# Supplementary material for: Dual inhibition of glycolysis and glutaminolysis for synergistic therapy of rheumatoid arthritis
Source: Arthritis Res Ther. 2023 Sep 20;25:176. doi: 10.1186/s13075-023-03161-0 (PMC10510293; doi:10.1186/s13075-023-03161-0)
Supplement: Supplementary file 5 — Additional file 5. Details of genes found in double negative, Hk2 positive, Gls positive and double positive fibroblasts in murine STIA. [file 13075_2023_3161_MOESM5_ESM.xlsx]

## Sheet: in
Dual inhibition of glycolysis and glutaminolysis for synergistic therapy of rheumatoid arthritis
Shanzay Ahmed1,2, Christopher B Mahony3, Alyssa Torres2, Jessica Murillo-Saich2, Samuel Kemble3,Martha Cedeno2, Peter John1,6, Attya Bhatti1, Adam P Croft3, Monica Guma2,6.
1Department of Healthcare Biotechnology, Atta-ur-Rahman School of Applied Biosciences (ASAB), National University of Sciences and Technology (NUST), Islamabad 44000, Pakistan. 2Department of Medicine, University of California, San Diego, 9500 Gilman Drive, La Jolla, CA. 3 Rheumatology Research Group, Institute of Inflammation and Ageing, Queen Elizabeth Hospital, University of Birmingham, Birming…
6 To whom correspondence should be addressed:
Monica Guma, MD, Division of Rheumatology, Allergy and Immunology, UCSD School of Medicine, 9500 Gilman Drive, La Jolla, CA 92093-0656, Email: mguma@health.ucsd.edu
Peter John, Professor, Department of Healthcare Biotechnology, Atta-ur-Rahman School of Applied Biosciences (ASAB), National University of Sciences and Technology (NUST), Islamabad 44000, Pakistan. Email: pjohn@asab.nust.edu.pk
	p_val	avg_log2FC	pct.1	pct.2	p_val_adj	cluster	gene	ensembl
Hk2	0	0.903221	1	0.37	0	double_pos	Hk2	ENSMUSG00000000628
Gls	0	0.880391	1	0.255	0	double_pos	Gls	ENSMUSG00000026103
Cxcl1	1.31545e-171	0.785879	0.869	0.673	3.683e-167	double_pos	Cxcl1	ENSMUSG00000029380
Tnfaip6	4.86965e-168	0.707509	0.847	0.646	1.3634e-163	double_pos	Tnfaip6	ENSMUSG00000053475
Nfkb1	1.59593e-161	0.54245	0.711	0.446	4.46827e-157	double_pos	Nfkb1	ENSMUSG00000028163
Ccl7	4.03863e-155	0.960657	0.728	0.513	1.13074e-150	double_pos	Ccl7	ENSMUSG00000035373
Ccl2	1.56162e-130	0.863184	0.633	0.414	4.37224e-126	double_pos	Ccl2	ENSMUSG00000035385
Fosl1	9.35645e-130	0.322328	0.395	0.181	2.61962e-125	double_pos	Fosl1	ENSMUSG00000024912
Dnajb1	5.42628e-127	0.467503	0.934	0.77	1.51925e-122	double_pos	Dnajb1	ENSMUSG00000005483
Tnfrsf12a	4.79502e-125	0.442264	0.78	0.562	1.34251e-120	double_pos	Tnfrsf12a	ENSMUSG00000023905
Ptgs2	1.82083e-124	0.701354	0.42	0.216	5.09795e-120	double_pos	Ptgs2	ENSMUSG00000032487
Ptx3	1.16693e-118	0.835969	0.402	0.208	3.26717e-114	double_pos	Ptx3	ENSMUSG00000027832
Ifrd1	1.0908e-116	0.436466	0.933	0.779	3.05401e-112	double_pos	Ifrd1	ENSMUSG00000001627
Slc39a14	6.61516e-115	0.38512	0.452	0.245	1.85211e-110	double_pos	Slc39a14	ENSMUSG00000022094
Nfkbiz	1.66071e-106	0.356525	0.763	0.529	4.64965e-102	double_pos	Nfkbiz	ENSMUSG00000035356
Hspa8	1.77874e-105	0.301696	1	0.993	4.98011e-101	double_pos	Hspa8	ENSMUSG00000015656
Errfi1	4.33114e-103	0.423802	0.856	0.661	1.21263e-98	double_pos	Errfi1	ENSMUSG00000028967
Rnf19b	1.42264e-102	0.278179	0.403	0.206	3.98311e-98	double_pos	Rnf19b	ENSMUSG00000028793
Serpine1	7.96199e-97	0.576018	0.46	0.268	2.2292e-92	double_pos	Serpine1	ENSMUSG00000037411
Has1	8.49036e-97	0.442715	0.807	0.581	2.37713e-92	double_pos	Has1	ENSMUSG00000003665
Fosb	1.3231e-96	0.357184	0.885	0.68	3.7044e-92	double_pos	Fosb	ENSMUSG00000003545
Nfkbia	1.10565e-93	0.354015	0.977	0.879	3.09561e-89	double_pos	Nfkbia	ENSMUSG00000021025
Timp1	8.44888e-92	0.846125	0.792	0.664	2.36552e-87	double_pos	Timp1	ENSMUSG00000001131
Cxcl5	4.26113e-89	0.894053	0.257	0.115	1.19303e-84	double_pos	Cxcl5	ENSMUSG00000029371
Cd44	2.10396e-88	0.393097	0.757	0.567	5.89066e-84	double_pos	Cd44	ENSMUSG00000005087
Kdm6b	5.94581e-88	0.277083	0.583	0.362	1.66471e-83	double_pos	Kdm6b	ENSMUSG00000018476
Btg1	4.49161e-87	0.310082	0.912	0.776	1.25756e-82	double_pos	Btg1	ENSMUSG00000036478
Pabpc1	3.37911e-85	0.294104	0.969	0.9	9.46082e-81	double_pos	Pabpc1	ENSMUSG00000022283
Rps2	1.47595e-81	0.289284	1	0.998	4.13236e-77	double_pos	Rps2	ENSMUSG00000044533
Il1rl1	5.77724e-79	0.476997	0.216	0.093	1.61751e-74	double_pos	Il1rl1	ENSMUSG00000026069
Trib1	4.76626e-78	0.274605	0.579	0.37	1.33446e-73	double_pos	Trib1	ENSMUSG00000032501
Chl1	6.32327e-78	0.303471	0.275	0.134	1.77039e-73	double_pos	Chl1	ENSMUSG00000030077
Rgcc	6.46206e-77	0.352201	0.72	0.533	1.80925e-72	double_pos	Rgcc	ENSMUSG00000022018
Hilpda	1.82254e-76	0.304856	0.419	0.249	5.10276e-72	double_pos	Hilpda	ENSMUSG00000043421
Ier5	3.07952e-76	0.285755	0.78	0.559	8.62205e-72	double_pos	Ier5	ENSMUSG00000056708
Hif1a	6.30634e-76	0.31664	0.683	0.507	1.76565e-71	double_pos	Hif1a	ENSMUSG00000021109
Itga5	1.23108e-73	0.300227	0.573	0.39	3.44677e-69	double_pos	Itga5	ENSMUSG00000000555
Rcan1	1.88545e-73	0.413444	0.725	0.561	5.27889e-69	double_pos	Rcan1	ENSMUSG00000022951
Ugdh	8.44834e-73	0.457673	0.876	0.748	2.36537e-68	double_pos	Ugdh	ENSMUSG00000029201
Nr4a2	1.54826e-71	0.329539	0.551	0.372	4.33483e-67	double_pos	Nr4a2	ENSMUSG00000026826
Mt2	3.40728e-69	0.359128	0.988	0.953	9.5397e-65	double_pos	Mt2	ENSMUSG00000031762
Tubb6	5.90308e-67	0.272641	0.795	0.629	1.65274e-62	double_pos	Tubb6	ENSMUSG00000001473
Top1	9.76658e-66	0.297234	0.814	0.663	2.73445e-61	double_pos	Top1	ENSMUSG00000070544
Ckap4	2.40104e-65	0.307908	0.563	0.399	6.72242e-61	double_pos	Ckap4	ENSMUSG00000046841
Phlda1	6.54595e-65	0.34725	0.864	0.732	1.83273e-60	double_pos	Phlda1	ENSMUSG00000020205
Klf4	5.33041e-64	0.350388	0.875	0.729	1.49241e-59	double_pos	Klf4	ENSMUSG00000003032
Ltbp2	2.48503e-62	0.262191	0.258	0.134	6.95759e-58	double_pos	Ltbp2	ENSMUSG00000002020
Angptl4	1.40611e-61	0.448556	0.437	0.288	3.93684e-57	double_pos	Angptl4	ENSMUSG00000002289
Pxdc1	1.55503e-61	0.302262	0.546	0.372	4.35377e-57	double_pos	Pxdc1	ENSMUSG00000021411
Ndrg1	4.62099e-61	0.36093	0.656	0.488	1.29379e-56	double_pos	Ndrg1	ENSMUSG00000005125
Srxn1	6.16617e-61	0.303517	0.474	0.315	1.7264e-56	double_pos	Srxn1	ENSMUSG00000032802
Inhba	6.16793e-61	0.534449	0.365	0.223	1.7269e-56	double_pos	Inhba	ENSMUSG00000041324
Clic4	5.83925e-59	0.270136	0.85	0.683	1.63487e-54	double_pos	Clic4	ENSMUSG00000037242
Myc	9.5443e-59	0.271637	0.681	0.482	2.67221e-54	double_pos	Myc	ENSMUSG00000022346
Tnc	2.31899e-58	0.52043	0.455	0.311	6.49272e-54	double_pos	Tnc	ENSMUSG00000028364
Npm1	1.04057e-57	0.314036	0.96	0.918	2.91339e-53	double_pos	Npm1	ENSMUSG00000057113
Il6	1.28747e-57	0.421631	0.382	0.233	3.60467e-53	double_pos	Il6	ENSMUSG00000025746
Mcl1	1.15534e-56	0.271945	0.746	0.57	3.23472e-52	double_pos	Mcl1	ENSMUSG00000038612
Plod2	1.3119e-56	0.320016	0.586	0.437	3.67306e-52	double_pos	Plod2	ENSMUSG00000032374
Mt1	7.48639e-56	0.336175	0.996	0.986	2.09604e-51	double_pos	Mt1	ENSMUSG00000031765
Vcan	3.52952e-55	0.31	0.585	0.428	9.88194e-51	double_pos	Vcan	ENSMUSG00000021614
Lox	2.23674e-54	0.421977	0.705	0.585	6.26242e-50	double_pos	Lox	ENSMUSG00000024529
Eif4e	9.16646e-54	0.295517	0.734	0.569	2.56642e-49	double_pos	Eif4e	ENSMUSG00000028156
Eef1g	3.13843e-52	0.294939	0.955	0.924	8.78698e-48	double_pos	Eef1g	ENSMUSG00000071644
Gm12840	1.67465e-51	0.390405	0.278	0.158	4.68869e-47	double_pos	Gm12840	ENSMUSG00000086320
Eef1b2	8.49294e-51	0.262954	0.945	0.892	2.37785e-46	double_pos	Eef1b2	ENSMUSG00000025967
Adamts1	1.28146e-50	0.294696	0.608	0.433	3.58784e-46	double_pos	Adamts1	ENSMUSG00000022893
Ier3	2.66981e-50	0.373166	0.824	0.69	7.47494e-46	double_pos	Ier3	ENSMUSG00000003541
Sfrp1	1.02536e-49	0.4694	0.376	0.252	2.8708e-45	double_pos	Sfrp1	ENSMUSG00000031548
Col5a1	3.76018e-48	0.341598	0.781	0.68	1.05277e-43	double_pos	Col5a1	ENSMUSG00000026837
Sod2	7.99974e-48	0.322205	0.661	0.516	2.23977e-43	double_pos	Sod2	ENSMUSG00000006818
Col5a2	1.68363e-47	0.308342	0.903	0.836	4.71382e-43	double_pos	Col5a2	ENSMUSG00000026042
Sgk1	7.05746e-46	0.301875	0.734	0.607	1.97595e-41	double_pos	Sgk1	ENSMUSG00000019970
Cxcl2	5.24087e-45	0.670239	0.199	0.106	1.46734e-40	double_pos	Cxcl2	ENSMUSG00000058427
Pcsk5	2.84084e-43	0.329341	0.395	0.275	7.95377e-39	double_pos	Pcsk5	ENSMUSG00000024713
Slpi	8.49415e-43	0.687841	0.295	0.184	2.37819e-38	double_pos	Slpi	ENSMUSG00000017002
Thbs1	3.39859e-42	0.33512	0.408	0.278	9.51538e-38	double_pos	Thbs1	ENSMUSG00000040152
Emilin1	7.99397e-42	0.292109	0.496	0.375	2.23815e-37	double_pos	Emilin1	ENSMUSG00000029163
Mif	8.71716e-42	0.44492	0.813	0.738	2.44063e-37	double_pos	Mif	ENSMUSG00000033307
Postn	1.95302e-40	0.457054	0.662	0.542	5.46806e-36	double_pos	Postn	ENSMUSG00000027750
Fabp5	3.12323e-40	0.660454	0.247	0.149	8.74442e-36	double_pos	Fabp5	ENSMUSG00000027533
Dnaja4	5.27649e-40	0.282575	0.418	0.285	1.47731e-35	double_pos	Dnaja4	ENSMUSG00000032285
Gapdh	9.40079e-40	0.381146	0.949	0.915	2.63203e-35	double_pos	Gapdh	ENSMUSG00000057666
Uap1	5.18624e-39	0.291256	0.868	0.736	1.45204e-34	double_pos	Uap1	ENSMUSG00000026670
Col3a1	7.78183e-39	0.325092	0.987	0.975	2.17876e-34	double_pos	Col3a1	ENSMUSG00000026043
P4hb	1.50892e-37	0.296404	0.853	0.781	4.22468e-33	double_pos	P4hb	ENSMUSG00000025130
Col12a1	5.33761e-37	0.310415	0.523	0.403	1.49442e-32	double_pos	Col12a1	ENSMUSG00000032332
Tmsb10	1.14055e-36	0.265655	0.95	0.918	3.19332e-32	double_pos	Tmsb10	ENSMUSG00000079523
Hmox1	1.29588e-34	0.291976	0.51	0.38	3.62821e-30	double_pos	Hmox1	ENSMUSG00000005413
Col1a1	5.49091e-33	0.31198	0.982	0.972	1.53734e-28	double_pos	Col1a1	ENSMUSG00000001506
Col5a3	8.01222e-33	0.25504	0.457	0.335	2.24326e-28	double_pos	Col5a3	ENSMUSG00000004098
Saa3	2.39301e-32	0.44	0.211	0.126	6.69995e-28	double_pos	Saa3	ENSMUSG00000040026
Csrp2	6.79356e-32	0.345211	0.653	0.553	1.90206e-27	double_pos	Csrp2	ENSMUSG00000020186
Ifi205	8.21384e-32	0.348071	0.476	0.352	2.29971e-27	double_pos	Ifi205	ENSMUSG00000054203
Col1a2	1.28124e-31	0.268001	0.991	0.985	3.58723e-27	double_pos	Col1a2	ENSMUSG00000029661
Acta2	8.00299e-29	0.279178	0.26	0.169	2.24068e-24	double_pos	Acta2	ENSMUSG00000035783
Rrad	7.80549e-28	0.402802	0.338	0.241	2.18538e-23	double_pos	Rrad	ENSMUSG00000031880
H19	5.28442e-26	0.347816	0.245	0.163	1.47953e-21	double_pos	H19	ENSMUSG00000000031
Crabp2	7.44661e-26	0.260092	0.431	0.326	2.0849e-21	double_pos	Crabp2	ENSMUSG00000004885
Tm4sf1	3.53959e-21	0.261737	0.684	0.592	9.91015e-17	double_pos	Tm4sf1	ENSMUSG00000027800
Eno1	9.38368e-20	0.320355	0.718	0.64	2.62724e-15	double_pos	Eno1	ENSMUSG00000063524
Cxcl10	1.08648e-17	0.283525	0.148	0.094	3.04192e-13	double_pos	Cxcl10	ENSMUSG00000034855
Gls1	0	0.826043	1	0.341	0	Gls_pos	Gls	ENSMUSG00000026103
Cd81	3.59239e-61	0.269888	0.99	0.987	1.0058e-56	Gls_pos	Cd81	ENSMUSG00000037706
Tmem119	1.77984e-58	0.411076	0.624	0.475	4.98319e-54	Gls_pos	Tmem119	ENSMUSG00000054675
Sparc	3.03204e-49	0.366661	1	0.999	8.48912e-45	Gls_pos	Sparc	ENSMUSG00000018593
Angptl2	2.00306e-48	0.49801	0.736	0.635	5.60817e-44	Gls_pos	Angptl2	ENSMUSG00000004105
Kera	1.00587e-43	0.513139	0.21	0.107	2.81623e-39	Gls_pos	Kera	ENSMUSG00000019932
Dap	1.49299e-42	0.289773	0.829	0.752	4.18008e-38	Gls_pos	Dap	ENSMUSG00000039168
Aspn	5.39493e-41	0.448526	0.882	0.835	1.51047e-36	Gls_pos	Aspn	ENSMUSG00000021388
Prkcdbp	9.47464e-41	0.286159	0.929	0.885	2.65271e-36	Gls_pos	Prkcdbp	NA
Dkk3	6.46052e-40	0.475121	0.515	0.401	1.80882e-35	Gls_pos	Dkk3	ENSMUSG00000030772
Bgn	2.47064e-39	0.402756	0.964	0.943	6.9173e-35	Gls_pos	Bgn	ENSMUSG00000031375
Cyr61	4.18957e-36	0.455103	0.669	0.56	1.173e-31	Gls_pos	Cyr61	NA
Col6a2	3.22689e-35	0.400021	0.894	0.856	9.03466e-31	Gls_pos	Col6a2	ENSMUSG00000020241
Fibin	7.24766e-35	0.492199	0.373	0.258	2.0292e-30	Gls_pos	Fibin	ENSMUSG00000074971
Angptl1	5.88125e-34	0.466159	0.637	0.534	1.64663e-29	Gls_pos	Angptl1	ENSMUSG00000033544
Spon2	1.08717e-33	0.623922	0.35	0.241	3.04386e-29	Gls_pos	Spon2	ENSMUSG00000037379
Cyb5r3	2.98986e-33	0.280236	0.851	0.793	8.371e-29	Gls_pos	Cyb5r3	ENSMUSG00000018042
C1qtnf6	3.53532e-33	0.334783	0.638	0.542	9.89818e-29	Gls_pos	C1qtnf6	ENSMUSG00000022440
Ppic	5.33447e-33	0.284815	0.899	0.869	1.49355e-28	Gls_pos	Ppic	ENSMUSG00000024538
Cthrc1	2.61902e-32	0.650562	0.604	0.51	7.33274e-28	Gls_pos	Cthrc1	ENSMUSG00000054196
Phlda3	4.37202e-32	0.285316	0.605	0.477	1.22408e-27	Gls_pos	Phlda3	ENSMUSG00000041801
Nbl1	7.56557e-32	0.281542	0.933	0.898	2.11821e-27	Gls_pos	Nbl1	ENSMUSG00000041120
Itm2a	3.10642e-30	0.553846	0.783	0.734	8.69734e-26	Gls_pos	Itm2a	ENSMUSG00000031239
C1qtnf2	3.49844e-30	0.283214	0.549	0.424	9.79494e-26	Gls_pos	C1qtnf2	ENSMUSG00000046491
Fam101b	1.91507e-29	0.278613	0.327	0.222	5.36181e-25	Gls_pos	Fam101b	NA
Pamr1	7.83726e-29	0.328941	0.383	0.273	2.19428e-24	Gls_pos	Pamr1	ENSMUSG00000027188
Mmp14	2.62784e-28	0.40288	0.778	0.698	7.35742e-24	Gls_pos	Mmp14	ENSMUSG00000000957
Fhl1	5.23818e-28	0.345064	0.763	0.669	1.46658e-23	Gls_pos	Fhl1	ENSMUSG00000023092
Col1a11	4.7296e-27	0.358348	0.982	0.973	1.32419e-22	Gls_pos	Col1a1	ENSMUSG00000001506
Col6a1	1.12849e-26	0.305184	0.945	0.925	3.15954e-22	Gls_pos	Col6a1	ENSMUSG00000001119
Lum	4.53371e-26	0.29846	0.945	0.925	1.26935e-21	Gls_pos	Lum	ENSMUSG00000036446
Col11a1	7.46077e-26	0.485813	0.337	0.241	2.08887e-21	Gls_pos	Col11a1	ENSMUSG00000027966
Fstl1	2.20529e-25	0.259964	0.965	0.936	6.17436e-21	Gls_pos	Fstl1	ENSMUSG00000022816
Mfge8	3.69631e-25	0.359019	0.833	0.768	1.03489e-20	Gls_pos	Mfge8	ENSMUSG00000030605
Fxyd6	6.69531e-24	0.37847	0.582	0.499	1.87455e-19	Gls_pos	Fxyd6	ENSMUSG00000066705
Fmod	8.12016e-24	0.624602	0.487	0.398	2.27348e-19	Gls_pos	Fmod	ENSMUSG00000041559
Anxa8	3.0823e-23	0.352071	0.631	0.523	8.62983e-19	Gls_pos	Anxa8	ENSMUSG00000021950
Nrep	4.12123e-23	0.254604	0.444	0.336	1.15386e-18	Gls_pos	Nrep	ENSMUSG00000042834
Col1a21	5.28709e-23	0.306502	0.989	0.986	1.48028e-18	Gls_pos	Col1a2	ENSMUSG00000029661
C1qtnf3	1.0944e-22	0.512057	0.351	0.26	3.06409e-18	Gls_pos	C1qtnf3	ENSMUSG00000058914
Acan	2.23377e-22	0.291258	0.264	0.178	6.25412e-18	Gls_pos	Acan	ENSMUSG00000030607
Aqp1	3.20611e-22	0.381131	0.539	0.449	8.97648e-18	Gls_pos	Aqp1	ENSMUSG00000004655
Thbs4	4.06966e-22	0.476264	0.556	0.468	1.13942e-17	Gls_pos	Thbs4	ENSMUSG00000021702
Abi3bp	5.2066e-22	0.301425	0.809	0.752	1.45774e-17	Gls_pos	Abi3bp	ENSMUSG00000035258
Mfap2	5.94837e-21	0.330213	0.646	0.565	1.66542e-16	Gls_pos	Mfap2	ENSMUSG00000060572
1500015O10Rik	1.42462e-20	0.47488	0.62	0.535	3.98866e-16	Gls_pos	1500015O10Rik	NA
Crip1	2.07992e-20	0.262572	0.995	0.989	5.82337e-16	Gls_pos	Crip1	ENSMUSG00000006360
Itgbl1	2.74344e-20	0.275241	0.581	0.495	7.68108e-16	Gls_pos	Itgbl1	ENSMUSG00000032925
Tspan6	4.53375e-20	0.272928	0.405	0.321	1.26936e-15	Gls_pos	Tspan6	ENSMUSG00000067377
Thbs2	4.74894e-20	0.36483	0.613	0.534	1.32961e-15	Gls_pos	Thbs2	ENSMUSG00000023885
Crabp21	4.95501e-20	0.255926	0.436	0.337	1.3873e-15	Gls_pos	Crabp2	ENSMUSG00000004885
Lsp1	9.02861e-20	0.292922	0.725	0.66	2.52783e-15	Gls_pos	Lsp1	ENSMUSG00000018819
Col6a3	3.12357e-19	0.272134	0.778	0.712	8.74536e-15	Gls_pos	Col6a3	ENSMUSG00000048126
Prelp	1.04177e-18	0.273176	0.745	0.666	2.91675e-14	Gls_pos	Prelp	ENSMUSG00000041577
Tnmd	1.38575e-17	0.727925	0.364	0.285	3.87983e-13	Gls_pos	Tnmd	ENSMUSG00000031250
Pdgfrl	6.76789e-17	0.257486	0.486	0.407	1.89487e-12	Gls_pos	Pdgfrl	ENSMUSG00000031595
Tnn	1.06937e-16	0.278819	0.265	0.193	2.99403e-12	Gls_pos	Tnn	ENSMUSG00000026725
Col12a11	2.00443e-16	0.264692	0.508	0.42	5.61199e-12	Gls_pos	Col12a1	ENSMUSG00000032332
Ptn	2.20036e-16	0.33739	0.492	0.41	6.16056e-12	Gls_pos	Ptn	ENSMUSG00000029838
Rgs2	5.16213e-16	0.335045	0.278	0.204	1.44529e-11	Gls_pos	Rgs2	ENSMUSG00000026360
Col8a1	9.0445e-16	0.289979	0.374	0.294	2.53228e-11	Gls_pos	Col8a1	ENSMUSG00000068196
Ogn	1.30561e-15	0.285194	0.726	0.668	3.65546e-11	Gls_pos	Ogn	ENSMUSG00000021390
Cpxm2	4.9866e-13	0.274016	0.382	0.309	1.39615e-08	Gls_pos	Cpxm2	ENSMUSG00000030862
Mfap4	1.78559e-12	0.268846	0.416	0.34	4.9993e-08	Gls_pos	Mfap4	ENSMUSG00000042436
Postn1	1.77273e-11	0.302668	0.627	0.563	4.96328e-07	Gls_pos	Postn	ENSMUSG00000027750
Spp1	2.07895e-11	0.401667	0.383	0.319	5.82065e-07	Gls_pos	Spp1	ENSMUSG00000029304
Matn4	3.26006e-08	0.323275	0.226	0.18	0.00091275	Gls_pos	Matn4	ENSMUSG00000016995
H191	5.20779e-08	0.342191	0.224	0.177	0.00145808	Gls_pos	H19	ENSMUSG00000000031
Gm42418	5.97831e-08	0.279007	0.7	0.643	0.00167381	Gls_pos	Gm42418	NA
Hk21	0	1.11868	1	0.38	0	Hk2_pos	Hk2	ENSMUSG00000000628
Mt21	2.13933e-179	0.804274	0.984	0.955	5.9897e-175	Hk2_pos	Mt2	ENSMUSG00000031762
Mt11	1.45341e-177	0.81595	0.995	0.987	4.06925e-173	Hk2_pos	Mt1	ENSMUSG00000031765
Hspa81	9.60643e-138	0.456513	0.998	0.994	2.68961e-133	Hk2_pos	Hspa8	ENSMUSG00000015656
Ifrd11	4.31046e-118	0.626756	0.897	0.795	1.20684e-113	Hk2_pos	Ifrd1	ENSMUSG00000001627
Has11	1.81822e-116	0.73725	0.773	0.597	5.09065e-112	Hk2_pos	Has1	ENSMUSG00000003665
Nfkbia1	7.50913e-113	0.444482	0.962	0.886	2.10241e-108	Hk2_pos	Nfkbia	ENSMUSG00000021025
Cxcl11	6.46423e-106	0.906348	0.834	0.688	1.80986e-101	Hk2_pos	Cxcl1	ENSMUSG00000029380
Tnfaip61	3.30592e-95	0.96757	0.784	0.672	9.25593e-91	Hk2_pos	Tnfaip6	ENSMUSG00000053475
Nfkb11	2.62785e-90	0.553006	0.638	0.477	7.35745e-86	Hk2_pos	Nfkb1	ENSMUSG00000028163
Errfi11	9.01391e-85	0.614265	0.81	0.681	2.52371e-80	Hk2_pos	Errfi1	ENSMUSG00000028967
Uap11	7.04228e-82	0.5989	0.844	0.747	1.9717e-77	Hk2_pos	Uap1	ENSMUSG00000026670
Myc1	1.49282e-81	0.47424	0.66	0.493	4.1796e-77	Hk2_pos	Myc	ENSMUSG00000022346
Gfpt2	8.16687e-71	0.580963	0.665	0.536	2.28656e-66	Hk2_pos	Gfpt2	ENSMUSG00000020363
Ptp4a1	2.81922e-70	0.408551	0.754	0.639	7.89325e-66	Hk2_pos	Ptp4a1	ENSMUSG00000026064
Csrnp1	1.38934e-68	0.408049	0.655	0.506	3.88987e-64	Hk2_pos	Csrnp1	ENSMUSG00000032515
Ier51	2.39893e-68	0.490451	0.714	0.587	6.71651e-64	Hk2_pos	Ier5	ENSMUSG00000056708
Dnaja1	3.1397e-68	0.383165	0.953	0.917	8.79054e-64	Hk2_pos	Dnaja1	ENSMUSG00000028410
Maff	5.41974e-65	0.456056	0.598	0.449	1.51742e-60	Hk2_pos	Maff	ENSMUSG00000042622
Btg11	2.48358e-59	0.400971	0.865	0.795	6.95354e-55	Hk2_pos	Btg1	ENSMUSG00000036478
Kdm6b1	5.01195e-59	0.470353	0.518	0.389	1.40324e-54	Hk2_pos	Kdm6b	ENSMUSG00000018476
Ugdh1	7.21805e-59	0.605471	0.83	0.766	2.02091e-54	Hk2_pos	Ugdh	ENSMUSG00000029201
Nfkbiz1	1.18467e-55	0.316427	0.697	0.557	3.31684e-51	Hk2_pos	Nfkbiz	ENSMUSG00000035356
Pnp	8.03875e-55	0.379024	0.715	0.615	2.25069e-50	Hk2_pos	Pnp	ENSMUSG00000115338
Il61	2.80356e-52	0.891856	0.364	0.242	7.84941e-48	Hk2_pos	Il6	ENSMUSG00000025746
Ccl21	3.63647e-51	0.907059	0.56	0.444	1.01814e-46	Hk2_pos	Ccl2	ENSMUSG00000035385
Bag3	6.1046e-51	0.332175	0.844	0.753	1.70916e-46	Hk2_pos	Bag3	ENSMUSG00000030847
Dnajb11	8.53287e-51	0.352616	0.881	0.792	2.38903e-46	Hk2_pos	Dnajb1	ENSMUSG00000005483
Hsp90aa1	7.86789e-48	0.301756	0.979	0.946	2.20285e-43	Hk2_pos	Hsp90aa1	ENSMUSG00000021270
Fosb1	8.63905e-46	0.354809	0.815	0.709	2.41876e-41	Hk2_pos	Fosb	ENSMUSG00000003545
Tubb61	7.43965e-45	0.314735	0.741	0.651	2.08295e-40	Hk2_pos	Tubb6	ENSMUSG00000001473
Tiparp	1.40867e-44	0.352976	0.552	0.438	3.94399e-40	Hk2_pos	Tiparp	ENSMUSG00000034640
Sqstm1	2.80896e-44	0.337792	0.859	0.822	7.86452e-40	Hk2_pos	Sqstm1	ENSMUSG00000015837
Ccl71	1.8121e-43	0.708823	0.646	0.546	5.07352e-39	Hk2_pos	Ccl7	ENSMUSG00000035373
Fosl2	5.33691e-43	0.318546	0.577	0.47	1.49423e-38	Hk2_pos	Fosl2	ENSMUSG00000029135
Tgif1	1.94957e-42	0.335983	0.416	0.309	5.45839e-38	Hk2_pos	Tgif1	ENSMUSG00000047407
Tnfrsf12a1	3.26318e-42	0.341491	0.693	0.597	9.13626e-38	Hk2_pos	Tnfrsf12a	ENSMUSG00000023905
Ccnl1	5.01007e-41	0.282486	0.799	0.72	1.40272e-36	Hk2_pos	Ccnl1	ENSMUSG00000027829
Icam1	1.5375e-40	0.545658	0.471	0.368	4.3047e-36	Hk2_pos	Icam1	ENSMUSG00000037405
Fosl11	4.66948e-40	0.374651	0.316	0.213	1.30736e-35	Hk2_pos	Fosl1	ENSMUSG00000024912
Hsph1	3.95277e-38	0.385063	0.765	0.695	1.1067e-33	Hk2_pos	Hsph1	ENSMUSG00000029657
Trib11	6.91982e-38	0.309305	0.512	0.398	1.93741e-33	Hk2_pos	Trib1	ENSMUSG00000032501
Zfp36l1	9.9209e-37	0.381684	0.895	0.869	2.77765e-32	Hk2_pos	Zfp36l1	ENSMUSG00000021127
Gem	6.51256e-36	0.314619	0.785	0.71	1.82339e-31	Hk2_pos	Gem	ENSMUSG00000028214
Nop58	8.36358e-35	0.402968	0.571	0.491	2.34164e-30	Hk2_pos	Nop58	ENSMUSG00000026020
Txnrd1	1.03846e-34	0.332096	0.498	0.413	2.90748e-30	Hk2_pos	Txnrd1	ENSMUSG00000020250
Glul	5.20114e-33	0.473481	0.773	0.732	1.45622e-28	Hk2_pos	Glul	ENSMUSG00000026473
Bhlhe40	6.60832e-33	0.315478	0.67	0.578	1.8502e-28	Hk2_pos	Bhlhe40	ENSMUSG00000030103
Eif4e1	9.30369e-33	0.398017	0.662	0.598	2.60485e-28	Hk2_pos	Eif4e	ENSMUSG00000028156
Klf41	2.49602e-32	0.309196	0.814	0.754	6.98837e-28	Hk2_pos	Klf4	ENSMUSG00000003032
Rcan11	1.16788e-31	0.394458	0.667	0.585	3.26984e-27	Hk2_pos	Rcan1	ENSMUSG00000022951
H2-Q4	1.67623e-31	0.286016	0.252	0.166	4.69311e-27	Hk2_pos	H2-Q4	ENSMUSG00000035929
Btg2	3.38942e-31	0.318158	0.796	0.725	9.48968e-27	Hk2_pos	Btg2	ENSMUSG00000020423
Sod21	1.49916e-30	0.32929	0.61	0.537	4.19736e-26	Hk2_pos	Sod2	ENSMUSG00000006818
Osmr	1.76596e-30	0.276978	0.424	0.334	4.94434e-26	Hk2_pos	Osmr	ENSMUSG00000022146
Fgl2	3.25976e-30	0.546214	0.515	0.428	9.12667e-26	Hk2_pos	Fgl2	ENSMUSG00000039899
Tuba1c	3.37008e-30	0.288241	0.54	0.455	9.43555e-26	Hk2_pos	Tuba1c	ENSMUSG00000043091
Skil	9.53147e-30	0.283934	0.496	0.411	2.66862e-25	Hk2_pos	Skil	ENSMUSG00000027660
Pim1	3.74863e-29	0.311402	0.454	0.363	1.04954e-24	Hk2_pos	Pim1	ENSMUSG00000024014
Litaf	6.71528e-29	0.252014	0.645	0.578	1.88015e-24	Hk2_pos	Litaf	ENSMUSG00000022500
Vasn	7.2036e-29	0.268384	0.661	0.597	2.01687e-24	Hk2_pos	Vasn	ENSMUSG00000039646
Atf3	1.45587e-28	0.294499	0.814	0.75	4.07614e-24	Hk2_pos	Atf3	ENSMUSG00000026628
Junb	1.47341e-28	0.293629	0.957	0.919	4.12524e-24	Hk2_pos	Junb	ENSMUSG00000052837
Dnajb4	7.61253e-28	0.253929	0.726	0.657	2.13136e-23	Hk2_pos	Dnajb4	ENSMUSG00000028035
Cdkn1a	2.03159e-27	0.285618	0.68	0.601	5.68805e-23	Hk2_pos	Cdkn1a	ENSMUSG00000023067
Ndrg11	4.03698e-26	0.412402	0.585	0.517	1.13027e-21	Hk2_pos	Ndrg1	ENSMUSG00000005125
Rnf19b1	6.43585e-26	0.250747	0.319	0.239	1.80191e-21	Hk2_pos	Rnf19b	ENSMUSG00000028793
Sertad2	8.3717e-25	0.25642	0.425	0.352	2.34391e-20	Hk2_pos	Sertad2	ENSMUSG00000049800
Sat1	9.03459e-24	0.346847	0.872	0.841	2.52951e-19	Hk2_pos	Sat1	ENSMUSG00000025283
Socs3	1.70258e-23	0.282058	0.802	0.749	4.76688e-19	Hk2_pos	Socs3	ENSMUSG00000053113
Gm128401	2.65595e-23	0.574375	0.245	0.172	7.43614e-19	Hk2_pos	Gm12840	ENSMUSG00000086320
Nr4a1	2.00776e-22	0.283139	0.709	0.649	5.62131e-18	Hk2_pos	Nr4a1	ENSMUSG00000023034
Metrnl	2.8008e-22	0.317287	0.563	0.5	7.84169e-18	Hk2_pos	Metrnl	ENSMUSG00000039208
Ier31	3.38096e-22	0.253398	0.773	0.71	9.46602e-18	Hk2_pos	Ier3	ENSMUSG00000003541
Itga51	3.20773e-20	0.293422	0.486	0.425	8.98099e-16	Hk2_pos	Itga5	ENSMUSG00000000555
Zfp36	3.69915e-19	0.286591	0.776	0.721	1.03569e-14	Hk2_pos	Zfp36	ENSMUSG00000044786
Bmp2	2.42175e-18	0.351235	0.311	0.244	6.78041e-14	Hk2_pos	Bmp2	ENSMUSG00000027358
Pde4b	2.12108e-17	0.260588	0.391	0.328	5.9386e-13	Hk2_pos	Pde4b	ENSMUSG00000028525
Tnfaip2	5.54785e-17	0.320977	0.418	0.359	1.55329e-12	Hk2_pos	Tnfaip2	ENSMUSG00000021281
Tnfsf9	4.44343e-14	0.296308	0.235	0.18	1.24407e-09	Hk2_pos	Tnfsf9	ENSMUSG00000035678
Ifi2051	1.8039e-13	0.580715	0.421	0.374	5.05055e-09	Hk2_pos	Ifi205	ENSMUSG00000054203
Ptx31	2.72175e-13	0.438871	0.305	0.246	7.62036e-09	Hk2_pos	Ptx3	ENSMUSG00000027832
Srxn11	4.0361e-12	0.342012	0.39	0.348	1.13003e-07	Hk2_pos	Srxn1	ENSMUSG00000032802
Enpp2	5.01251e-11	0.266897	0.443	0.397	1.4034e-06	Hk2_pos	Enpp2	ENSMUSG00000022425
Cxcl101	1.07071e-10	0.35457	0.138	0.099	2.99776e-06	Hk2_pos	Cxcl10	ENSMUSG00000034855
Hmox11	1.51256e-09	0.306015	0.443	0.407	4.23487e-05	Hk2_pos	Hmox1	ENSMUSG00000005413
Irf1	3.41481e-08	0.258261	0.383	0.344	0.000956078	Hk2_pos	Irf1	ENSMUSG00000018899
Txnip	5.93864e-131	0.728885	0.563	0.369	1.6627e-126	double_neg	Txnip	ENSMUSG00000038393
Cd811	2.98264e-99	0.334323	0.987	0.987	8.35078e-95	double_neg	Cd81	ENSMUSG00000037706
Itm2b	7.43148e-99	0.304795	0.999	0.999	2.08067e-94	double_neg	Itm2b	ENSMUSG00000022108
Tsc22d3	1.15842e-98	0.75222	0.678	0.541	3.24334e-94	double_neg	Tsc22d3	ENSMUSG00000031431
Pmp22	4.26935e-89	0.463208	0.876	0.832	1.19533e-84	double_neg	Pmp22	ENSMUSG00000018217
Cd9	4.11643e-68	0.339019	0.989	0.989	1.15252e-63	double_neg	Cd9	ENSMUSG00000030342
Rnase4	9.08311e-63	0.397092	0.929	0.932	2.54309e-58	double_neg	Rnase4	ENSMUSG00000021876
Dcn	1.4043e-51	0.311669	0.999	0.999	3.93176e-47	double_neg	Dcn	ENSMUSG00000019929
Igfbp6	1.42103e-47	0.412559	0.945	0.925	3.9786e-43	double_neg	Igfbp6	ENSMUSG00000023046
Cyb5a	6.63955e-47	0.33484	0.895	0.885	1.85894e-42	double_neg	Cyb5a	ENSMUSG00000024646
Gstm1	1.32537e-45	0.458022	0.721	0.658	3.71076e-41	double_neg	Gstm1	ENSMUSG00000058135
Cst3	1.9633e-44	0.32693	0.998	0.997	5.49685e-40	double_neg	Cst3	ENSMUSG00000027447
Cirbp	6.11708e-44	0.382903	0.637	0.582	1.71266e-39	double_neg	Cirbp	ENSMUSG00000045193
Gsn	5.83182e-40	0.410072	0.994	0.996	1.63279e-35	double_neg	Gsn	ENSMUSG00000026879
Mettl7a1	2.13392e-39	0.39034	0.39	0.29	5.97456e-35	double_neg	Mettl7a1	ENSMUSG00000054619
Fxyd1	5.70449e-39	0.266145	0.872	0.866	1.59714e-34	double_neg	Fxyd1	ENSMUSG00000036570
Hoxa10	2.08277e-38	0.292518	0.375	0.279	5.83135e-34	double_neg	Hoxa10	ENSMUSG00000000938
Serpinf1	2.96561e-36	0.307054	0.943	0.953	8.30312e-32	double_neg	Serpinf1	ENSMUSG00000000753
Nbl11	4.03822e-36	0.303024	0.908	0.903	1.13062e-31	double_neg	Nbl1	ENSMUSG00000041120
Sepp1	3.02424e-35	0.335929	0.891	0.88	8.46727e-31	double_neg	Sepp1	NA
Aldh2	2.38412e-34	0.277545	0.795	0.787	6.67506e-30	double_neg	Aldh2	ENSMUSG00000029455
S100a6	8.94124e-33	0.252193	0.998	0.999	2.50337e-28	double_neg	S100a6	ENSMUSG00000001025
Cygb	1.57486e-30	0.459849	0.639	0.59	4.40929e-26	double_neg	Cygb	ENSMUSG00000020810
Ddah2	4.1355e-30	0.255113	0.76	0.747	1.15786e-25	double_neg	Ddah2	ENSMUSG00000007039
Fhl11	1.23466e-29	0.320216	0.72	0.673	3.4568e-25	double_neg	Fhl1	ENSMUSG00000023092
Cd34	1.32293e-29	0.418875	0.743	0.735	3.70393e-25	double_neg	Cd34	ENSMUSG00000016494
Crip2	8.31152e-28	0.302267	0.781	0.759	2.32706e-23	double_neg	Crip2	ENSMUSG00000006356
Clec3b	1.22004e-27	0.402666	0.756	0.712	3.41588e-23	double_neg	Clec3b	ENSMUSG00000025784
Myoc	1.79993e-26	0.669043	0.521	0.449	5.03945e-22	double_neg	Myoc	ENSMUSG00000026697
Pik3r1	4.12722e-26	0.356588	0.443	0.384	1.15554e-21	double_neg	Pik3r1	ENSMUSG00000041417
Apod	1.04555e-25	0.384199	0.789	0.761	2.92734e-21	double_neg	Apod	ENSMUSG00000022548
Phlda31	2.40478e-25	0.356233	0.535	0.488	6.7329e-21	double_neg	Phlda3	ENSMUSG00000041801
Pgrmc1	1.9123e-23	0.255103	0.696	0.688	5.35405e-19	double_neg	Pgrmc1	ENSMUSG00000006373
Id2	2.36381e-23	0.434918	0.476	0.411	6.6182e-19	double_neg	Id2	ENSMUSG00000020644
Gas1	6.75454e-23	0.33908	0.593	0.545	1.89114e-18	double_neg	Gas1	ENSMUSG00000052957
Fos	1.12145e-21	0.317195	0.912	0.91	3.13984e-17	double_neg	Fos	ENSMUSG00000021250
Ly6a	9.06199e-21	0.293115	0.926	0.943	2.53718e-16	double_neg	Ly6a	ENSMUSG00000075602
Tmem100	1.02537e-19	0.386063	0.506	0.457	2.87084e-15	double_neg	Tmem100	ENSMUSG00000069763
Sdc2	3.34554e-19	0.262729	0.797	0.815	9.36684e-15	double_neg	Sdc2	ENSMUSG00000022261
Rarres2	1.48174e-18	0.363029	0.666	0.635	4.14857e-14	double_neg	Rarres2	ENSMUSG00000009281
Mgst1	1.59807e-18	0.317032	0.706	0.704	4.47427e-14	double_neg	Mgst1	ENSMUSG00000008540
Meox2	3.26826e-18	0.311141	0.418	0.374	9.15048e-14	double_neg	Meox2	ENSMUSG00000036144
Ramp2	1.09959e-17	0.319523	0.689	0.692	3.07863e-13	double_neg	Ramp2	ENSMUSG00000001240
Pid1	3.40571e-17	0.250356	0.29	0.234	9.53532e-13	double_neg	Pid1	ENSMUSG00000045658
Mfge81	1.33027e-16	0.251281	0.767	0.784	3.7245e-12	double_neg	Mfge8	ENSMUSG00000030605
Aspn1	3.43965e-16	0.325358	0.836	0.847	9.63034e-12	double_neg	Aspn	ENSMUSG00000021388
Ecm2	4.30813e-16	0.261133	0.611	0.585	1.20619e-11	double_neg	Ecm2	ENSMUSG00000043631
H1f0	5.21695e-16	0.291082	0.54	0.511	1.46064e-11	double_neg	H1f0	ENSMUSG00000096210
Steap3	4.72648e-15	0.283045	0.547	0.532	1.32332e-10	double_neg	Steap3	ENSMUSG00000026389
Igfbp5	9.085e-15	0.295087	0.746	0.715	2.54362e-10	double_neg	Igfbp5	ENSMUSG00000026185
Ifngr1	9.24376e-15	0.296055	0.541	0.529	2.58807e-10	double_neg	Ifngr1	ENSMUSG00000020009
Vit	1.0324e-14	0.280491	0.368	0.314	2.89052e-10	double_neg	Vit	ENSMUSG00000024076
Aldh3a1	2.24049e-14	0.336756	0.223	0.17	6.27294e-10	double_neg	Aldh3a1	ENSMUSG00000019102
Timp3	6.51634e-14	0.366351	0.517	0.483	1.82445e-09	double_neg	Timp3	ENSMUSG00000020044
Dusp1	1.3147e-12	0.269962	0.791	0.793	3.6809e-08	double_neg	Dusp1	ENSMUSG00000024190
Ly6c1	2.0292e-12	0.276596	0.848	0.866	5.68136e-08	double_neg	Ly6c1	ENSMUSG00000079018
Lysmd2	3.5719e-11	0.2533	0.454	0.43	1.00006e-06	double_neg	Lysmd2	ENSMUSG00000032184
Scara5	1.28924e-10	0.290259	0.467	0.437	3.60962e-06	double_neg	Scara5	ENSMUSG00000022032
Entpd2	1.78949e-10	0.304082	0.564	0.559	5.01021e-06	double_neg	Entpd2	ENSMUSG00000015085
Tmem1191	2.96971e-10	0.258395	0.505	0.502	8.3146e-06	double_neg	Tmem119	ENSMUSG00000054675
Abca8a	4.04751e-10	0.270368	0.225	0.183	1.13322e-05	double_neg	Abca8a	ENSMUSG00000041828
Lpl	6.70377e-10	0.441529	0.323	0.287	1.87692e-05	double_neg	Lpl	ENSMUSG00000015568
G0s2	7.44205e-10	0.258447	0.115	0.082	2.08362e-05	double_neg	G0s2	ENSMUSG00000009633
Inmt	2.39075e-08	0.448562	0.213	0.175	0.000669363	double_neg	Inmt	ENSMUSG00000003477
Pcolce2	3.92726e-08	0.282371	0.566	0.559	0.00109956	double_neg	Pcolce2	ENSMUSG00000015354
Tppp3	7.31189e-08	0.273776	0.651	0.649	0.00204718	double_neg	Tppp3	ENSMUSG00000014846
Penk	7.45974e-08	0.303748	0.291	0.256	0.00208858	double_neg	Penk	ENSMUSG00000045573
Ogn1	1.95077e-07	0.354003	0.658	0.686	0.00546177	double_neg	Ogn	ENSMUSG00000021390
