# Supplementary material for: Dual inhibition of glycolysis and glutaminolysis for synergistic therapy of rheumatoid arthritis
Source: Arthritis Res Ther. 2023 Sep 20;25:176. doi: 10.1186/s13075-023-03161-0 (PMC10510293; doi:10.1186/s13075-023-03161-0)
Supplement: Supplementary file 6 — Additional file 6. List of up-and down regulated genes in double positive fibroblasts for the different disease stages. [file 13075_2023_3161_MOESM6_ESM.xlsx]

## Sheet: GlsHk2_pos_resolved_vs_rest_RNA
	p_val	avg_log2FC	pct.1	pct.2	p_val_adj
Col2a1	4.58e-44	-0.486627	0.016	0.273	1.28e-39
Hsph1	5.02e-33	-1.13546	0.669	0.848	1.41e-28
Hbb-bs	5.11e-32	0.66943	0.842	0.646	1.43e-27
Hspa1a	2.66e-29	-1.16112	0.926	0.973	7.44e-25
Dnajb1	1.02e-26	-1.41075	0.873	0.941	2.85e-22
Hspe1	2.34e-21	-0.628172	0.841	0.914	6.54e-17
Col9a3	4.98e-21	-0.261604	0.017	0.157	1.39e-16
Hspd1	7.63e-21	-0.761376	0.632	0.789	2.14e-16
Tnfaip2	1.02e-20	0.954024	0.561	0.314	2.85e-16
Ybx1	2.66e-19	-0.55164	0.593	0.774	7.44e-15
Serpinh1	2.88e-19	-0.653283	0.929	0.975	8.05e-15
Hspb1	5.55e-19	-1.06786	0.692	0.845	1.55e-14
Hspa1b	1.04e-17	-0.839267	0.65	0.826	2.91e-13
Rpl21	3.55e-16	0.302856	0.999	0.995	9.94e-12
Hmox1	2.58e-15	-1.04537	0.344	0.541	7.22e-11
Tpt1	4.68e-15	0.273459	1	0.998	1.31e-10
Tnfaip6	2.79e-14	0.819657	0.779	0.612	7.83e-10
Pltp	1.09e-13	0.632844	0.39	0.187	3.04e-09
Neat1	1.58e-13	0.526766	0.846	0.735	4.41e-09
Nop58	2.48e-13	-0.490549	0.495	0.705	6.93e-09
Klf4	5.49e-13	0.600958	0.892	0.848	1.54e-08
Rpl30	5.76e-13	0.346156	0.989	0.973	1.61e-08
Il11ra1	9.48e-13	-0.680928	0.8	0.889	2.65e-08
Sparc	1.21e-12	-0.569742	1	0.998	3.39e-08
Rps27	1.24e-12	0.280151	1	1	3.48e-08
Pcolce	1.14e-11	-0.468882	0.965	0.985	3.19e-07
Crip1	1.27e-11	0.535433	0.99	0.995	3.57e-07
Rpl27	1.83e-11	0.283884	0.985	0.961	5.12e-07
Lgals1	2.77e-11	-0.410159	0.978	0.988	7.76e-07
Ly6a	3.4e-11	-0.44995	0.959	0.961	9.53e-07
Gsn	3.55e-11	-0.47668	0.999	1	9.95e-07
Rpl23a-ps3	3.65e-11	0.31094	0.954	0.921	1.02e-06
Rpl31	4.11e-11	0.256997	0.994	0.993	1.15e-06
Rpl12	1.1e-10	0.280886	0.981	0.953	3.08e-06
Ms4a4d	1.45e-10	-0.3636	0.115	0.258	4.07e-06
Pfn1	3.12e-10	-0.295456	0.945	0.973	8.74e-06
Crlf1	4.85e-10	-0.491252	0.177	0.327	1.36e-05
Steap3	5.05e-10	-0.420582	0.424	0.585	1.41e-05
Ifi27	8.89e-10	-0.395742	0.684	0.786	2.49e-05
Rps28	1.22e-09	0.25241	0.999	1	3.41e-05
Atp6v1b2	1.44e-09	0.432277	0.378	0.224	4.04e-05
Hk2	2.06e-09	0.402359	1	1	5.76e-05
Ackr3	3.08e-09	0.460227	0.65	0.516	8.63e-05
Swt1	3.22e-09	-0.407226	0.211	0.364	9.03e-05
Gpc3	3.5e-09	-0.425717	0.189	0.342	9.79e-05
Ccdc80	4.67e-09	-0.432048	0.914	0.943	0.000130815
Ubb	7.19e-09	-0.307319	0.998	0.998	0.000201199
Sdc4	7.35e-09	0.613577	0.727	0.666	0.000205874
Klf3	8.29e-09	-0.393746	0.326	0.482	0.000231987
Anp32b	1.15e-08	-0.300098	0.442	0.617	0.000321405
Prkcdbp	1.22e-08	-0.395336	0.833	0.899	0.000341448
Cxcl1	1.45e-08	0.724876	0.839	0.774	0.00040719
Ccnl1	1.48e-08	-0.375228	0.82	0.887	0.000415294
Rcn1	1.64e-08	-0.324126	0.309	0.459	0.000460011
Rbm3	1.8e-08	0.259383	0.938	0.899	0.000505316
Ndrg1	1.86e-08	0.692869	0.656	0.572	0.000519546
Bri3	1.96e-08	-0.282371	0.486	0.649	0.000549523
Ubqln1	2.04e-08	-0.263952	0.15	0.285	0.000570849
Ogn	2.21e-08	-0.513753	0.505	0.631	0.000619492
Sde2	2.54e-08	-0.356999	0.325	0.486	0.000710955
Cacybp	2.64e-08	-0.323123	0.515	0.663	0.000738902
Tmsb10	3.36e-08	-0.32305	0.885	0.931	0.000941077
Hsp90aa1	3.36e-08	-0.443855	0.974	0.985	0.000941648
Fbln7	3.83e-08	0.669875	0.475	0.324	0.00107212
Dkk2	4.66e-08	-0.414419	0.166	0.302	0.00130548
Gpx1	4.79e-08	0.465548	0.935	0.931	0.00134093
Tspan4	5.27e-08	-0.343373	0.633	0.742	0.00147625
Pdlim2	5.42e-08	-0.309669	0.237	0.388	0.00151851
Rcan1	5.61e-08	0.742638	0.695	0.627	0.00157194
Prg4	6.11e-08	0.32239	0.856	0.752	0.00171071
Ccnd1	6.55e-08	-0.279299	0.096	0.206	0.00183303
Dnaja4	6.67e-08	-0.565056	0.298	0.43	0.00186809
Gm8730	9.01e-08	0.272672	0.942	0.909	0.0025228
Trim47	1.08e-07	-0.271953	0.319	0.467	0.00302174
Angptl7	1.61e-07	1.02925	0.351	0.211	0.00449622
Akap12	2.14e-07	-0.255594	0.083	0.184	0.00599262
Sptbn1	2.17e-07	-0.29254	0.648	0.752	0.00607313
Nfkbiz	2.25e-07	0.375778	0.752	0.641	0.00631065
Cryab	2.42e-07	-0.272612	0.617	0.74	0.00678116
Dpep1	2.78e-07	-0.441329	0.261	0.4	0.00779241
Fmo1	3.69e-07	-0.275572	0.13	0.246	0.0103356
Gpbp1	4.09e-07	-0.271156	0.396	0.541	0.0114631
Tspo	4.11e-07	-0.295116	0.778	0.848	0.0115115
Cdkn1a	4.74e-07	0.385236	0.795	0.744	0.0132583
Vkorc1	4.9e-07	-0.332877	0.736	0.806	0.0137268
Ifi27l2a	4.95e-07	-0.629036	0.16	0.28	0.0138664
Gm6133	5e-07	0.32966	0.553	0.455	0.0139882
Igf1	5.01e-07	-0.548086	0.717	0.803	0.0140327
Rps27rt	5.12e-07	0.312277	0.861	0.806	0.0143269
Uba52	5.25e-07	-0.273499	0.555	0.673	0.0146951
Srpx	5.52e-07	-0.365924	0.217	0.346	0.0154509
Gstm1	6.12e-07	-0.351887	0.818	0.872	0.017141
Clic4	7.18e-07	0.3704	0.795	0.744	0.0201011
Hba-a2	7.78e-07	0.276216	0.34	0.209	0.021777
Rarres2	8.07e-07	-0.33228	0.67	0.794	0.0226036
Thbs4	9.55e-07	0.5676	0.315	0.182	0.0267311
Aebp1	9.76e-07	0.446391	0.83	0.816	0.0273122
Pnrc2	1.03e-06	-0.287151	0.325	0.447	0.0288022
Sult5a1	1.11e-06	-0.261633	0.159	0.278	0.0311067
Fndc1	1.26e-06	0.506481	0.645	0.58	0.0352444
Cox6c	1.29e-06	0.270706	0.957	0.958	0.0361691
Brd2	1.33e-06	0.341554	0.558	0.425	0.0373631
Rpl13-ps3	1.42e-06	0.291754	0.747	0.651	0.0396308
Nbl1	1.65e-06	0.50368	0.922	0.914	0.0461928
Hba-a1	1.87e-06	0.284935	0.362	0.241	0.0524555
2007-09-01	1.89e-06	-0.269607	0.708	0.818	0.0528487
Ndn	2.12e-06	-0.287666	0.432	0.572	0.059235
Has1	2.25e-06	0.359537	0.811	0.752	0.0630353
Cd44	2.53e-06	0.400171	0.64	0.516	0.0709463
Fgf7	2.73e-06	-0.277163	0.218	0.346	0.076427
Aqp1	2.75e-06	0.600847	0.522	0.386	0.0769245
Thy1	2.88e-06	-0.360239	0.367	0.499	0.0806827
Ppl	2.89e-06	-0.254258	0.144	0.253	0.0809057
Mt2	3.2e-06	0.325663	0.998	0.995	0.0897246
Tuba4a	3.25e-06	0.263648	0.22	0.111	0.0909605
Slc5a3	4.26e-06	-0.28452	0.205	0.314	0.119285
Ugp2	4.44e-06	0.338634	0.725	0.651	0.124247
Ubc	4.6e-06	-0.327855	0.975	0.993	0.128724
Pik3r1	4.7e-06	-0.283558	0.31	0.445	0.131608
Gfpt2	5.44e-06	0.399853	0.785	0.727	0.152387
Tuba1c	5.59e-06	0.296187	0.597	0.486	0.156621
Mmp2	5.64e-06	0.748707	0.909	0.899	0.157788
Wdr89	5.82e-06	0.284138	0.825	0.754	0.1629
Rps12-ps3	6.01e-06	0.269705	0.881	0.848	0.168311
Higd1a	6.45e-06	0.56827	0.731	0.663	0.180653
Vamp4	6.83e-06	-0.252056	0.32	0.459	0.191248
Kazald1	6.86e-06	-0.269979	0.23	0.344	0.192205
Cyba	7.03e-06	-0.257734	0.789	0.867	0.196731
Ndufa6	7.37e-06	0.271877	0.851	0.762	0.206349
Gm2000	8.16e-06	0.25077	0.687	0.592	0.228528
Cxcl14	9.24e-06	-0.84824	0.398	0.514	0.25863
Ctsk	1.07e-05	0.758962	0.801	0.779	0.298935
Enpp1	1.18e-05	0.267553	0.203	0.108	0.330321
Auts2	1.21e-05	0.266733	0.481	0.364	0.338103
Rnf19b	1.38e-05	0.320468	0.314	0.204	0.385864
Sertad2	1.6e-05	0.281375	0.434	0.319	0.447081
Zfp36l2	1.68e-05	-0.260228	0.331	0.457	0.469004
Hsp90ab1	1.78e-05	-0.250267	0.995	0.99	0.497856
Cav1	2.13e-05	-0.332257	0.579	0.686	0.595944
Id3	2.17e-05	0.451036	0.927	0.904	0.608089
Nfib	2.34e-05	-0.29428	0.603	0.69	0.656032
Phlda1	2.45e-05	-0.521609	0.806	0.857	0.68732
Col1a2	3.09e-05	-0.412356	0.979	0.978	0.865544
Rgcc	3.59e-05	0.582986	0.622	0.545	1
Nr3c1	3.61e-05	-0.267948	0.463	0.553	1
Ccnd3	4.43e-05	-0.28311	0.31	0.418	1
Abca8a	4.52e-05	-0.305966	0.231	0.337	1
Gem	4.63e-05	0.391188	0.839	0.776	1
Raph1	4.76e-05	0.250279	0.404	0.287	1
Mt1	4.82e-05	0.293529	1	0.998	1
Bag3	5.27e-05	-0.32448	0.862	0.894	1
C1qtnf3	5.44e-05	0.420424	0.118	0.049	1
Pfdn1	5.74e-05	0.257124	0.517	0.418	1
Apoe	6.24e-05	0.452012	0.555	0.432	1
Gadd45a	6.62e-05	0.289843	0.372	0.263	1
Calm3	9.04e-05	-0.264031	0.49	0.582	1
Gas1	9.37e-05	-0.332659	0.444	0.548	1
Penk	0.000103291	-0.444097	0.274	0.378	1
Ckb	0.000111347	0.393388	0.581	0.494	1
Tm4sf1	0.000113583	0.548106	0.538	0.462	1
Rnd1	0.000115928	0.536896	0.269	0.179	1
Col5a1	0.00013487	-0.338382	0.535	0.622	1
Ugdh	0.000138723	0.317354	0.881	0.84	1
Tsc22d3	0.000142061	-0.29712	0.571	0.668	1
Ier3	0.000144492	0.364652	0.808	0.737	1
Fosb	0.000154963	0.287092	0.864	0.853	1
Dstn	0.00016186	0.270597	0.908	0.902	1
Lama2	0.000164826	-0.316133	0.22	0.305	1
Itm2a	0.000171693	-0.3835	0.604	0.698	1
Rcn3	0.000174234	-0.29907	0.799	0.838	1
Col6a3	0.000199703	-0.367759	0.54	0.644	1
Timp3	0.000204693	-0.256581	0.501	0.595	1
Tgif1	0.000205283	0.276583	0.48	0.383	1
Pmepa1	0.000217979	0.304009	0.507	0.425	1
Clec11a	0.000235934	-0.441583	0.289	0.376	1
Gm12840	0.00026907	0.585585	0.275	0.184	1
Cst3	0.000287303	0.373806	0.995	1	1
Dkk3	0.00030593	0.377996	0.284	0.199	1
Ier5	0.000308829	-0.469166	0.741	0.767	1
Ifi203	0.000333929	-0.285588	0.103	0.177	1
Tnfaip3	0.00038507	0.278446	0.328	0.231	1
Olfml3	0.000442019	-0.360498	0.664	0.715	1
Acp5	0.000452254	0.326505	0.222	0.143	1
Anxa5	0.000492605	0.267326	0.934	0.921	1
Igf2	0.000510899	-0.277317	0.078	0.14	1
Plod2	0.000522235	0.268714	0.352	0.275	1
Ifrd1	0.000643385	0.314452	0.927	0.907	1
AA467197	0.000865739	0.257105	0.156	0.088	1
Fosl1	0.000885511	0.299366	0.299	0.219	1
Sulf2	0.000935613	0.250264	0.364	0.283	1
Sfrp2	0.000937531	-0.908473	0.103	0.167	1
Phlda3	0.000970797	-0.254659	0.383	0.472	1
Fmo2	0.000977512	-0.289002	0.053	0.103	1
Col22a1	0.000984662	0.399365	0.117	0.059	1
Ccl11	0.00103208	-0.448518	0.174	0.251	1
Sgk1	0.0010718	0.512355	0.629	0.563	1
Nr4a2	0.00114041	0.326026	0.44	0.359	1
Postn	0.00115595	-0.276433	0.303	0.386	1
Col3a1	0.00122377	-0.253566	0.968	0.968	1
Txnip	0.00124183	-0.251546	0.272	0.356	1
Thbs3	0.00127962	0.272542	0.736	0.686	1
Lgals3	0.00161518	0.264212	0.9	0.845	1
Zfp36l1	0.00180809	0.295837	0.9	0.87	1
Gdf10	0.00186699	-0.418134	0.197	0.275	1
Col1a1	0.00209395	-0.335079	0.954	0.973	1
Lbp	0.00212278	0.489517	0.727	0.683	1
Sbsn	0.00266906	0.412031	0.424	0.342	1
Igfbp5	0.00276845	-0.439427	0.703	0.727	1
C3	0.00277168	-0.277888	0.499	0.582	1
Ibsp	0.00287067	-1.33285	0.096	0.15	1
Kdm6b	0.00297427	0.270776	0.566	0.494	1
Jund	0.00360802	0.253957	0.664	0.604	1
Atf3	0.00398183	0.272777	0.886	0.877	1
Mmp3	0.00430309	1.04904	0.227	0.162	1
Sat1	0.0045257	0.332672	0.888	0.857	1
Zfp36	0.00491133	0.462663	0.83	0.84	1
Fn1	0.00571503	0.76419	0.904	0.877	1
Gpnmb	0.00591438	0.258153	0.552	0.491	1
Gabarapl1	0.00626533	0.261735	0.484	0.44	1
Cthrc1	0.00642204	0.443196	0.247	0.182	1
Fgl2	0.00668563	0.409719	0.489	0.44	1
Pdgfrl	0.00736096	0.261821	0.299	0.226	1
Fibin	0.0080315	0.292317	0.185	0.128	1
Serpine2	0.00894447	-0.282481	0.803	0.845	1
Trib1	0.00936056	-0.261051	0.447	0.523	1
Gng11	0.011956	0.2504	0.568	0.523	1
Sparcl1	0.014714	0.334929	0.352	0.292	1
Ppp1r15a	0.0207772	-0.263597	0.79	0.806	1
Hbegf	0.0217828	0.326947	0.313	0.26	1
Furin	0.0222416	0.257724	0.252	0.204	1
Fxyd6	0.0229615	0.404953	0.377	0.332	1
Bambi	0.0409791	0.275362	0.288	0.241	1
Pcsk6	0.0476551	0.328956	0.278	0.238	1
Angptl2	0.0477987	0.277954	0.572	0.541	1
Dusp1	0.0478468	0.272064	0.769	0.771	1
Nupr1	0.0481653	0.267998	0.914	0.934	1
Il6	0.0555622	0.404149	0.354	0.317	1
Btg2	0.0664394	0.270058	0.862	0.84	1
Ccl7	0.0790848	0.456705	0.569	0.55	1
Icam1	0.084119	0.275905	0.52	0.491	1
Spp1	0.111591	-0.361833	0.236	0.192	1
Smoc2	0.17882	-0.275331	0.288	0.312	1
Bglap2	0.183545	0.367997	0.13	0.106	1
Rgs2	0.188417	0.261971	0.117	0.093	1
Cfh	0.226459	-0.301314	0.445	0.464	1
Ccl2	0.239234	0.272173	0.484	0.477	1
Vcam1	0.327203	0.260687	0.268	0.246	1
Ptx3	0.354824	-0.289595	0.189	0.162	1
Lum	0.502154	0.292652	0.886	0.897	1
Pi16	0.511675	0.281501	0.437	0.423	1
Gm42418	0.54024	0.376585	0.486	0.472	1
1500015O10Rik	0.6782	-0.442354	0.352	0.342	1
Sfrp4	0.696195	-0.637912	0.381	0.371	1
Aspn	0.716415	0.271172	0.789	0.816	1
Trf	0.745313	0.283043	0.122	0.118	1

## Sheet: GlsHk2_pos_resing_vs_rest_RNA
	p_val	avg_log2FC	pct.1	pct.2	p_val_adj
Gsn	3.06218e-120	-2.58637	0.996	1	8.57348e-116
Cthrc1	1.25624e-110	3.21177	0.827	0.182	3.51721e-106
Col5a2	3.026e-105	1.65076	0.965	0.808	8.47219e-101
Serf2	1.78625e-85	0.915845	1	0.966	5.00116e-81
Pcolce2	4.20046e-80	-1.66899	0.333	0.813	1.17605e-75
mt-Co1	8.50944e-79	0.876754	1	0.998	2.38247e-74
C1qtnf6	2.58763e-77	1.30441	0.806	0.324	7.24486e-73
Col3a1	3.50086e-72	1.40774	0.996	0.968	9.8017e-68
Gstm1	6.65608e-72	-1.34271	0.54	0.872	1.86357e-67
Col1a1	4.22818e-68	1.5005	0.994	0.973	1.1838e-63
mt-Co3	1.17231e-64	0.575564	1	1	3.28222e-60
Postn	3.09771e-64	2.15351	0.813	0.386	8.67297e-60
Antxr1	4.12587e-64	1.07346	0.844	0.445	1.15516e-59
Csrp2	6.47924e-64	1.48839	0.794	0.356	1.81406e-59
Col5a1	1.20797e-63	1.1803	0.902	0.622	3.38208e-59
Dcn	4.97515e-61	-1.01214	1	1	1.39294e-56
mt-Co2	7.3402e-61	0.629903	1	0.998	2.05511e-56
Bgn	1.97516e-60	1.272	0.985	0.875	5.53005e-56
Thbs4	2.59442e-60	1.62735	0.691	0.182	7.26387e-56
Fth1	8.27702e-60	-0.832183	1	1	2.3174e-55
Mmp14	1.11898e-59	1.33396	0.876	0.56	3.13292e-55
Col6a3	1.89473e-59	1.26991	0.935	0.644	5.30486e-55
Vit	1.18895e-58	-0.991346	0.158	0.572	3.32883e-54
Ddx5	1.24437e-58	-0.834211	0.977	0.99	3.48398e-54
Tnc	1.93977e-56	1.31771	0.565	0.086	5.43098e-52
Crabp2	3.22003e-54	1.39512	0.564	0.096	9.01543e-50
Col16a1	1.38729e-53	0.837833	0.661	0.182	3.88413e-49
Pmp22	4.43564e-53	-0.962933	0.783	0.907	1.24189e-48
Ecm1	1.78486e-52	-1.15414	0.955	0.966	4.99725e-48
Timp1	1.07048e-51	1.50285	0.875	0.548	2.99712e-47
Rplp1	2.02218e-51	0.571698	1	1	5.6617e-47
Col6a2	2.8544e-51	1.07553	0.952	0.855	7.99175e-47
C1qtnf3	5.93159e-51	1.94547	0.469	0.049	1.66073e-46
Rpl23	9.39687e-51	0.500028	1	1	2.63094e-46
P4hb	1.41956e-50	0.84137	0.908	0.705	3.97448e-46
Enpp1	1.63311e-50	0.933984	0.549	0.108	4.57237e-46
Mfap2	2.38475e-50	1.56468	0.751	0.386	6.67683e-46
Igfbp4	2.84804e-50	1.18531	0.982	0.916	7.97395e-46
Col5a3	5.76271e-49	1.23228	0.606	0.172	1.61344e-44
Aebp1	6.95819e-49	0.992921	0.953	0.816	1.94815e-44
Mdk	1.05065e-48	1.42461	0.538	0.113	2.94162e-44
Lgals1	1.10491e-48	0.826102	0.999	0.988	3.09352e-44
mt-Cytb	6.47255e-48	0.441112	1	1	1.81219e-43
Dkk3	8.69561e-48	1.01134	0.641	0.199	2.4346e-43
Ptn	1.52118e-47	2.1509	0.643	0.206	4.259e-43
Col12a1	2.10678e-47	1.09345	0.628	0.182	5.89856e-43
Sulf2	2.21169e-47	0.87433	0.704	0.283	6.19228e-43
Col1a2	2.37328e-47	1.04906	0.998	0.978	6.64471e-43
Cox6c	7.47444e-47	0.672007	0.984	0.958	2.09269e-42
Rps2	1.39352e-46	0.466863	1	1	3.90157e-42
mt-Atp6	3.46172e-46	0.442036	1	1	9.69212e-42
Ptprs	4.26129e-46	0.667969	0.634	0.189	1.19308e-41
Thbs2	6.71117e-46	1.01329	0.754	0.361	1.87899e-41
Myoc	1.79671e-45	-2.06674	0.326	0.666	5.03044e-41
Ssc5d	1.46643e-44	0.730475	0.722	0.292	4.1057e-40
Ly6c1	4.62754e-44	-1.20514	0.848	0.919	1.29562e-39
Rpl13a	5.4019e-44	0.424244	1	1	1.51243e-39
Serping1	1.16325e-43	-0.982621	0.946	0.968	3.25687e-39
Rps3	1.29096e-43	0.449906	1	0.998	3.61444e-39
Plod2	1.45882e-43	0.887882	0.681	0.275	4.08439e-39
Lamb1	9.66086e-43	0.683599	0.574	0.147	2.70485e-38
mt-Nd4	1.04525e-42	0.493759	1	0.988	2.9265e-38
Galnt15	1.28609e-42	-0.645659	0.074	0.361	3.60079e-38
Uap1	1.4081e-42	-1.16988	0.776	0.894	3.9424e-38
Plpp3	1.81736e-42	-1.08532	0.731	0.897	5.08823e-38
1810058I24Rik	2.32296e-42	0.700402	0.862	0.563	6.50383e-38
Rps20	2.53285e-42	0.528492	1	0.99	7.09147e-38
Mif	6.79291e-42	0.986966	0.873	0.624	1.90188e-37
Angptl4	9.73051e-42	1.08867	0.457	0.066	2.72435e-37
Sh3bgrl3	3.99789e-41	0.843252	0.864	0.572	1.11933e-36
Rpl22l1	6.09825e-41	0.627643	0.995	0.975	1.70739e-36
Lum	1.17557e-40	0.781491	0.977	0.897	3.29137e-36
Ppic	1.75694e-40	0.761005	0.937	0.887	4.91909e-36
Acp5	1.95646e-40	0.80544	0.546	0.143	5.47769e-36
Mmp2	1.97535e-40	0.952327	0.972	0.899	5.53058e-36
Itm2b	2.50939e-40	-0.526334	1	0.998	7.02578e-36
1500015O10Rik	6.9345e-40	1.20677	0.745	0.342	1.94152e-35
Lrrc15	8.25759e-40	0.87206	0.422	0.059	2.31196e-35
Matn2	9.19841e-40	0.808932	0.748	0.342	2.57537e-35
Cyb5a	1.15068e-39	-0.764351	0.876	0.926	3.22168e-35
Rps3a1	3.76422e-39	0.41998	1	0.998	1.05391e-34
Eef1b2	4.20196e-39	0.585261	0.973	0.882	1.17646e-34
Hspg2	6.12374e-39	0.71253	0.85	0.518	1.71453e-34
Itm2a	1.04807e-38	1.46348	0.873	0.698	2.93439e-34
Sec61b	1.3741e-38	0.783672	0.94	0.796	3.84719e-34
Wisp1	1.92701e-38	0.583627	0.422	0.054	5.39526e-34
Rps11	2.14194e-38	0.385684	0.999	0.998	5.99701e-34
Rps14	3.6332e-38	0.392895	1	0.998	1.01722e-33
Mt1	5.06856e-38	-0.965896	0.99	0.998	1.4191e-33
Rgs3	5.88765e-38	0.852799	0.557	0.167	1.64842e-33
P4ha3	1.38079e-37	0.571344	0.513	0.118	3.86593e-33
Sox4	2.26861e-37	0.745017	0.525	0.133	6.35166e-33
Rpl10a	2.50711e-37	0.476518	0.998	0.993	7.0194e-33
Spon2	6.37244e-37	1.18384	0.462	0.098	1.78416e-32
Rps9	1.04123e-36	0.397491	1	1	2.91524e-32
Fscn1	1.87337e-36	0.504956	0.505	0.106	5.24505e-32
Marcksl1	2.10684e-36	0.619216	0.536	0.14	5.89873e-32
Eef1g	4.30879e-36	0.559124	0.977	0.919	1.20638e-31
Mfap4	4.88416e-36	1.50188	0.519	0.14	1.36747e-31
Tpm2	5.54396e-36	0.871397	0.496	0.133	1.5522e-31
Tnxb	8.20737e-36	-0.776594	0.435	0.776	2.2979e-31
Pxdn	8.79071e-36	0.541482	0.453	0.093	2.46122e-31
Cnpy2	1.19932e-35	0.612797	0.871	0.602	3.35785e-31
Tsc22d1	1.39596e-35	0.837703	0.808	0.506	3.9084e-31
Fn1	1.41597e-35	0.948954	0.976	0.877	3.96444e-31
Tspan6	1.63475e-35	0.692326	0.485	0.125	4.57698e-31
Mt2	2.30513e-35	-0.903396	0.968	0.995	6.45391e-31
Tmed3	9.41863e-35	0.54732	0.958	0.867	2.63703e-30
Rarres2	1.10973e-34	-1.11914	0.598	0.794	3.10703e-30
Emb	1.28323e-34	0.659917	0.681	0.26	3.59278e-30
Tpm1	1.46073e-34	0.73715	0.691	0.334	4.08974e-30
Grb10	1.92287e-34	0.609358	0.594	0.216	5.38366e-30
Rps8	2.38156e-34	0.376428	1	1	6.66788e-30
Gxylt2	2.52819e-34	0.65524	0.476	0.118	7.07842e-30
Rpsa	5.65092e-34	0.487837	0.999	0.998	1.58214e-29
Efemp2	7.93587e-34	0.667082	0.827	0.511	2.22189e-29
Gm1673	1.00065e-33	0.499268	0.378	0.052	2.80163e-29
Hp	2.73837e-33	1.80576	0.406	0.074	7.66688e-29
Uqcrh	4.6307e-33	0.502806	0.989	0.924	1.2965e-28
Tm4sf1	4.93358e-33	1.14796	0.755	0.462	1.3813e-28
Gm42418	6.11657e-33	1.94495	0.777	0.472	1.71252e-28
Ltbp4	8.54122e-33	-0.976753	0.429	0.673	2.39137e-28
Slc1a5	8.64944e-33	-0.761956	0.466	0.69	2.42167e-28
Ctsk	1.64297e-32	0.737131	0.941	0.779	4.59999e-28
Rps27a	2.86392e-32	0.397432	1	1	8.01841e-28
Rpl41	4.06601e-32	0.416908	1	1	1.1384e-27
Ltbp3	6.22963e-32	0.599467	0.657	0.3	1.74417e-27
Nt5dc2	6.29201e-32	0.680656	0.33	0.029	1.76164e-27
Cox4i1	8.9064e-32	0.369941	0.999	0.993	2.49361e-27
Rps15a	1.13282e-31	0.401892	1	1	3.17166e-27
Gabarap	1.57259e-31	0.400588	0.993	0.98	4.40295e-27
Marcks	2.14817e-31	0.781476	0.758	0.42	6.01445e-27
Col14a1	5.42928e-31	0.958632	0.701	0.383	1.52009e-26
Atpif1	6.90771e-31	0.614119	0.87	0.617	1.93402e-26
Hif1a	7.42955e-31	0.612358	0.758	0.415	2.08012e-26
Tnn	8.05732e-31	0.905858	0.348	0.047	2.25589e-26
Ubb	8.4178e-31	-0.553853	0.995	0.998	2.35682e-26
Trip10	9.17717e-31	-0.630221	0.221	0.479	2.56942e-26
Mgst1	1.10494e-30	-0.786454	0.598	0.828	3.09361e-26
Mrc2	1.55165e-30	0.58025	0.675	0.317	4.3443e-26
Atp5e	2.34376e-30	0.551299	0.964	0.86	6.56206e-26
C7	4.66052e-30	-0.512017	0.01	0.162	1.30485e-25
Rpl12	5.62674e-30	0.452921	0.995	0.953	1.57538e-25
Qpct	5.81561e-30	-0.665909	0.124	0.373	1.62825e-25
Cd34	8.73079e-30	-0.897503	0.723	0.826	2.44445e-25
Wbp5	1.75238e-29	0.561044	0.913	0.737	4.90633e-25
Emilin1	3.01887e-29	0.448894	0.54	0.187	8.45223e-25
Apod	4.36975e-29	-1.26122	0.683	0.818	1.22344e-24
Clec3b	5.48004e-29	-0.96851	0.718	0.85	1.5343e-24
Hspa1a	7.03571e-29	-1.22738	0.954	0.973	1.96986e-24
Fkbp11	7.9844e-29	0.584115	0.54	0.197	2.23547e-24
Pmepa1	1.12242e-28	0.708292	0.753	0.425	3.14255e-24
Angptl2	1.33292e-28	0.926797	0.805	0.541	3.73192e-24
H19	1.33638e-28	1.52506	0.308	0.029	3.74161e-24
Ccnl1	1.36572e-28	-0.770689	0.813	0.887	3.82375e-24
Csf1	1.63276e-28	-0.714264	0.357	0.614	4.57139e-24
Atp5g2	2.13967e-28	0.548776	0.912	0.754	5.99064e-24
Junb	2.84566e-28	-0.984882	0.949	0.966	7.96727e-24
Ubc	3.46923e-28	-0.898721	0.961	0.993	9.71316e-24
Rpl28	4.40873e-28	0.360873	0.999	0.985	1.23436e-23
Ly6a	4.89062e-28	-0.742131	0.939	0.961	1.36928e-23
Abracl	5.94377e-28	0.513837	0.699	0.359	1.66414e-23
Prelid1	6.01055e-28	0.577361	0.8	0.541	1.68283e-23
Rpl22	6.7457e-28	0.415647	0.995	0.963	1.88866e-23
Cst3	6.93505e-28	-0.967532	0.995	1	1.94168e-23
Cercam	8.33577e-28	0.448625	0.489	0.155	2.33385e-23
Slpi	9.52274e-28	2.05063	0.292	0.027	2.66618e-23
Rpl31	1.03015e-27	0.366006	0.996	0.993	2.88422e-23
Serf1	1.15849e-27	0.538261	0.653	0.31	3.24354e-23
Lamb2	1.4584e-27	-0.672518	0.529	0.705	4.08323e-23
Rpl7	1.81047e-27	0.35011	0.997	0.99	5.06896e-23
Aldh2	2.72201e-27	-0.584131	0.766	0.853	7.62108e-23
Glul	2.98766e-27	-0.956663	0.73	0.853	8.36485e-23
Ckap4	3.56041e-27	0.522615	0.624	0.278	9.96844e-23
Rps17	4.28375e-27	0.353868	0.999	0.993	1.19937e-22
Cpxm1	4.8548e-27	0.583208	0.585	0.236	1.35925e-22
Fbn2	1.09924e-26	0.413445	0.25	0.007	3.07767e-22
Cd9	1.38701e-26	-0.573734	0.987	0.993	3.88336e-22
Adam12	2.78992e-26	0.355119	0.249	0.007	7.81121e-22
Cdh11	3.19693e-26	0.370245	0.437	0.111	8.95076e-22
Eva1b	3.84748e-26	0.542683	0.832	0.587	1.07722e-21
Prdx2	4.4937e-26	0.53312	0.918	0.735	1.25815e-21
Ccdc80	5.04888e-26	-0.943247	0.964	0.943	1.41358e-21
Gnas	5.79617e-26	0.951224	0.966	0.865	1.62281e-21
Bst2	5.88358e-26	0.711152	0.557	0.241	1.64728e-21
Cd44	7.38747e-26	0.827891	0.823	0.516	2.06835e-21
Mmp23	7.39228e-26	0.515778	0.628	0.283	2.06969e-21
Rps10	8.29062e-26	0.393527	0.994	0.98	2.32121e-21
Igsf10	9.87267e-26	0.497409	0.478	0.16	2.76415e-21
Lox	1.12912e-25	0.710514	0.778	0.457	3.16132e-21
Eif4a1	1.59337e-25	-0.556759	0.93	0.978	4.46111e-21
Rab31	1.65638e-25	0.354817	0.382	0.086	4.63753e-21
Rps12	3.3041e-25	0.432422	0.998	0.983	9.25082e-21
Gm26917	3.59423e-25	0.449506	0.577	0.238	1.00631e-20
Mtch1	3.70806e-25	0.438644	0.559	0.226	1.03818e-20
Npc2	4.20815e-25	0.465551	0.966	0.889	1.1782e-20
Sdc1	4.75368e-25	0.425069	0.533	0.204	1.33093e-20
Serpine2	5.13255e-25	-0.992305	0.734	0.845	1.43701e-20
Acan	8.18923e-25	0.935011	0.315	0.061	2.29282e-20
Serpinf1	1.33903e-24	-0.681449	0.956	0.961	3.74902e-20
Timp2	1.35583e-24	0.575295	0.975	0.931	3.79605e-20
Lysmd2	1.77204e-24	-0.742193	0.378	0.587	4.96136e-20
Cadm3	2.27746e-24	-0.627975	0.166	0.405	6.37643e-20
Maff	2.28408e-24	-0.833446	0.537	0.747	6.39496e-20
Rps7	2.66441e-24	0.337151	1	0.995	7.45982e-20
Gnb2l1	3.36844e-24	0.411074	0.99	0.939	9.43096e-20
Atp6v0e	4.68739e-24	0.477491	0.926	0.811	1.31238e-19
Col6a1	4.90921e-24	0.622651	0.969	0.948	1.37448e-19
Hist1h2bc	4.91794e-24	0.629371	0.778	0.526	1.37692e-19
Erp29	5.18978e-24	0.470814	0.78	0.491	1.45303e-19
Anxa1	6.56803e-24	-0.576956	0.941	0.983	1.83892e-19
Eid1	7.51299e-24	0.435097	0.587	0.256	2.10349e-19
Wls	8.92471e-24	0.514744	0.823	0.538	2.49874e-19
Spp1	1.02451e-23	0.525576	0.504	0.192	2.86842e-19
Tubb2b	1.3333e-23	0.497817	0.444	0.147	3.73298e-19
Col11a1	1.35997e-23	1.14477	0.401	0.13	3.80765e-19
Ddah1	1.82046e-23	0.5697	0.249	0.022	5.09693e-19
Fndc1	1.96404e-23	0.732413	0.779	0.58	5.49891e-19
AY036118	2.40307e-23	0.314597	0.328	0.064	6.72812e-19
Sh3pxd2a	2.48227e-23	0.386306	0.468	0.157	6.94986e-19
Hmgb1	2.85435e-23	-0.474854	0.923	0.963	7.99162e-19
Inmt	2.99928e-23	-1.04725	0.077	0.275	8.39738e-19
Rap1b	3.0903e-23	-0.524106	0.824	0.862	8.65222e-19
Csgalnact1	3.32628e-23	0.391472	0.409	0.12	9.31292e-19
Cd302	3.61585e-23	-0.572074	0.751	0.833	1.01237e-18
Rps16	4.60903e-23	0.299695	0.999	1	1.29044e-18
Fxyd6	8.16675e-23	0.95864	0.592	0.332	2.28653e-18
Rplp0	8.39224e-23	0.330135	1	1	2.34966e-18
P3h3	1.31191e-22	0.35023	0.442	0.14	3.67308e-18
Sh3pxd2b	1.36676e-22	0.396374	0.506	0.199	3.82665e-18
Ppp1r15a	1.50107e-22	-0.848457	0.705	0.806	4.20271e-18
Tsc22d3	1.50661e-22	-0.91196	0.536	0.668	4.21822e-18
Fmod	1.6821e-22	0.468225	0.552	0.238	4.70954e-18
Ppl	1.73804e-22	-0.425935	0.067	0.253	4.86618e-18
Foxp1	1.84068e-22	0.486837	0.759	0.469	5.15354e-18
Sepp1	2.12286e-22	-0.5835	0.845	0.963	5.9436e-18
Slc7a2	2.89371e-22	0.497653	0.347	0.086	8.1018e-18
Pigs	2.98659e-22	0.312269	0.38	0.103	8.36186e-18
Cox7c	3.20627e-22	0.426582	0.982	0.914	8.97691e-18
Selm	3.39263e-22	0.41366	0.963	0.907	9.49869e-18
Mxra8	3.76595e-22	0.699585	0.895	0.781	1.05439e-17
Hcfc1r1	3.86175e-22	0.495885	0.822	0.619	1.08121e-17
Ecscr	4.36544e-22	0.423546	0.327	0.071	1.22224e-17
Rpl27a	5.26503e-22	0.295213	1	1	1.4741e-17
Gpm6b	5.34056e-22	0.503827	0.648	0.329	1.49525e-17
Cnbp	6.34554e-22	-0.474672	0.843	0.909	1.77662e-17
Cyba	8.09274e-22	-0.608619	0.831	0.867	2.26581e-17
Spop	8.29778e-22	-0.573786	0.637	0.725	2.32321e-17
Pdgfrl	8.7374e-22	0.536951	0.539	0.226	2.4463e-17
Sparc	9.2411e-22	0.455688	1	0.998	2.58732e-17
Gfpt2	9.25832e-22	-0.758751	0.545	0.727	2.59214e-17
Pgls	9.65357e-22	0.450035	0.799	0.514	2.70281e-17
Rpl32	1.065e-21	0.328101	1	1	2.98178e-17
Fez1	1.15717e-21	-0.669614	0.324	0.523	3.23984e-17
Rps15	1.21586e-21	0.319778	1	0.99	3.40417e-17
Rpl17	1.38099e-21	0.313131	0.999	0.995	3.86649e-17
Prdx1	1.47338e-21	0.448856	0.985	0.975	4.12516e-17
Tpt1	2.10864e-21	0.289595	1	0.998	5.90378e-17
Mgp	2.2033e-21	0.840592	0.882	0.639	6.16881e-17
Ly6e	2.70138e-21	0.601884	0.856	0.612	7.56334e-17
Ifitm3	2.72521e-21	-0.489567	0.992	0.988	7.63004e-17
Tma7	2.77502e-21	0.416659	0.875	0.671	7.7695e-17
Fkbp10	3.01045e-21	0.514553	0.786	0.55	8.42866e-17
Gpc1	3.22177e-21	0.429424	0.357	0.098	9.02032e-17
Cnn2	4.13632e-21	0.394846	0.377	0.108	1.15809e-16
Barx2	4.7791e-21	0.39557	0.204	0.007	1.33805e-16
Fibin	5.88155e-21	0.661564	0.391	0.128	1.64672e-16
Hbb-bs	6.70254e-21	0.940842	0.886	0.646	1.87658e-16
Dclk1	6.93426e-21	0.435487	0.558	0.256	1.94145e-16
Scara5	1.12625e-20	-0.732866	0.385	0.604	3.15328e-16
Lamp1	1.5159e-20	0.448072	0.82	0.526	4.24423e-16
Vcam1	1.85742e-20	0.536552	0.551	0.246	5.20039e-16
Rcn3	1.96717e-20	0.438178	0.932	0.838	5.50769e-16
Serpina3c	1.99716e-20	-0.482286	0.073	0.251	5.59165e-16
Dpep1	2.05527e-20	-0.887174	0.191	0.4	5.75435e-16
Gm10076	2.20292e-20	0.46318	0.886	0.678	6.16774e-16
Plod1	2.60401e-20	0.47043	0.669	0.388	7.29072e-16
Rpl39	2.64551e-20	0.303719	1	0.995	7.40691e-16
Lims2	2.82373e-20	-0.520344	0.131	0.329	7.90587e-16
Slc25a4	3.07017e-20	0.369824	0.971	0.931	8.59586e-16
Ndufb5	3.16182e-20	0.375128	0.863	0.658	8.85245e-16
Ssr2	3.33259e-20	0.463141	0.861	0.717	9.33058e-16
Oaz2	3.39576e-20	0.472558	0.742	0.533	9.50746e-16
Snhg18	3.6072e-20	0.474453	0.816	0.582	1.00994e-15
Tmem167	3.89195e-20	0.45952	0.858	0.639	1.08967e-15
Anxa5	4.36063e-20	0.495657	0.973	0.921	1.22089e-15
Dhrs3	4.42133e-20	0.437022	0.447	0.172	1.23788e-15
Cald1	4.52272e-20	0.528019	0.834	0.604	1.26627e-15
Gsta3	4.53683e-20	-0.456166	0.019	0.143	1.27022e-15
1110065P20Rik	5.12912e-20	0.39332	0.578	0.283	1.43605e-15
Mast4	5.25211e-20	0.302098	0.324	0.076	1.47049e-15
Efemp1	7.51514e-20	-0.740947	0.217	0.428	2.10409e-15
Rplp2	7.88715e-20	0.29287	1	1	2.20825e-15
Thbs1	9.24647e-20	0.589387	0.446	0.17	2.58883e-15
Fstl1	1.04544e-19	0.518281	0.982	0.914	2.92702e-15
Abca8a	1.39468e-19	-0.52668	0.131	0.337	3.90483e-15
Clta	1.53476e-19	0.398111	0.921	0.803	4.29702e-15
Laptm4b	1.61617e-19	0.352348	0.486	0.197	4.52494e-15
Cox6b1	1.91519e-19	0.389947	0.965	0.899	5.36214e-15
Oaf	2.1389e-19	0.30888	0.352	0.101	5.9885e-15
Calu	2.18321e-19	0.454946	0.895	0.7	6.11254e-15
Fuca2	2.31663e-19	0.336569	0.357	0.108	6.48611e-15
Sesn3	2.34444e-19	0.391493	0.47	0.197	6.56395e-15
Penk	3.47044e-19	-1.02287	0.173	0.378	9.71654e-15
Prss23	3.74251e-19	0.49897	0.66	0.364	1.04783e-14
Rin2	4.07732e-19	0.471396	0.538	0.256	1.14157e-14
Ndufc2	4.08152e-19	0.370696	0.822	0.59	1.14274e-14
Kera	4.83048e-19	0.577943	0.256	0.044	1.35244e-14
Tmem119	5.56948e-19	0.418725	0.641	0.342	1.55934e-14
Ext1	5.95017e-19	0.316545	0.388	0.128	1.66593e-14
Actn1	6.11434e-19	0.368088	0.486	0.199	1.71189e-14
Ctsz	7.17227e-19	0.403429	0.91	0.776	2.00809e-14
Lsp1	8.95908e-19	0.76911	0.805	0.619	2.50836e-14
2009-09-01	9.06695e-19	0.289	0.293	0.071	2.53856e-14
Capn6	1.01318e-18	0.315138	0.245	0.039	2.83671e-14
Tob1	1.50926e-18	-0.767019	0.489	0.624	4.22563e-14
Rpl26	1.51286e-18	0.260337	1	0.998	4.23572e-14
Cmtm3	1.77178e-18	0.492469	0.656	0.378	4.96062e-14
Chpf	1.81839e-18	0.400809	0.628	0.339	5.09114e-14
Minos1	1.87861e-18	0.445599	0.942	0.855	5.25974e-14
Nop58	2.13779e-18	-0.648122	0.569	0.705	5.98539e-14
Pold4	2.26666e-18	0.377386	0.582	0.292	6.34619e-14
Rpl24	2.53352e-18	0.268574	1	1	7.09334e-14
Uqcc3	4.27652e-18	0.376387	0.605	0.314	1.19734e-13
Rgs2	4.35253e-18	1.29682	0.315	0.093	1.21862e-13
Cirbp	4.80023e-18	-0.541406	0.55	0.656	1.34397e-13
Mrpl34	5.67122e-18	0.332605	0.497	0.224	1.58783e-13
Il1rl1	6.97015e-18	0.858307	0.2	0.02	1.9515e-13
Ptgfrn	8.4023e-18	0.393874	0.655	0.361	2.35247e-13
Eif4e2	8.96913e-18	0.380481	0.617	0.351	2.51118e-13
Rpl18	9.34587e-18	0.263261	0.999	0.993	2.61666e-13
Serpinh1	9.93483e-18	0.383955	0.995	0.975	2.78155e-13
Rps13	1.02632e-17	0.293132	0.998	0.993	2.87348e-13
Pamr1	1.12477e-17	0.570107	0.502	0.246	3.14914e-13
Zbtb16	1.16047e-17	-0.311576	0.057	0.204	3.24909e-13
C1qtnf2	1.29174e-17	0.530746	0.614	0.354	3.61662e-13
Arl4c	1.31123e-17	0.282289	0.185	0.012	3.67119e-13
Cdk4	1.34515e-17	0.414838	0.762	0.499	3.76616e-13
Tnfaip6	1.45271e-17	0.350676	0.865	0.612	4.06731e-13
Ssr4	1.54119e-17	0.363563	0.944	0.882	4.31502e-13
Ebpl	1.9792e-17	0.30431	0.474	0.197	5.54138e-13
Spcs1	2.494e-17	0.364143	0.934	0.826	6.9827e-13
Mrpl52	2.55392e-17	0.417299	0.849	0.622	7.15047e-13
Sfrp2	2.635e-17	0.742638	0.411	0.167	7.37746e-13
Rpl7a	2.83299e-17	0.291681	0.99	0.98	7.93182e-13
Cd63	2.86901e-17	0.34377	0.996	0.993	8.03266e-13
Fbn1	2.90983e-17	0.584699	0.783	0.518	8.14695e-13
Lhfpl2	3.82074e-17	0.272046	0.284	0.071	1.06973e-12
Rps24	3.97647e-17	0.278526	0.999	1	1.11333e-12
Fap	3.9978e-17	0.320103	0.624	0.337	1.1193e-12
Ccl11	4.60156e-17	-0.998579	0.085	0.251	1.28834e-12
Ms4a4d	4.94979e-17	-0.460815	0.091	0.258	1.38584e-12
Col27a1	5.66487e-17	0.274161	0.436	0.167	1.58605e-12
Itgb5	7.62507e-17	0.341923	0.591	0.305	2.13487e-12
Nedd8	7.67172e-17	0.353265	0.92	0.749	2.14793e-12
Igf2r	8.03754e-17	0.282637	0.379	0.13	2.25035e-12
Ifi30	8.21056e-17	0.3961	0.448	0.201	2.29879e-12
Vmp1	9.28185e-17	0.418805	0.734	0.469	2.59873e-12
Sepw1	9.60145e-17	0.316492	0.991	0.958	2.68821e-12
Pltp	9.6303e-17	0.456794	0.443	0.187	2.69629e-12
Vcl	9.70447e-17	0.317154	0.412	0.162	2.71706e-12
Cmtm7	9.79531e-17	0.330958	0.634	0.346	2.74249e-12
Rnf11	1.00049e-16	0.31034	0.436	0.179	2.80117e-12
Gaa	1.24462e-16	0.34329	0.537	0.253	3.48469e-12
Tubb5	1.38726e-16	0.481484	0.878	0.781	3.88404e-12
Fndc3b	1.88793e-16	0.338127	0.698	0.388	5.28584e-12
2700060E02Rik	1.95411e-16	0.353155	0.933	0.818	5.47112e-12
Tcea3	1.98882e-16	0.368652	0.481	0.226	5.56831e-12
Ptov1	2.10735e-16	0.261053	0.386	0.138	5.90015e-12
Amy1	2.33147e-16	-0.389282	0.048	0.182	6.52765e-12
Kdelr3	2.36684e-16	0.425049	0.668	0.428	6.62669e-12
Srsf7	2.37234e-16	-0.52071	0.529	0.658	6.64207e-12
Klf2	2.47901e-16	0.669971	0.593	0.349	6.94072e-12
Timm13	2.61275e-16	0.42925	0.834	0.595	7.31519e-12
Cemip	2.62322e-16	0.257566	0.179	0.015	7.34451e-12
Gas2	2.72173e-16	0.315505	0.178	0.015	7.62031e-12
Hspa5	3.00541e-16	-0.485864	0.971	0.983	8.41454e-12
Josd2	3.17182e-16	0.309591	0.52	0.243	8.88046e-12
Ptgis	3.18199e-16	-0.697074	0.323	0.504	8.90893e-12
Rtn4	3.28689e-16	0.406431	0.735	0.459	9.20264e-12
Fam134b	3.59918e-16	0.252829	0.314	0.096	1.0077e-11
Srpx2	3.79085e-16	0.459934	0.644	0.393	1.06136e-11
Timp3	3.95993e-16	-0.684991	0.444	0.595	1.1087e-11
Entpd2	5.07899e-16	-0.581024	0.499	0.663	1.42202e-11
Tmem100	5.13017e-16	-0.773767	0.426	0.572	1.43635e-11
Mlec	5.20865e-16	0.340405	0.543	0.283	1.45832e-11
Jtb	5.31326e-16	0.36004	0.783	0.504	1.48761e-11
Trps1	5.66997e-16	0.377019	0.662	0.383	1.58748e-11
Manf	6.05294e-16	0.436032	0.861	0.698	1.6947e-11
2010107E04Rik	7.11474e-16	0.400165	0.872	0.693	1.99198e-11
Ecm2	7.36023e-16	-0.683369	0.587	0.676	2.06072e-11
Nfkbia	9.38179e-16	-0.49526	0.956	0.971	2.62671e-11
Rgs10	9.46468e-16	0.304555	0.471	0.211	2.64992e-11
Kdelr1	9.55782e-16	0.359146	0.869	0.744	2.676e-11
Epb41l3	1.14993e-15	0.252019	0.391	0.147	3.21957e-11
Hacd1	1.15114e-15	0.304924	0.547	0.27	3.22295e-11
Ppib	1.21999e-15	0.311345	0.979	0.958	3.41574e-11
Ube2d3	1.25666e-15	-0.374423	0.961	0.958	3.5184e-11
Ar	1.26513e-15	-0.483727	0.19	0.369	3.5421e-11
Myeov2	1.2949e-15	0.39364	0.869	0.678	3.62547e-11
Dst	1.39705e-15	0.342351	0.651	0.361	3.91145e-11
S100a4	1.55964e-15	-0.693827	0.835	0.85	4.36669e-11
Rps19	1.56136e-15	0.266803	1	1	4.37149e-11
Rpl37a	1.76307e-15	0.294151	1	1	4.93624e-11
Aldh3a1	1.78636e-15	-0.522703	0.112	0.28	5.00146e-11
Ifngr1	1.83049e-15	-0.509842	0.441	0.57	5.12499e-11
Cxcl5	1.91319e-15	1.08389	0.15	0.005	5.35654e-11
Hspb8	1.99716e-15	-0.612457	0.526	0.631	5.59166e-11
Pfdn1	2.20537e-15	0.343002	0.692	0.418	6.17459e-11
Saa3	2.59193e-15	1.4733	0.185	0.022	7.25688e-11
Mtpn	2.93242e-15	0.326008	0.608	0.332	8.21018e-11
Pdia5	2.94254e-15	0.266368	0.403	0.165	8.23851e-11
Atp6v1b2	3.71232e-15	0.355451	0.47	0.224	1.03938e-10
Cpxm2	4.09474e-15	0.518523	0.402	0.172	1.14645e-10
Cdh13	4.1173e-15	-0.579227	0.416	0.57	1.15276e-10
Piezo1	4.49124e-15	0.26034	0.356	0.13	1.25746e-10
Rps18	4.8213e-15	0.256884	1	1	1.34987e-10
Cygb	4.8928e-15	-0.798643	0.54	0.658	1.36989e-10
Pbx1	5.00601e-15	0.299392	0.542	0.263	1.40158e-10
Dad1	5.06249e-15	0.331288	0.948	0.862	1.4174e-10
Lman1	5.11479e-15	0.366261	0.651	0.396	1.43204e-10
Tuba1a	5.19452e-15	-0.442523	0.912	0.916	1.45436e-10
Mrpl54	5.44584e-15	0.340352	0.682	0.415	1.52473e-10
Sbds	5.51676e-15	-0.512021	0.559	0.641	1.54458e-10
Pcbp1	6.64003e-15	0.346285	0.678	0.413	1.85908e-10
Dab2	7.23483e-15	0.451641	0.634	0.383	2.02561e-10
Itgb1	7.47224e-15	0.359213	0.911	0.779	2.09208e-10
Rpl29	7.79906e-15	0.288226	0.995	0.985	2.18358e-10
Hspa1b	8.1431e-15	-0.753374	0.773	0.826	2.27991e-10
Amotl1	8.65871e-15	0.30769	0.539	0.27	2.42426e-10
Hmgn1	9.37637e-15	0.346843	0.906	0.767	2.6252e-10
Fam195b	9.73079e-15	0.376985	0.82	0.631	2.72443e-10
Nisch	1.08296e-14	0.301551	0.666	0.386	3.03207e-10
Gpx7	1.19389e-14	0.355694	0.807	0.629	3.34265e-10
Plxnb2	1.25966e-14	0.262167	0.394	0.162	3.52679e-10
Rnase4	1.27438e-14	-0.509728	0.935	0.931	3.56801e-10
Pcolce	1.33884e-14	-0.521712	0.984	0.985	3.74849e-10
Gpx8	1.3449e-14	0.339525	0.875	0.722	3.76545e-10
Eif3k	1.49363e-14	0.292564	0.942	0.855	4.18186e-10
Loxl1	1.6719e-14	0.393811	0.89	0.713	4.681e-10
Sec61g	1.83016e-14	0.348697	0.98	0.958	5.12409e-10
Ostc	1.86276e-14	0.405282	0.837	0.641	5.21535e-10
Loxl2	2.36989e-14	0.478245	0.703	0.479	6.63523e-10
Cdo1	2.51074e-14	-0.500896	0.084	0.229	7.02957e-10
Rbfox2	2.58093e-14	0.297807	0.525	0.265	7.22609e-10
Myl9	2.779e-14	0.322113	0.25	0.066	7.78064e-10
Gpx3	2.79646e-14	-1.00921	0.873	0.872	7.82953e-10
2810428I15Rik	3.22618e-14	0.438648	0.806	0.597	9.03267e-10
Tmem208	3.5477e-14	0.320898	0.608	0.354	9.93285e-10
2610524H06Rik	3.58859e-14	0.263069	0.386	0.16	1.00473e-09
Map1b	3.74574e-14	-0.67578	0.422	0.548	1.04873e-09
Gpc3	4.13724e-14	-0.671684	0.176	0.342	1.15834e-09
Piezo2	4.41406e-14	0.270539	0.202	0.039	1.23585e-09
Pdgfa	4.52589e-14	0.332858	0.452	0.216	1.26716e-09
Myh9	4.8227e-14	0.25343	0.355	0.138	1.35026e-09
Krtcap2	5.31245e-14	0.30168	0.941	0.818	1.48738e-09
Wsb1	5.55743e-14	-0.599104	0.614	0.678	1.55597e-09
Msx1	5.56979e-14	-0.488239	0.191	0.359	1.55943e-09
Aprt	5.84303e-14	0.354491	0.76	0.506	1.63593e-09
Rpl15	5.90337e-14	0.284375	0.984	0.963	1.65282e-09
Inhba	6.36471e-14	0.424356	0.386	0.172	1.78199e-09
Sfrp1	6.49229e-14	0.358342	0.35	0.133	1.81771e-09
Itgbl1	6.74768e-14	0.401681	0.609	0.381	1.88922e-09
Timm10b	7.1461e-14	0.321644	0.69	0.425	2.00076e-09
Mest	7.55458e-14	0.770407	0.289	0.101	2.11513e-09
P3h1	8.50313e-14	0.297537	0.519	0.275	2.38071e-09
Atp5d	9.49732e-14	0.313883	0.904	0.811	2.65906e-09
Ramp1	1.02899e-13	-0.485871	0.19	0.359	2.88096e-09
Angptl1	1.08855e-13	0.815972	0.676	0.501	3.04771e-09
Colgalt1	1.1139e-13	0.319373	0.629	0.381	3.1187e-09
Plagl1	1.15903e-13	0.368539	0.338	0.133	3.24507e-09
Cstb	1.34275e-13	0.400955	0.897	0.732	3.75942e-09
Rps26	1.35131e-13	0.276878	1	0.983	3.78339e-09
Gapdh	1.35673e-13	0.472385	0.949	0.907	3.79857e-09
Ugcg	1.48411e-13	0.285818	0.343	0.135	4.1552e-09
Rps27rt	1.54471e-13	-0.40488	0.789	0.806	4.32488e-09
Man2a1	1.62377e-13	0.253901	0.464	0.211	4.54624e-09
Serpine1	1.70435e-13	0.585474	0.457	0.233	4.77185e-09
Slc6a6	2.15147e-13	-0.708766	0.525	0.622	6.02368e-09
Rhoc	2.26385e-13	0.343645	0.888	0.74	6.33832e-09
Commd3	2.47248e-13	0.336482	0.698	0.464	6.92246e-09
Gng5	2.55844e-13	0.332127	0.973	0.865	7.16312e-09
Tuba1b	2.89748e-13	-0.438168	0.813	0.843	8.11238e-09
Mrpl17	3.01546e-13	0.315029	0.631	0.396	8.44267e-09
Myc	3.02028e-13	-0.782319	0.582	0.681	8.45618e-09
Fbln2	3.05655e-13	0.366768	0.881	0.705	8.55774e-09
Cdc42ep5	3.5141e-13	0.26157	0.487	0.238	9.83878e-09
Hexa	3.5481e-13	0.372874	0.881	0.7	9.93397e-09
Scand1	3.83051e-13	0.315884	0.708	0.445	1.07247e-08
Srsf3	3.83412e-13	-0.489488	0.671	0.737	1.07348e-08
Mmp19	4.09928e-13	0.340347	0.37	0.16	1.14772e-08
Capzb	4.14991e-13	0.367995	0.877	0.73	1.16189e-08
Noct	4.27654e-13	0.278774	0.293	0.103	1.19735e-08
Cltb	4.32479e-13	-0.41633	0.775	0.803	1.21086e-08
Scg3	4.87441e-13	-0.481662	0.03	0.13	1.36474e-08
Fkbp7	4.93134e-13	0.330659	0.895	0.74	1.38068e-08
Nedd4	4.97753e-13	0.327177	0.926	0.823	1.39361e-08
Acta2	5.4484e-13	0.436666	0.226	0.061	1.52544e-08
Slc35b2	5.67114e-13	0.262902	0.528	0.278	1.58781e-08
Fam173a	6.55274e-13	0.26143	0.514	0.268	1.83464e-08
Flna	6.80386e-13	0.338304	0.568	0.339	1.90494e-08
Ift20	8.28355e-13	0.342524	0.804	0.592	2.31923e-08
Npm1	8.65818e-13	0.312938	0.976	0.936	2.42412e-08
Tmem14c	8.7417e-13	0.295517	0.706	0.462	2.4475e-08
Il1r2	1.01195e-12	-0.392247	0.044	0.152	2.83325e-08
Ppp1r2	1.03362e-12	-0.410044	0.752	0.776	2.89393e-08
Ctsb	1.12951e-12	0.365186	0.99	0.978	3.1624e-08
Sptbn1	1.1432e-12	-0.44411	0.727	0.752	3.20072e-08
Eif4g2	1.14631e-12	0.323372	0.928	0.784	3.20944e-08
Rcn1	1.26348e-12	0.328933	0.683	0.459	3.53748e-08
Slbp	1.29187e-12	-0.530665	0.464	0.568	3.61697e-08
2310036O22Rik	1.29991e-12	0.297863	0.751	0.518	3.63948e-08
Crip2	1.34088e-12	-0.482617	0.725	0.821	3.7542e-08
Akr1a1	1.35182e-12	0.29593	0.934	0.84	3.78483e-08
Lmo2	1.51503e-12	-0.330027	0.096	0.233	4.24177e-08
Thbd	1.60458e-12	-0.684693	0.288	0.447	4.4925e-08
Cpq	1.78052e-12	-0.547084	0.698	0.705	4.9851e-08
Tspo	2.00669e-12	-0.402147	0.816	0.848	5.61833e-08
Celf2	2.12297e-12	-0.461546	0.557	0.656	5.9439e-08
Ttc3	2.16645e-12	0.253973	0.56	0.314	6.06563e-08
Pld3	2.25203e-12	0.271594	0.635	0.381	6.30522e-08
Ndufa2	2.3658e-12	0.309922	0.965	0.875	6.62376e-08
P4ha2	2.49091e-12	0.328097	0.582	0.351	6.97405e-08
Mrps21	2.65726e-12	0.305049	0.832	0.595	7.43981e-08
Rspo2	2.90868e-12	0.299681	0.19	0.044	8.14372e-08
Ephx1	3.03214e-12	-0.357017	0.189	0.337	8.48937e-08
Trim47	3.17595e-12	-0.437282	0.335	0.467	8.89203e-08
Matn4	3.19066e-12	0.748453	0.279	0.103	8.93321e-08
Cdkn2c	3.25301e-12	0.26006	0.313	0.125	9.10778e-08
Scpep1	3.50142e-12	0.299112	0.68	0.442	9.80329e-08
Hilpda	3.89538e-12	0.360521	0.439	0.219	1.09063e-07
2700094K13Rik	4.0331e-12	0.300491	0.55	0.307	1.12919e-07
Psmb1	4.06271e-12	0.301639	0.924	0.813	1.13748e-07
Mmp3	4.11265e-12	1.13438	0.357	0.162	1.15146e-07
Med10	4.14624e-12	0.275786	0.577	0.319	1.16087e-07
Rrbp1	5.6895e-12	0.338418	0.939	0.835	1.59295e-07
Rhob	5.86779e-12	0.338677	0.736	0.511	1.64287e-07
Ikbip	5.96421e-12	0.303704	0.651	0.42	1.66986e-07
Pcsk5	5.98914e-12	0.260867	0.328	0.135	1.67684e-07
Tmod2	6.02319e-12	-0.415397	0.204	0.346	1.68637e-07
Fam162a	6.20911e-12	0.364209	0.63	0.408	1.73843e-07
Fbln7	6.29349e-12	0.304584	0.576	0.324	1.76205e-07
AI607873	6.41412e-12	-0.456871	0.199	0.354	1.79582e-07
Id3	6.63158e-12	-0.492581	0.855	0.904	1.85671e-07
Socs3	6.86837e-12	-0.834343	0.772	0.813	1.92301e-07
Nrep	7.16693e-12	0.267278	0.565	0.307	2.0066e-07
Col8a1	7.41687e-12	0.446502	0.401	0.192	2.07658e-07
Bmp5	7.7786e-12	-0.309793	0.055	0.167	2.17785e-07
Bmp4	7.98929e-12	-0.479778	0.16	0.305	2.23684e-07
Srsf5	8.32997e-12	-0.487261	0.672	0.69	2.33223e-07
Maf	8.3534e-12	0.257657	0.42	0.201	2.33879e-07
Aqp2	1.06568e-11	0.276242	0.168	0.032	2.98368e-07
Ier2	1.11628e-11	-0.652197	0.748	0.826	3.12536e-07
Gpnmb	1.17899e-11	-0.57711	0.338	0.491	3.30095e-07
Hdlbp	1.24261e-11	0.326083	0.797	0.607	3.47905e-07
Slc38a10	1.25872e-11	0.256402	0.593	0.346	3.52417e-07
Ddb1	1.2931e-11	0.295377	0.645	0.413	3.62043e-07
Rpl5	1.53963e-11	0.250185	0.993	0.956	4.31066e-07
Engase	1.86845e-11	-0.390222	0.109	0.241	5.23128e-07
Gm17455	1.97388e-11	0.431776	0.335	0.157	5.52647e-07
Anp32a	2.03994e-11	0.297481	0.611	0.386	5.71143e-07
Il11ra1	2.56341e-11	-0.639522	0.871	0.889	7.17703e-07
Lgals3bp	2.68378e-11	0.258595	0.426	0.216	7.51405e-07
Atp6v1g1	3.00428e-11	0.302546	0.908	0.759	8.41137e-07
Slc39a14	3.45678e-11	0.250299	0.368	0.17	9.67829e-07
Zfp385a	3.48758e-11	-0.463177	0.184	0.319	9.76452e-07
Degs1	3.94705e-11	-0.387067	0.667	0.7	1.10509e-06
Kif5b	3.95887e-11	-0.377057	0.691	0.72	1.1084e-06
Adh7	4.002e-11	-0.39911	0.103	0.229	1.12048e-06
Pim3	4.15535e-11	-0.472632	0.261	0.396	1.16341e-06
Hba-a1	4.24723e-11	0.776211	0.467	0.241	1.18914e-06
Peg3	4.47414e-11	0.277769	0.244	0.086	1.25267e-06
Pir	4.60321e-11	-0.351114	0.155	0.29	1.28881e-06
Mnda	5.3243e-11	-0.540559	0.32	0.455	1.4907e-06
Gm9780	5.53021e-11	-0.403778	0.298	0.437	1.54835e-06
Ccl19	5.58932e-11	-0.269834	0.035	0.125	1.5649e-06
Hnrnpa2b1	6.44138e-11	-0.36621	0.928	0.929	1.80346e-06
Rac1	7.38751e-11	0.256618	0.651	0.413	2.06836e-06
Cnn3	7.45897e-11	0.317257	0.772	0.563	2.08836e-06
Mat2a	7.76119e-11	-0.403973	0.745	0.781	2.17298e-06
Flnc	8.1806e-11	0.347405	0.314	0.135	2.29041e-06
Podn	8.18913e-11	-0.43382	0.265	0.4	2.29279e-06
Cox6a1	9.63283e-11	0.303862	0.976	0.921	2.697e-06
Ablim1	9.66113e-11	-0.427861	0.258	0.393	2.70492e-06
Adh1	9.80267e-11	-0.381252	0.053	0.155	2.74455e-06
Csrnp1	9.94707e-11	-0.574397	0.621	0.678	2.78498e-06
Copz2	1.0351e-10	0.322563	0.823	0.658	2.89807e-06
Myd88	1.06332e-10	-0.433023	0.317	0.44	2.97709e-06
Mydgf	1.07226e-10	0.301872	0.733	0.543	3.00212e-06
Bdh2	1.33251e-10	-0.392056	0.265	0.398	3.73075e-06
Ahnak	1.35369e-10	-0.312748	0.961	0.953	3.79007e-06
Tmed9	1.49943e-10	0.286507	0.929	0.85	4.1981e-06
Ccnd1	1.63221e-10	-0.331912	0.088	0.206	4.56985e-06
BC004004	1.65432e-10	0.263671	0.609	0.386	4.63177e-06
Pkd1	1.73377e-10	0.278948	0.474	0.27	4.85422e-06
D8Ertd738e	1.76337e-10	0.282855	0.887	0.747	4.93709e-06
Ryk	1.77466e-10	0.279834	0.451	0.246	4.96869e-06
Lamtor1	1.81574e-10	0.260148	0.642	0.42	5.08372e-06
S100a11	1.86735e-10	0.286817	0.984	0.961	5.22819e-06
Cd47	1.89064e-10	-0.306319	0.885	0.857	5.2934e-06
Swi5	1.91735e-10	0.274215	0.928	0.811	5.3682e-06
Dap	1.96922e-10	0.318675	0.842	0.681	5.51341e-06
Fundc2	1.99073e-10	0.26641	0.815	0.617	5.57365e-06
Vkorc1	2.04323e-10	0.254968	0.934	0.806	5.72063e-06
Fabp5	2.16782e-10	0.306484	0.192	0.054	6.06947e-06
Sulf1	2.25278e-10	0.280658	0.575	0.354	6.30732e-06
Surf4	2.51128e-10	0.323681	0.754	0.568	7.03109e-06
Ntrk2	2.6352e-10	-0.334732	0.151	0.292	7.37804e-06
Uqcrq	2.87772e-10	0.325119	0.884	0.757	8.05705e-06
Hmcn1	2.93832e-10	0.306375	0.278	0.118	8.2267e-06
Atp6v1a	3.06676e-10	0.252337	0.466	0.256	8.58631e-06
Adk	3.08233e-10	-0.4298	0.542	0.609	8.62991e-06
Fus	3.28771e-10	-0.415672	0.625	0.656	9.20492e-06
Neat1	3.64321e-10	0.471166	0.866	0.735	1.02002e-05
Maged1	4.16205e-10	0.265778	0.802	0.617	1.16529e-05
Egr1	4.25057e-10	-0.513321	0.885	0.914	1.19008e-05
Irf1	4.67937e-10	-0.599793	0.342	0.462	1.31013e-05
Cdkn1a	4.83278e-10	-0.625472	0.669	0.744	1.35308e-05
AW112010	5.16184e-10	-0.307283	0.046	0.14	1.44521e-05
Sdf2	6.00931e-10	0.25363	0.729	0.496	1.68249e-05
C1ra	6.25367e-10	-0.415394	0.689	0.744	1.7509e-05
Hsd11b1	6.55317e-10	-0.42523	0.032	0.115	1.83476e-05
Tax1bp3	6.79109e-10	0.281162	0.668	0.467	1.90137e-05
2410015M20Rik	7.80931e-10	0.264517	0.844	0.649	2.18645e-05
Lpl	7.98917e-10	-0.458944	0.23	0.383	2.23681e-05
Jun	7.99115e-10	-0.578232	0.894	0.909	2.23736e-05
Larp6	8.1434e-10	-0.322589	0.146	0.268	2.27999e-05
Fam101b	8.75366e-10	0.495906	0.332	0.17	2.45085e-05
Timm8b	9.08991e-10	0.271821	0.637	0.423	2.54499e-05
Rnf19b	9.1215e-10	0.285831	0.39	0.204	2.55384e-05
Ap2s1	1.07607e-09	0.269861	0.748	0.548	3.01277e-05
0610012G03Rik	1.1194e-09	0.263653	0.694	0.479	3.13408e-05
Tmeff2	1.13725e-09	-0.336493	0.102	0.219	3.18407e-05
Sox9	1.14066e-09	0.351278	0.445	0.241	3.19361e-05
mt-Nd4l	1.20109e-09	0.298318	0.785	0.582	3.36281e-05
Tnmd	1.25683e-09	0.756274	0.422	0.241	3.51887e-05
Pofut2	1.27891e-09	0.251998	0.744	0.543	3.5807e-05
Cox14	1.2857e-09	0.253683	0.787	0.59	3.5997e-05
Bmp2	1.34597e-09	-0.429796	0.254	0.398	3.76844e-05
Fmo2	1.58297e-09	-0.420145	0.027	0.103	4.432e-05
Rps21	1.59781e-09	0.259562	0.994	0.978	4.47355e-05
Aspn	1.69986e-09	0.549414	0.888	0.816	4.75927e-05
Ndufa3	1.70196e-09	0.262486	0.818	0.617	4.76514e-05
Ndn	1.73113e-09	-0.445411	0.491	0.572	4.84682e-05
Srp14	1.77843e-09	0.295989	0.852	0.671	4.97925e-05
Rcan1	1.80528e-09	0.448669	0.773	0.627	5.05442e-05
Mrpl33	1.96165e-09	0.284038	0.902	0.769	5.49221e-05
Ctsd	1.99706e-09	0.298226	0.912	0.808	5.59138e-05
Dpp4	2.22161e-09	-0.305353	0.075	0.179	6.22008e-05
Hba-a2	2.36842e-09	0.573265	0.411	0.209	6.63112e-05
Rabac1	2.40446e-09	-0.260608	0.955	0.953	6.732e-05
Pbxip1	2.40825e-09	0.260176	0.635	0.415	6.74263e-05
Slc38a2	2.42342e-09	-0.390909	0.666	0.7	6.78508e-05
Nhp2l1	2.5574e-09	-0.396499	0.77	0.784	7.16022e-05
Cyb561	2.67047e-09	-0.393971	0.139	0.253	7.47678e-05
Cct7	2.96441e-09	-0.327424	0.658	0.688	8.29977e-05
Praf2	2.96724e-09	0.250935	0.605	0.398	8.30767e-05
Procr	3.00115e-09	-0.7746	0.368	0.469	8.40263e-05
Slc39a1	3.13202e-09	0.26132	0.568	0.344	8.76904e-05
Sf3b1	3.23823e-09	-0.398704	0.734	0.747	9.06639e-05
Ramp2	3.27389e-09	-0.490262	0.71	0.744	9.16623e-05
Hspa8	3.57332e-09	-0.391887	0.999	1	0.000100046
Agt	3.71134e-09	-0.299414	0.041	0.125	0.00010391
Glud1	3.90607e-09	-0.410741	0.619	0.658	0.000109362
Hn1	4.38984e-09	-0.473877	0.655	0.671	0.000122907
Icam1	5.20165e-09	-0.648873	0.365	0.491	0.000145636
Srgn	5.30932e-09	0.491797	0.323	0.162	0.00014865
Sqstm1	5.5064e-09	-0.491891	0.877	0.872	0.000154168
Rbm3	5.55903e-09	0.273229	0.956	0.899	0.000155642
Sema3e	5.75724e-09	-0.258705	0.105	0.219	0.000161191
Serpina3n	7.45197e-09	-0.468675	0.331	0.467	0.00020864
Atp5g3	7.599e-09	0.294092	0.693	0.482	0.000212757
Map2k2	7.6132e-09	0.270502	0.755	0.568	0.000213155
Atp6v0b	7.962e-09	0.263314	0.83	0.641	0.00022292
Ypel3	7.97328e-09	0.322724	0.781	0.644	0.000223236
Txndc5	8.38215e-09	0.283333	0.815	0.663	0.000234684
Ace	8.61295e-09	-0.375207	0.305	0.445	0.000241145
Ssr1	8.83176e-09	0.26596	0.699	0.499	0.000247272
Cdkn1c	9.20967e-09	0.510288	0.526	0.351	0.000257852
Lamtor2	9.64358e-09	0.284768	0.775	0.582	0.000270001
Triobp	1.07202e-08	-0.392548	0.384	0.479	0.000300143
Islr	1.12554e-08	0.290215	0.769	0.553	0.000315128
U2af1	1.1526e-08	-0.313276	0.58	0.634	0.000322704
Aplp2	1.17947e-08	-0.358571	0.663	0.683	0.000330229
Plk2	1.20668e-08	0.254845	0.248	0.108	0.000337847
Sde2	1.29341e-08	-0.447805	0.393	0.486	0.00036213
Irak3	1.64373e-08	-0.352832	0.191	0.305	0.000460212
Hnrnpk	1.79268e-08	-0.271845	0.927	0.921	0.000501914
Prdx5	1.80595e-08	0.434764	0.863	0.693	0.000505631
Mettl7a1	1.86644e-08	-0.44784	0.28	0.383	0.000522567
Igfbp6	2.05622e-08	-0.50311	0.956	0.936	0.000575702
Id2	2.11135e-08	-0.486726	0.377	0.494	0.000591137
B2m	2.13482e-08	0.483578	0.995	0.995	0.000597706
Eif3e	2.25457e-08	0.255037	0.94	0.853	0.000631233
Krtdap	2.37819e-08	-1.21882	0.077	0.174	0.000665845
Mustn1	2.6204e-08	-0.433568	0.421	0.543	0.000733659
Hmox1	2.62172e-08	-1.01577	0.468	0.541	0.000734029
Kazald1	2.67951e-08	-0.407395	0.238	0.344	0.00075021
Pdpn	2.72046e-08	0.30715	0.744	0.528	0.000761674
Pkd2	2.80649e-08	0.259239	0.545	0.354	0.00078576
Klf3	3.03124e-08	-0.491121	0.401	0.482	0.000848687
Sgk1	3.17255e-08	0.46581	0.73	0.563	0.000888251
Cfh	3.28568e-08	-1.01172	0.37	0.464	0.000919925
Zc3h12a	3.36804e-08	-0.296336	0.157	0.268	0.000942985
Anxa4	3.4442e-08	-0.365238	0.505	0.55	0.000964306
Fxyd1	3.67813e-08	-0.289187	0.895	0.887	0.0010298
H3f3b	3.79794e-08	-0.31818	0.997	1	0.00106335
Gdf10	3.82897e-08	-0.639295	0.156	0.275	0.00107204
Calr	3.91704e-08	0.285493	0.937	0.914	0.00109669
Fmo1	4.12578e-08	-0.339633	0.136	0.246	0.00115514
Osbpl1a	4.69623e-08	-0.340757	0.249	0.351	0.00131485
Tax1bp1	4.76569e-08	-0.315005	0.664	0.693	0.0013343
Tnfsf9	4.80589e-08	-0.462044	0.172	0.295	0.00134555
C4b	5.14718e-08	-0.80485	0.339	0.45	0.00144111
Anp32e	5.26171e-08	-0.377616	0.373	0.45	0.00147317
Sertad1	5.96077e-08	-0.431094	0.589	0.646	0.0016689
Uba52	6.06395e-08	0.293682	0.81	0.673	0.00169778
Furin	6.10536e-08	0.261179	0.377	0.204	0.00170938
Txn1	6.74565e-08	-0.29059	0.976	0.961	0.00188865
Col2a1	7.1975e-08	-0.282157	0.168	0.273	0.00201516
Atf4	7.24727e-08	-0.333201	0.85	0.845	0.00202909
Pink1	7.32331e-08	-0.341037	0.491	0.55	0.00205038
Smim14	8.11426e-08	-0.250017	0.918	0.897	0.00227183
Epyc	9.127e-08	0.28992	0.127	0.032	0.00255538
Ier5	9.13192e-08	-0.607004	0.765	0.767	0.00255676
Rpn2	1.00458e-07	-0.274623	0.845	0.835	0.00281262
Chad	1.02149e-07	-0.80005	0.171	0.28	0.00285996
Tmem159	1.02869e-07	-0.391453	0.518	0.563	0.00288013
Pnp	1.02929e-07	-0.346058	0.711	0.737	0.0028818
Brk1	1.04102e-07	0.253535	0.798	0.624	0.00291465
Ndufa4l2	1.2838e-07	0.348218	0.491	0.314	0.00359439
Hspa9	1.29255e-07	-0.365814	0.594	0.617	0.00361889
Nfkbib	1.517e-07	-0.342973	0.368	0.455	0.00424731
Arl4a	1.67455e-07	-0.296722	0.69	0.757	0.00468841
Ube2s	1.7563e-07	-0.360604	0.819	0.823	0.0049173
Dnajc8	1.77783e-07	-0.32845	0.527	0.563	0.00497757
Sash1	2.07702e-07	0.31017	0.586	0.396	0.00581525
Kdelr2	2.16612e-07	0.263145	0.81	0.666	0.00606469
Rhoa	2.16655e-07	-0.273678	0.933	0.907	0.0060659
Slco3a1	2.638e-07	-0.290468	0.169	0.265	0.00738587
Rab18	2.71372e-07	-0.269642	0.761	0.759	0.00759787
Pik3r1	2.7184e-07	-0.424048	0.358	0.445	0.00761099
Capg	2.74549e-07	-0.278482	0.861	0.845	0.00768682
Tac1	2.8276e-07	0.385664	0.121	0.032	0.00791672
Klf6	3.29833e-07	0.476403	0.882	0.803	0.00923465
Puf60	3.3045e-07	-0.277801	0.527	0.58	0.00925195
Fgfr1	3.42371e-07	-0.293808	0.804	0.806	0.00958571
Hsph1	3.54504e-07	-0.520573	0.877	0.848	0.00992541
Hnrnpf	4.0592e-07	-0.274033	0.865	0.826	0.011365
Myl6	4.24052e-07	0.259778	0.987	0.968	0.0118726
Efhd1	4.28027e-07	-0.308028	0.136	0.241	0.0119839
Jund	5.16196e-07	0.366936	0.77	0.604	0.0144525
Tubb4b	5.21823e-07	-0.421637	0.554	0.59	0.01461
Klf9	6.01567e-07	-0.32978	0.649	0.69	0.0168427
Nfib	7.98441e-07	-0.354994	0.682	0.69	0.0223548
Maged2	8.35989e-07	0.281698	0.642	0.469	0.023406
Lrrc17	8.45588e-07	0.268943	0.476	0.312	0.0236748
Cxcl14	8.64672e-07	-1.09494	0.431	0.514	0.0242091
2007-09-01	9.64502e-07	-0.297694	0.793	0.818	0.0270041
Eif3j1	9.92406e-07	-0.278558	0.528	0.575	0.0277854
Ugdh	1.01507e-06	-0.550748	0.829	0.84	0.0284199
Omd	1.03572e-06	-0.452645	0.092	0.177	0.0289981
Taf7	1.07239e-06	-0.314631	0.17	0.263	0.0300247
Ifi205	1.08002e-06	-0.599509	0.403	0.499	0.0302385
S100a16	1.15883e-06	0.361912	0.867	0.722	0.0324448
Ppp1r10	1.23653e-06	-0.319021	0.198	0.287	0.0346203
Fgf7	1.24324e-06	-0.354008	0.246	0.346	0.0348082
Ptma	1.28705e-06	-0.251978	0.999	0.998	0.0360348
Bcl3	1.71699e-06	-0.361056	0.232	0.327	0.0480723
Vcan	1.85057e-06	0.273784	0.584	0.405	0.0518123
Adamts5	2.06519e-06	-0.328475	0.501	0.585	0.0578213
Phlda1	2.08402e-06	-0.646602	0.838	0.857	0.0583484
Rab6a	2.12631e-06	-0.277383	0.673	0.681	0.0595324
Mgll	2.17005e-06	-0.300563	0.157	0.253	0.060757
Tra2b	2.24621e-06	-0.295653	0.776	0.747	0.0628893
Ptp4a1	2.33535e-06	-0.268273	0.763	0.774	0.0653852
Rnh1	2.36088e-06	-0.272089	0.843	0.828	0.0661
Ing2	2.50191e-06	-0.286055	0.129	0.214	0.0700486
Arhgdia	2.68027e-06	-0.302298	0.762	0.744	0.0750421
Nop14	2.84966e-06	-0.307445	0.178	0.263	0.0797849
Por	2.92145e-06	-0.343528	0.322	0.396	0.0817946
Dhrs7	3.02005e-06	-0.311079	0.508	0.55	0.0845554
Il6ra	3.32952e-06	-0.253998	0.129	0.216	0.09322
Prdx6	4.05178e-06	-0.29553	0.703	0.705	0.113442
Tmbim1	5.39546e-06	-0.313296	0.691	0.693	0.151062
Sult5a1	5.62079e-06	-0.337044	0.189	0.278	0.157371
Bri3	5.76056e-06	-0.268722	0.618	0.649	0.161284
Vapa	5.87081e-06	-0.293316	0.723	0.708	0.164371
Apbb1ip	6.58872e-06	-0.315545	0.16	0.243	0.184471
Tprgl	6.95064e-06	-0.315404	0.544	0.575	0.194604
Rpl23a-ps3	7.15582e-06	-0.261646	0.923	0.921	0.200349
Ybx1	7.97047e-06	-0.267051	0.811	0.774	0.223157
Lsamp	8.02169e-06	-0.302514	0.15	0.238	0.224591
Rps27l	8.10076e-06	0.262885	0.957	0.877	0.226805
Hnrnpa3	8.59272e-06	-0.271357	0.765	0.752	0.240579
Tmed5	1.0688e-05	-0.294321	0.371	0.43	0.299242
Arc	1.13663e-05	-0.285488	0.045	0.106	0.318233
Enpp2	1.16425e-05	-0.523017	0.412	0.464	0.325967
Bhlhe40	1.28881e-05	-0.558441	0.719	0.69	0.360841
Rdx	1.36443e-05	-0.281797	0.684	0.686	0.382013
Ncl	1.42465e-05	-0.278093	0.822	0.816	0.398875
Nme1	1.45034e-05	0.297289	0.766	0.607	0.406068
Palm	1.60846e-05	-0.299419	0.318	0.378	0.450336
Mid1ip1	1.61628e-05	-0.305947	0.146	0.229	0.452525
AA467197	1.63737e-05	0.350346	0.18	0.088	0.458431
Add3	1.83014e-05	-0.286799	0.434	0.489	0.512403
Zfp36l2	1.93089e-05	-0.36899	0.395	0.457	0.540609
Oat	1.96393e-05	-0.256251	0.804	0.784	0.54986
Ccl7	2.02057e-05	0.459159	0.686	0.55	0.565719
Rpl13-ps3	2.04838e-05	-0.312359	0.67	0.651	0.573505
Samhd1	2.23544e-05	-0.281281	0.258	0.337	0.625879
Tiparp	2.2819e-05	-0.364249	0.551	0.602	0.638887
Tkt	2.38024e-05	-0.28625	0.422	0.462	0.66642
Pfn2	2.60843e-05	-0.277423	0.265	0.334	0.730308
Whsc1l1	2.77613e-05	-0.325838	0.421	0.457	0.777262
Man1a	2.86153e-05	-0.339763	0.649	0.646	0.801172
G3bp1	2.90408e-05	-0.307127	0.572	0.57	0.813086
Steap3	2.95184e-05	-0.359169	0.558	0.585	0.826456
Col22a1	3.14291e-05	0.394457	0.137	0.059	0.879951
Metrnl	3.60734e-05	-0.521554	0.555	0.6	1
Coq10b	3.73986e-05	-0.329766	0.637	0.636	1
Cacybp	3.96107e-05	-0.287058	0.661	0.663	1
Anxa7	4.14839e-05	-0.267845	0.603	0.607	1
Cpne8	4.24502e-05	-0.31505	0.335	0.398	1
Ang	4.34049e-05	-0.290569	0.21	0.285	1
Ndrg2	4.95909e-05	-0.289917	0.204	0.275	1
Hspe1	5.1809e-05	0.492979	0.968	0.914	1
Map3k8	5.22118e-05	-0.327123	0.321	0.383	1
Ripk1	5.43794e-05	-0.311169	0.379	0.428	1
Fermt2	5.9035e-05	-0.269875	0.619	0.639	1
Emd	6.15634e-05	-0.277199	0.354	0.408	1
Dkk2	6.16653e-05	-0.316673	0.216	0.302	1
Cr1l	7.02912e-05	-0.268279	0.44	0.486	1
Tubb6	7.03451e-05	-0.322946	0.747	0.722	1
Rbbp7	7.18383e-05	-0.296611	0.634	0.641	1
Btg2	7.19791e-05	-0.324013	0.795	0.84	1
Pid1	7.53606e-05	-0.295274	0.202	0.273	1
1700019D03Rik	7.63439e-05	-0.271435	0.153	0.229	1
Ifi204	7.80584e-05	-0.405208	0.383	0.45	1
Hnrnpu	8.39487e-05	-0.335195	0.65	0.654	1
Nasp	9.14117e-05	-0.290002	0.272	0.337	1
Cav1	9.20356e-05	-0.398024	0.674	0.686	1
Cryab	9.56536e-05	-0.365836	0.704	0.74	1
Dnajb1	9.88579e-05	-0.604794	0.923	0.941	1
Hnrnpdl	0.000118749	-0.252426	0.611	0.604	1
Cd151	0.0001258	-0.340364	0.409	0.445	1
Gm15417	0.000140453	-0.278707	0.251	0.314	1
Axl	0.000143567	-0.281718	0.772	0.749	1
Dnajb9	0.00014524	-0.316884	0.629	0.617	1
Nol7	0.000173107	-0.256254	0.495	0.521	1
Lama2	0.000183936	-0.368595	0.245	0.305	1
Son	0.000187059	-0.267382	0.74	0.698	1
Nr3c1	0.00019657	-0.314577	0.566	0.553	1
Pttg1ip	0.000199698	-0.273851	0.719	0.688	1
Eif5	0.000217217	-0.275882	0.882	0.843	1
Ibsp	0.000252926	-2.04791	0.091	0.15	1
Rsrp1	0.00026179	-0.283657	0.924	0.921	1
Nop56	0.000272285	-0.308386	0.307	0.361	1
Skil	0.000282526	-0.296049	0.48	0.509	1
Ebf2	0.000286657	-0.261642	0.29	0.364	1
Crip1	0.000296862	0.350064	0.997	0.995	1
Pnrc1	0.000301955	-0.326844	0.544	0.555	1
Ddr2	0.000303612	-0.266593	0.529	0.541	1
Aff3	0.000315653	-0.275247	0.198	0.263	1
Chd1	0.000397493	-0.253451	0.33	0.383	1
Dnttip2	0.000398162	-0.255843	0.325	0.366	1
Fbln1	0.000414524	-0.490629	0.626	0.6	1
Ccnd2	0.000474685	-0.361397	0.556	0.58	1
Nadk	0.000501718	-0.267773	0.366	0.4	1
Vamp4	0.000501719	-0.312668	0.425	0.459	1
Ifrd1	0.000531475	-0.320927	0.904	0.907	1
Isg15	0.00055079	0.259225	0.135	0.069	1
Fbl	0.000648081	-0.255206	0.499	0.506	1
Sod3	0.000663699	-0.357391	0.769	0.742	1
Sod2	0.000815478	-0.339617	0.566	0.575	1
Has1	0.000863502	-0.7317	0.769	0.752	1
Tppp3	0.000884194	-0.271669	0.733	0.762	1
Eln	0.000917863	0.445707	0.247	0.157	1
Steap4	0.000947652	-0.461277	0.264	0.317	1
Fos	0.000994102	-0.360824	0.902	0.924	1
Mafk	0.00102576	-0.256025	0.262	0.319	1
Fgl2	0.0010347	0.321132	0.552	0.44	1
Atp1a1	0.00110883	-0.261168	0.681	0.656	1
Pcf11	0.00111182	-0.252285	0.269	0.319	1
Carhsp1	0.00115441	-0.283784	0.572	0.548	1
Rcan2	0.00119699	-0.259091	0.27	0.324	1
Hspa2	0.00120266	-0.278668	0.187	0.241	1
Rrad	0.00128684	0.303362	0.331	0.226	1
Cyp2f2	0.00129328	-0.353884	0.127	0.189	1
Phf23	0.00160713	-0.321722	0.308	0.337	1
Anxa3	0.00193393	-0.444174	0.412	0.428	1
Gadd45g	0.00198527	-0.328982	0.863	0.882	1
Ackr3	0.0020324	-0.380025	0.508	0.516	1
C3	0.00237891	-0.353741	0.58	0.582	1
4930523C07Rik	0.00245285	-0.305665	0.467	0.501	1
Srrm2	0.00295661	-0.266591	0.712	0.673	1
Gnpnat1	0.00318948	-0.326135	0.534	0.531	1
Gpbp1	0.00320878	-0.254798	0.548	0.541	1
Hspb1	0.00322675	-0.379979	0.855	0.845	1
Smoc2	0.00335456	-0.276239	0.455	0.312	1
Id1	0.00344437	-0.387865	0.16	0.214	1
Herpud1	0.00362609	-0.252479	0.658	0.631	1
Tspan5	0.00365733	-0.257612	0.176	0.224	1
Blvrb	0.0041924	-0.280964	0.66	0.595	1
Slc43a3	0.00453545	-0.361569	0.228	0.27	1
Pla1a	0.00474815	-0.525656	0.105	0.152	1
Txnrd1	0.00564445	-0.377465	0.518	0.506	1
Prelp	0.00656345	-0.306469	0.659	0.715	1
St3gal1	0.0065737	-0.290637	0.347	0.376	1
Erf	0.00759013	-0.287068	0.33	0.356	1
Klf10	0.00839795	-0.305915	0.344	0.369	1
Olfml3	0.0090292	-0.390418	0.772	0.715	1
Tob2	0.00993315	-0.298484	0.313	0.332	1
H2-K1	0.0100879	0.296632	0.779	0.654	1
H2-Q4	0.0103395	-0.305322	0.212	0.26	1
Jmjd6	0.0148992	-0.251343	0.363	0.373	1
F3	0.0157533	-0.464944	0.204	0.241	1
Gem	0.0173375	-0.259595	0.797	0.776	1
Errfi1	0.0173556	-0.340553	0.802	0.835	1
Cp	0.0219495	-0.306804	0.221	0.26	1
Lcn2	0.0229468	-0.295436	0.085	0.12	1
Ifi27l2a	0.0234113	-0.446386	0.238	0.28	1
Ccnd3	0.023449	-0.280912	0.437	0.418	1
Il6	0.0254792	-0.715226	0.273	0.317	1
Tuba1c	0.0262835	-0.266785	0.502	0.486	1
Nav1	0.0295758	-0.25497	0.42	0.41	1
Rassf1	0.0314587	-0.272046	0.447	0.435	1
Cpe	0.0322515	-0.606007	0.305	0.327	1
Tgm2	0.0390775	-0.258438	0.212	0.241	1
Prg4	0.0399779	-0.371102	0.857	0.752	1
Nr4a1	0.0404179	-0.343499	0.749	0.742	1
Cxcl2	0.0627737	-0.784401	0.174	0.128	1
Scd1	0.0639293	-0.300819	0.359	0.369	1
Gadd45b	0.0688591	-0.307387	0.668	0.622	1
Sfrp4	0.0712292	-0.495283	0.466	0.371	1
Clu	0.0742989	-0.513063	0.336	0.26	1
Nov	0.0786326	-0.340962	0.404	0.423	1
Txnip	0.0828135	-0.275077	0.351	0.356	1
Cd200	0.0877962	-0.265328	0.111	0.135	1
Anxa8	0.0897885	-0.442379	0.538	0.504	1
Tctn1	0.0921204	-0.296397	0.098	0.123	1
Crispld2	0.0951984	-0.311537	0.348	0.356	1
Cfb	0.0989392	-0.324893	0.334	0.329	1
Boc	0.129128	-0.30275	0.297	0.295	1
Nsg1	0.210047	-0.262822	0.463	0.428	1
Apoe	0.248228	-0.496668	0.538	0.432	1
Meg3	0.258001	0.499498	0.558	0.651	1
Comp	0.261654	-0.56245	0.756	0.676	1
Igf1	0.287936	0.251577	0.83	0.803	1
Btg1	0.418487	-0.254405	0.898	0.838	1
Angptl7	0.467521	-1.10075	0.205	0.211	1
Pi16	0.510341	-0.565571	0.452	0.423	1
Sparcl1	0.737322	-0.486091	0.334	0.292	1
Pde4b	0.917474	-0.259055	0.413	0.361	1

## Sheet: GlsHk2_pos_peak_vs_rest_RNA
	p_val	avg_log2FC	pct.1	pct.2	p_val_adj
Timp1	9.68745e-125	3.31404	0.929	0.548	2.71229e-120
Rplp1	2.82277e-117	0.926096	0.999	1	7.90319e-113
Rps2	1.3718e-116	0.988613	0.999	1	3.84076e-112
P4hb	1.438e-115	1.51685	0.939	0.705	4.02611e-111
Eef1g	2.28815e-115	1.21499	0.982	0.919	6.40637e-111
Angptl4	4.71457e-112	2.00339	0.763	0.066	1.31998e-107
Gm26917	8.1409e-112	1.10044	0.893	0.238	2.27929e-107
Gsn	1.12351e-110	-2.05729	0.994	1	3.14561e-106
Rpsa	1.26381e-107	1.00556	0.998	0.998	3.53843e-103
Rps3	3.15162e-104	0.813335	1	0.998	8.82391e-100
Mif	4.56402e-104	1.96541	0.912	0.624	1.27783e-99
Cthrc1	6.55524e-104	2.68749	0.793	0.182	1.83534e-99
Serf2	3.02866e-100	1.00995	0.994	0.966	8.47964e-96
Sec61b	3.59359e-99	1.24303	0.956	0.796	1.00613e-94
Rpl10a	8.99802e-96	0.839166	1	0.993	2.51926e-91
Gapdh	2.51676e-95	1.43533	0.985	0.907	7.04644e-91
Cd9	1.06172e-93	-1.28153	0.987	0.993	2.9726e-89
Itm2b	1.7198e-93	-0.938143	0.998	0.998	4.8151e-89
Npm1	9.4858e-91	1.02781	0.991	0.936	2.65583e-86
Eef1b2	2.74925e-90	1.01981	0.98	0.882	7.69736e-86
Csrp2	4.34484e-90	2.04056	0.814	0.356	1.21647e-85
Gstm1	9.46576e-89	-1.42526	0.494	0.872	2.65022e-84
Dcn	2.87278e-88	-1.34526	1	1	8.04321e-84
Emilin1	5.15925e-86	1.14502	0.756	0.187	1.44449e-81
Col5a2	3.82798e-85	1.35107	0.949	0.808	1.07176e-80
Tnc	1.31817e-84	1.93469	0.673	0.086	3.69061e-80
Rps16	1.8137e-84	0.581975	1	1	5.07799e-80
Postn	2.74597e-84	2.42367	0.853	0.386	7.68817e-80
Igfbp6	5.56142e-84	-2.00186	0.875	0.936	1.55709e-79
Rps9	2.47117e-83	0.590676	1	1	6.91877e-79
Efemp2	1.02117e-82	1.16897	0.881	0.511	2.85907e-78
Rpl41	3.88141e-80	0.723332	1	1	1.08672e-75
Clec3b	4.70595e-80	-1.81828	0.478	0.85	1.31757e-75
Cxcl5	7.40761e-80	3.30733	0.563	0.005	2.07398e-75
Rpl12	1.01611e-79	0.791839	0.996	0.953	2.84491e-75
Slc39a14	9.21126e-79	1.07745	0.731	0.17	2.57897e-74
Rpl7	1.569e-78	0.634375	1	0.99	4.3929e-74
Lox	1.75989e-78	1.43387	0.878	0.457	4.92734e-74
Rps17	2.05961e-78	0.656378	0.998	0.993	5.76649e-74
Rps20	5.06095e-78	0.728936	1	0.99	1.41697e-73
Rpl13a	5.43484e-78	0.616652	1	1	1.52165e-73
Rpl27a	2.25385e-77	0.635745	1	1	6.31034e-73
Rpl28	3.17284e-77	0.654254	0.999	0.985	8.88332e-73
Rpl7a	4.70741e-77	0.648142	0.999	0.98	1.31798e-72
Rps10	2.03972e-76	0.672406	0.998	0.98	5.7108e-72
Rplp2	2.11636e-76	0.595764	0.999	1	5.92537e-72
Col12a1	5.3744e-76	1.38279	0.737	0.182	1.50472e-71
P4ha3	1.31078e-75	0.80255	0.704	0.118	3.66993e-71
Rps12	1.3796e-75	0.753683	0.998	0.983	3.86259e-71
Pcsk5	1.90602e-75	1.34487	0.673	0.135	5.33647e-71
Ecm1	2.49793e-75	-1.4514	0.96	0.966	6.9937e-71
H2-D1	2.64242e-75	-0.913588	0.955	0.988	7.39824e-71
Chl1	2.97797e-75	1.11876	0.596	0.044	8.33772e-71
Rps11	7.2283e-75	0.566122	1	0.998	2.02378e-70
Gnb2l1	7.40956e-75	0.770959	0.993	0.939	2.07453e-70
Ssr2	1.24322e-74	1.10461	0.909	0.717	3.48077e-70
Rps8	4.92333e-74	0.564681	1	1	1.37843e-69
Calr	9.37713e-74	0.972164	0.98	0.914	2.62541e-69
Ckap4	1.05597e-73	1.01526	0.788	0.278	2.9565e-69
Lgals1	2.41488e-73	1.07795	0.997	0.988	6.76117e-69
Fkbp11	1.31229e-72	1.06921	0.725	0.197	3.67415e-68
Rpl31	3.75875e-72	0.607111	0.998	0.993	1.05237e-67
Rps27a	1.07545e-71	0.580726	1	1	3.01104e-67
Rps15a	2.83874e-71	0.613475	0.999	1	7.94792e-67
Slpi	6.46747e-71	3.2357	0.546	0.027	1.81076e-66
Hbb-bs	1.05682e-70	0.954006	0.96	0.646	2.95888e-66
Bgn	2.77255e-70	1.21047	0.989	0.875	7.76257e-66
Hspa1a	6.49575e-70	-1.98301	0.944	0.973	1.81868e-65
Ssr4	7.18428e-70	0.860143	0.962	0.882	2.01145e-65
Rps3a1	2.07256e-69	0.555513	1	0.998	5.80275e-65
Rpl22l1	2.08894e-69	0.773068	0.995	0.975	5.84861e-65
Sec61g	8.14249e-69	0.777073	0.983	0.958	2.27973e-64
Rpl9	5.79977e-68	0.537657	1	0.998	1.62382e-63
Slc25a4	4.29749e-67	0.70017	0.978	0.931	1.20321e-62
C1qtnf6	6.40153e-67	1.01849	0.785	0.324	1.7923e-62
Pmp22	2.00461e-66	-1.05295	0.821	0.907	5.61249e-62
Cnpy2	5.29948e-66	0.812949	0.915	0.602	1.48375e-61
Crabp2	5.68879e-66	1.47921	0.611	0.096	1.59275e-61
Tnxb	8.23717e-66	-1.19633	0.364	0.776	2.30624e-61
Plod2	1.03363e-65	1.00495	0.754	0.275	2.89397e-61
Adam12	1.21838e-65	0.655561	0.498	0.007	3.41122e-61
Hif1a	2.16169e-65	0.906939	0.85	0.415	6.05231e-61
Pcolce2	5.05343e-65	-1.61369	0.59	0.813	1.41486e-60
Csgalnact1	5.06181e-65	0.770683	0.644	0.12	1.41721e-60
Rpl29	8.25776e-65	0.627399	0.997	0.985	2.31201e-60
Ddx5	8.48192e-65	-0.822851	0.986	0.99	2.37477e-60
Serpinh1	1.05268e-64	0.903635	0.998	0.975	2.9473e-60
Manf	2.06315e-64	1.0258	0.924	0.698	5.77642e-60
Ostc	3.50216e-64	0.869723	0.902	0.641	9.80534e-60
Nt5dc2	6.93078e-64	0.733016	0.522	0.029	1.94048e-59
AY036118	1.1105e-63	0.572039	0.58	0.064	3.10917e-59
Mlec	2.84201e-63	0.788087	0.767	0.283	7.95705e-59
Rpl18	4.86182e-63	0.545081	0.999	0.993	1.36121e-58
Rps18	8.46711e-63	0.560402	1	1	2.37062e-58
Wisp1	8.81188e-63	0.710447	0.559	0.054	2.46715e-58
Fscn1	2.58282e-62	0.793101	0.634	0.106	7.23139e-58
Sfrp1	6.19873e-62	1.58918	0.618	0.133	1.73552e-57
Rpl23	1.05218e-61	0.514981	1	1	2.94589e-57
Col5a1	9.35001e-61	1.07968	0.89	0.622	2.61782e-56
Rpl19	1.13716e-60	0.484951	1	1	3.18382e-56
Tmed3	1.18136e-60	0.75308	0.957	0.867	3.30756e-56
Rps15	1.19385e-60	0.517142	0.999	0.99	3.34253e-56
Atp5g2	1.25943e-60	0.749267	0.933	0.754	3.52615e-56
Rpl8	1.97388e-60	0.512664	1	1	5.52648e-56
Pdia6	2.60762e-60	0.870524	0.95	0.72	7.30081e-56
Ecscr	3.23617e-60	0.788612	0.565	0.071	9.06063e-56
Galnt15	4.34957e-60	-0.671766	0.056	0.361	1.21779e-55
Emb	2.90406e-59	1.19464	0.735	0.26	8.13079e-55
Rps24	4.98998e-59	0.513973	1	1	1.39709e-54
Gm42418	8.55998e-59	1.59879	0.889	0.472	2.39662e-54
Cst3	8.99177e-59	-1.24575	0.998	1	2.51752e-54
Tmed9	2.88297e-58	0.767063	0.961	0.85	8.07174e-54
Col16a1	4.90288e-58	0.697423	0.692	0.182	1.37271e-53
Rps6	6.14799e-58	0.502099	1	0.995	1.72131e-53
Ly6c1	7.12791e-58	-1.32313	0.842	0.919	1.99567e-53
Rrbp1	9.62294e-58	0.845756	0.952	0.835	2.69423e-53
Rgs3	2.64757e-57	1.06148	0.649	0.167	7.41267e-53
Rplp0	3.74772e-57	0.565077	1	1	1.04929e-52
Erp29	9.87379e-57	0.783625	0.854	0.491	2.76446e-52
Ppib	2.30902e-56	0.644877	0.986	0.958	6.46479e-52
Pkm	4.70512e-56	1.06756	0.952	0.87	1.31734e-51
Myoc	6.97366e-56	-2.27566	0.314	0.666	1.95249e-51
Rps19	1.33127e-55	0.502493	1	1	3.72729e-51
Lamb1	3.27382e-55	0.655724	0.646	0.147	9.16605e-51
Rps7	3.67112e-55	0.494419	1	0.995	1.02784e-50
Rpl32	3.96701e-55	0.525402	1	1	1.11068e-50
Col1a1	4.0881e-55	1.2913	0.992	0.973	1.14459e-50
Rpl3	5.04511e-55	0.489297	0.999	0.998	1.41253e-50
Rps13	5.6086e-55	0.503953	0.999	0.993	1.5703e-50
Rpl22	6.03144e-55	0.569348	0.995	0.963	1.68868e-50
Fhl1	8.36519e-55	-1.35911	0.476	0.737	2.34209e-50
Eef1a1	1.17022e-54	0.420419	1	1	3.27638e-50
Fads3	1.79173e-54	0.632717	0.592	0.115	5.01649e-50
Thbs4	1.90759e-54	1.43261	0.659	0.182	5.34086e-50
Rcn3	2.03042e-54	0.871906	0.946	0.838	5.68477e-50
Col3a1	2.1966e-54	1.1137	0.998	0.968	6.15003e-50
Rpl11	2.63572e-54	0.460872	1	1	7.37948e-50
Cd34	2.71118e-54	-1.36879	0.716	0.826	7.59075e-50
C1qtnf3	4.78993e-54	1.72394	0.48	0.049	1.34109e-49
1500015O10Rik	7.2758e-54	1.28613	0.782	0.342	2.03708e-49
Krtcap2	1.88327e-53	0.657949	0.949	0.818	5.27277e-49
Vit	3.11343e-53	-0.950721	0.211	0.572	8.71698e-49
Dclk1	3.18e-53	0.743984	0.732	0.256	8.90336e-49
Rpl39	3.43244e-53	0.481558	1	0.995	9.61014e-49
Tspan6	3.75992e-53	0.631295	0.605	0.125	1.0527e-48
Tsc22d3	1.25908e-52	-1.2321	0.374	0.668	3.52518e-48
Cd81	1.66112e-52	-0.691764	0.99	0.985	4.65081e-48
Fbln2	2.18644e-52	0.863609	0.926	0.705	6.12158e-48
Lman1	2.65906e-52	0.788622	0.805	0.396	7.44482e-48
Nme1	2.79295e-52	0.909568	0.882	0.607	7.81969e-48
Surf4	6.95746e-52	0.762133	0.853	0.568	1.94795e-47
Tmem176a	6.99995e-52	0.825747	0.665	0.184	1.95985e-47
Rpl5	9.63348e-52	0.560799	0.994	0.956	2.69718e-47
Malat1	1.16898e-51	-0.713169	1	0.998	3.27291e-47
Hp	1.93294e-51	2.16875	0.51	0.074	5.41183e-47
Prelid1	4.17593e-51	0.808086	0.844	0.541	1.16918e-46
Ddah1	5.52184e-51	0.968844	0.432	0.022	1.546e-46
Hspa1b	6.11031e-51	-1.50109	0.668	0.826	1.71077e-46
Uck2	1.03219e-50	0.508105	0.509	0.061	2.88992e-46
Plpp3	1.15863e-50	-1.11254	0.78	0.897	3.24392e-46
Sepp1	1.3084e-50	-0.939905	0.844	0.963	3.66325e-46
Ecm2	1.39065e-50	-1.16849	0.401	0.676	3.89354e-46
Lrrc59	1.42555e-50	0.782845	0.807	0.435	3.99127e-46
Atp5g1	2.77401e-50	0.702244	0.919	0.779	7.76666e-46
Dad1	7.47203e-50	0.64356	0.957	0.862	2.09202e-45
Fabp5	8.10245e-50	1.96918	0.471	0.054	2.26852e-45
Pxdn	1.26854e-49	0.525174	0.541	0.093	3.55166e-45
Cyb5a	4.26405e-49	-0.792895	0.897	0.926	1.19385e-44
Tubb5	5.81193e-49	0.886068	0.93	0.781	1.62722e-44
Atp5e	6.35256e-49	0.612638	0.965	0.86	1.77859e-44
Hdlbp	7.83856e-49	0.671741	0.906	0.607	2.19464e-44
Rpl26	1.56764e-48	0.412207	1	0.998	4.38909e-44
Slc25a5	2.83313e-48	0.816936	0.94	0.786	7.93219e-44
Ptx3	4.60305e-48	0.587695	0.63	0.162	1.28876e-43
Serpinf1	7.39568e-48	-0.957175	0.974	0.961	2.07064e-43
Mydgf	7.56345e-48	0.700516	0.831	0.543	2.11761e-43
Pgam1	8.07877e-48	0.889129	0.867	0.572	2.26189e-43
Col5a3	9.36609e-48	0.954184	0.618	0.172	2.62232e-43
Fkbp10	1.5128e-47	0.810916	0.835	0.55	4.23553e-43
Smim14	1.78975e-47	-0.736535	0.899	0.897	5.01095e-43
Pdpn	2.4734e-47	0.872213	0.859	0.528	6.92502e-43
Serping1	3.18818e-47	-0.945577	0.971	0.968	8.92626e-43
Pdia5	5.08823e-47	0.563614	0.613	0.165	1.4246e-42
Rcn1	5.13102e-47	0.787998	0.794	0.459	1.43658e-42
Rps21	6.02696e-47	0.546824	0.995	0.978	1.68743e-42
Kdelr2	7.01157e-47	0.822195	0.905	0.666	1.9631e-42
Ptgs2	7.52856e-47	1.20535	0.664	0.233	2.10785e-42
Ccl7	9.01163e-47	1.00761	0.91	0.55	2.52308e-42
P3h1	1.83831e-46	0.632984	0.713	0.275	5.1469e-42
Actn1	2.59928e-46	0.650193	0.653	0.199	7.27747e-42
Grb10	4.20298e-46	0.585599	0.679	0.216	1.17675e-41
Tpm1	7.79211e-46	0.761492	0.763	0.334	2.18164e-41
Tnn	8.84249e-46	0.782322	0.447	0.047	2.47572e-41
Ssr1	9.65241e-46	0.688355	0.83	0.499	2.70248e-41
Saa3	1.02871e-45	2.50301	0.409	0.022	2.88017e-41
Tmsb10	1.20207e-45	0.785314	0.989	0.931	3.36556e-41
Nbl1	1.25177e-45	-1.16698	0.867	0.914	3.50471e-41
Rap1b	1.36131e-45	-0.748681	0.839	0.862	3.81141e-41
Serpine2	2.08099e-45	-1.3452	0.714	0.845	5.82636e-41
Sh3bgrl3	2.67172e-45	0.786894	0.862	0.572	7.48029e-41
Rpl17	3.21799e-45	0.421014	1	0.995	9.00973e-41
Kdelr3	3.29933e-45	0.786375	0.779	0.428	9.23747e-41
Mrpl52	3.63489e-45	0.647079	0.911	0.622	1.0177e-40
Fbn1	5.87406e-45	0.868144	0.856	0.518	1.64462e-40
Tnfaip6	6.11558e-45	0.752786	0.946	0.612	1.71224e-40
Tsc22d1	6.15869e-45	1.0024	0.819	0.506	1.72431e-40
Il1rl1	6.26956e-45	1.11931	0.397	0.02	1.75535e-40
Atpif1	7.36889e-45	0.655916	0.894	0.617	2.06314e-40
Fez1	9.54263e-45	-0.885789	0.224	0.523	2.67174e-40
mt-Co2	1.0762e-44	0.439214	0.999	0.998	3.01314e-40
Acta2	1.09403e-44	1.18588	0.455	0.061	3.06306e-40
Scara5	2.07546e-44	-1.16245	0.306	0.604	5.81087e-40
Prdx2	2.44005e-44	0.628085	0.934	0.735	6.83164e-40
Slc16a3	4.65882e-44	0.752309	0.434	0.047	1.30438e-39
Rpl4	6.99785e-44	0.448167	1	0.99	1.95926e-39
Cdk4	7.08758e-44	0.680891	0.832	0.499	1.98438e-39
Tppp3	7.45828e-44	-1.41825	0.529	0.762	2.08817e-39
Cda	8.51601e-44	0.476577	0.41	0.027	2.38431e-39
Sfrp2	9.53994e-44	1.57626	0.585	0.167	2.67099e-39
Cox6b1	9.80716e-44	0.533425	0.96	0.899	2.74581e-39
Rarres2	1.04306e-43	-1.05068	0.539	0.794	2.92037e-39
Ubb	2.87929e-43	-0.639978	0.998	0.998	8.06145e-39
Rbm3	4.17077e-43	0.718788	0.968	0.899	1.16773e-38
Mmp23	4.8573e-43	0.689374	0.719	0.283	1.35995e-38
Fam162a	8.2316e-43	0.847571	0.764	0.408	2.30468e-38
Cd63	1.52521e-42	0.603939	0.998	0.993	4.27027e-38
Eno1	1.55395e-42	1.1158	0.839	0.627	4.35075e-38
Serpine1	1.77223e-42	0.984343	0.663	0.233	4.9619e-38
Cox6a1	1.89852e-42	0.552527	0.979	0.921	5.31549e-38
Mrpl17	1.92318e-42	0.635986	0.772	0.396	5.38452e-38
H19	2.86771e-42	1.65643	0.398	0.029	8.02901e-38
Ran	2.95418e-42	0.7794	0.938	0.767	8.27111e-38
Fxyd1	4.20055e-42	-0.738512	0.824	0.887	1.17607e-37
Ltbp4	4.44267e-42	-1.05289	0.408	0.673	1.24386e-37
Mustn1	4.4516e-42	-1.18375	0.251	0.543	1.24636e-37
Vcan	4.80946e-42	0.755101	0.788	0.405	1.34655e-37
Fbn2	5.02387e-42	0.527133	0.356	0.007	1.40658e-37
Tmem167	7.10102e-42	0.632719	0.884	0.639	1.98814e-37
Rps23	7.22384e-42	0.398722	1	0.998	2.02253e-37
Cox6c	8.05525e-42	0.51327	0.986	0.958	2.25531e-37
Tpm2	9.50745e-42	0.929022	0.525	0.133	2.66189e-37
Aldh2	1.05584e-41	-0.725905	0.805	0.853	2.95614e-37
Ppia	1.43692e-41	0.52348	0.999	0.995	4.02309e-37
Thbs1	2.36624e-41	0.821406	0.598	0.17	6.625e-37
Cdh13	3.51749e-41	-0.985914	0.286	0.57	9.84828e-37
Ltbp2	4.16552e-41	0.6896	0.503	0.101	1.16626e-36
Calu	4.73294e-41	0.595763	0.918	0.7	1.32513e-36
Tmem258	5.93236e-41	0.596158	0.899	0.663	1.66094e-36
Junb	6.71219e-41	-1.04533	0.978	0.966	1.87928e-36
Cdh11	7.19652e-41	0.43403	0.538	0.111	2.01488e-36
Tmem176b	8.3025e-41	0.733865	0.721	0.29	2.32453e-36
Rpl18a	2.52162e-40	0.409633	1	0.998	7.06004e-36
Enpp1	5.1928e-40	0.552999	0.5	0.108	1.45388e-35
Ly6a	7.27838e-40	-0.84254	0.963	0.961	2.0378e-35
Erh	7.98663e-40	0.663078	0.91	0.703	2.2361e-35
Mmp14	8.6355e-40	0.806767	0.859	0.56	2.41777e-35
Sec61a1	1.39191e-39	0.604622	0.838	0.518	3.89706e-35
Ccdc80	1.76313e-39	-1.09444	0.964	0.943	4.93642e-35
Rpl36al	2.51195e-39	0.529314	0.978	0.902	7.03297e-35
Tmem14c	9.06437e-39	0.572892	0.813	0.462	2.53784e-34
Ext1	1.05304e-38	0.429171	0.537	0.128	2.9483e-34
Srm	1.11276e-38	0.66694	0.769	0.405	3.11551e-34
Gpx7	1.28518e-38	0.67768	0.84	0.629	3.59823e-34
Gls	1.54174e-38	-0.35839	1	1	4.31657e-34
S100a10	2.22506e-38	-0.75079	0.988	0.983	6.22973e-34
Mfap4	2.75076e-38	0.970483	0.537	0.14	7.70159e-34
Lamb2	3.94476e-38	-0.804905	0.506	0.705	1.10445e-33
Rps14	7.01881e-38	0.346073	1	0.998	1.96513e-33
Tma7	1.09609e-37	0.546278	0.903	0.671	3.06884e-33
Rnf149	1.1641e-37	0.396939	0.484	0.096	3.25925e-33
Lims2	1.21838e-37	-0.62595	0.089	0.329	3.41121e-33
Chsy1	1.24595e-37	0.353813	0.42	0.057	3.4884e-33
Rpl14	1.67053e-37	0.378832	1	0.995	4.67714e-33
Rpl10	2.20608e-37	0.32835	1	1	6.17659e-33
Rpl15	2.30058e-37	0.460878	0.99	0.963	6.44116e-33
Abracl	3.53827e-37	0.554358	0.755	0.359	9.90645e-33
Slc7a2	4.48894e-37	0.456511	0.462	0.086	1.25681e-32
Hsp90b1	5.19402e-37	0.646503	0.971	0.872	1.45422e-32
Myh9	5.83593e-37	0.419179	0.537	0.138	1.63394e-32
Cnn2	5.88609e-37	0.5361	0.487	0.108	1.64799e-32
Ftl1	6.5539e-37	-0.532374	1	1	1.83496e-32
Tmem208	7.02649e-37	0.523572	0.753	0.354	1.96728e-32
Gm1673	9.77336e-37	0.388985	0.401	0.052	2.73634e-32
Zbtb20	1.59365e-36	-0.6872	0.874	0.907	4.4619e-32
Rpl6	1.77698e-36	0.371478	1	0.998	4.97518e-32
Ubc	1.85525e-36	-1.09987	0.989	0.993	5.19433e-32
Rps5	2.59777e-36	0.3789	1	1	7.27323e-32
Ldha	4.17537e-36	0.78234	0.978	0.907	1.16902e-31
Vcam1	6.56581e-36	0.488785	0.68	0.246	1.8383e-31
Cpq	7.79677e-36	-0.916993	0.553	0.705	2.18294e-31
Lrrn4cl	7.79726e-36	-0.845738	0.369	0.629	2.18308e-31
Hba-a1	9.20149e-36	0.655554	0.675	0.241	2.57623e-31
Rps26	1.01556e-35	0.422426	0.999	0.983	2.84337e-31
Nek6	1.30747e-35	0.371272	0.495	0.111	3.66065e-31
Thbs2	1.31774e-35	0.59314	0.752	0.361	3.68941e-31
Dstn	1.3225e-35	-0.764957	0.915	0.902	3.70274e-31
Anxa1	2.70689e-35	-0.676434	0.961	0.983	7.57874e-31
Lysmd2	2.87753e-35	-0.91788	0.365	0.587	8.0565e-31
Tm4sf1	3.32299e-35	0.94009	0.789	0.462	9.30369e-31
Bri3	3.40825e-35	-0.742547	0.494	0.649	9.54241e-31
Prdx1	3.55963e-35	0.459801	0.995	0.975	9.96627e-31
Ndufc2	3.70445e-35	0.492976	0.864	0.59	1.03717e-30
Ptn	4.06343e-35	0.807409	0.597	0.206	1.13768e-30
Axl	4.23473e-35	-0.872238	0.604	0.749	1.18564e-30
Ap1s1	4.841e-35	0.415392	0.633	0.219	1.35538e-30
Nhp2	6.32691e-35	0.541525	0.788	0.403	1.77141e-30
Hnrnpa1	6.74123e-35	0.664628	0.856	0.597	1.88741e-30
Loxl3	8.78359e-35	0.563304	0.63	0.243	2.45923e-30
Cstb	1.06411e-34	0.557797	0.932	0.732	2.9793e-30
Wbp5	1.09671e-34	0.553983	0.929	0.737	3.07057e-30
Ddah2	1.3097e-34	-0.749813	0.68	0.774	3.66688e-30
Maff	1.97369e-34	-1.15805	0.606	0.747	5.52594e-30
Sorcs2	2.22468e-34	0.255709	0.319	0.012	6.22867e-30
Tmem100	2.27591e-34	-1.09462	0.345	0.572	6.37211e-30
Ramp1	3.85112e-34	-0.631375	0.109	0.359	1.07824e-29
Acan	4.04444e-34	0.913794	0.378	0.061	1.13236e-29
Maged1	4.65916e-34	0.552296	0.864	0.617	1.30447e-29
Pcbp1	4.99487e-34	0.487977	0.79	0.413	1.39846e-29
Glul	5.44137e-34	-0.934732	0.761	0.853	1.52348e-29
Eif4e2	5.84604e-34	0.484409	0.726	0.351	1.63678e-29
Igsf10	8.18747e-34	0.344708	0.56	0.16	2.29233e-29
Nus1	8.78994e-34	0.383519	0.54	0.157	2.46101e-29
Pfkl	9.1116e-34	0.326323	0.398	0.059	2.55107e-29
Aprt	1.0836e-33	0.544596	0.83	0.506	3.03386e-29
Il13ra1	1.19737e-33	0.402505	0.691	0.258	3.3524e-29
Praf2	1.30703e-33	0.546822	0.757	0.398	3.65943e-29
Plod3	1.77059e-33	0.446562	0.684	0.283	4.9573e-29
Serp1	1.96064e-33	0.575596	0.902	0.71	5.48941e-29
Prdx5	2.4666e-33	0.63866	0.915	0.693	6.90598e-29
Cirbp	3.07072e-33	-0.748624	0.519	0.656	8.59741e-29
Arsi	3.87186e-33	0.515401	0.571	0.189	1.08404e-28
2700094K13Rik	4.25743e-33	0.649777	0.678	0.307	1.192e-28
Colgalt1	5.24111e-33	0.472854	0.761	0.381	1.46741e-28
Ramp2	6.29028e-33	-0.977432	0.634	0.744	1.76115e-28
Hmgn1	6.57046e-33	0.514475	0.933	0.767	1.8396e-28
Pafah1b3	6.8157e-33	0.309824	0.381	0.054	1.90826e-28
Bcat1	9.57962e-33	0.321182	0.352	0.039	2.6821e-28
Tubb2b	1.05006e-32	0.485207	0.517	0.147	2.93996e-28
P3h3	1.06391e-32	0.330148	0.529	0.14	2.97874e-28
Tpi1	1.12943e-32	0.767533	0.849	0.627	3.16218e-28
mt-Co1	1.36206e-32	0.467154	1	0.998	3.8135e-28
Timm13	1.43955e-32	0.552972	0.868	0.595	4.03044e-28
Mtpn	1.64604e-32	0.436109	0.755	0.332	4.60859e-28
Cald1	1.81033e-32	0.617491	0.888	0.604	5.06856e-28
Sod3	1.88882e-32	0.726388	0.921	0.742	5.28831e-28
Cfl1	2.00588e-32	0.499189	0.99	0.934	5.61606e-28
Crip2	2.06657e-32	-0.918897	0.708	0.821	5.78599e-28
Bsg	2.3548e-32	0.502233	0.986	0.946	6.59297e-28
Slc2a1	2.58413e-32	0.438906	0.479	0.125	7.23506e-28
Sdc1	3.54777e-32	0.475475	0.59	0.204	9.93306e-28
S100a11	4.68056e-32	0.502223	0.989	0.961	1.31046e-27
Ost4	5.18714e-32	0.501501	0.932	0.749	1.4523e-27
Igfbp4	6.32343e-32	1.05303	0.98	0.916	1.77043e-27
Uqcrq	6.41685e-32	0.512527	0.914	0.757	1.79659e-27
Qpct	6.9373e-32	-0.686388	0.136	0.373	1.9423e-27
Golt1b	7.93409e-32	0.397608	0.63	0.226	2.22139e-27
Nudcd2	7.98991e-32	0.505252	0.707	0.349	2.23701e-27
Sgk1	1.04669e-31	0.804122	0.854	0.563	2.93052e-27
Nid2	1.30812e-31	0.386435	0.371	0.054	3.66247e-27
Mettl7a1	1.4122e-31	-0.660538	0.147	0.383	3.95388e-27
Galk1	1.57555e-31	0.454402	0.615	0.238	4.41122e-27
Pycr1	2.29863e-31	0.28641	0.362	0.049	6.43571e-27
Btf3	2.61959e-31	0.383283	0.995	0.966	7.33432e-27
Mfap2	3.12411e-31	0.880681	0.723	0.386	8.74689e-27
Cox5a	3.96105e-31	0.502905	0.906	0.673	1.10901e-26
Rps25	4.07434e-31	0.338457	0.999	0.998	1.14073e-26
Kpnb1	4.20132e-31	0.363511	0.612	0.219	1.17628e-26
Eny2	4.29775e-31	0.465053	0.85	0.526	1.20329e-26
Marcksl1	4.61858e-31	0.433406	0.504	0.14	1.29311e-26
Abca8a	4.66628e-31	-0.648043	0.104	0.337	1.30647e-26
Egr1	4.72533e-31	-0.907908	0.906	0.914	1.323e-26
Timm10b	4.8059e-31	0.494449	0.772	0.425	1.34556e-26
Pabpc1	5.55171e-31	0.434789	0.986	0.936	1.55437e-26
Mt1	6.4285e-31	-0.757542	0.998	0.998	1.79985e-26
Col1a2	7.43848e-31	0.712052	0.997	0.978	2.08263e-26
Mrpl54	7.693e-31	0.479396	0.776	0.415	2.15389e-26
Cd320	9.72218e-31	0.343096	0.5	0.135	2.72202e-26
Pdia3	1.1337e-30	0.459144	0.969	0.921	3.17414e-26
Ncam1	1.22183e-30	0.340591	0.42	0.086	3.42087e-26
Cox8a	1.23631e-30	0.390258	0.99	0.943	3.46141e-26
Tor2a	1.32677e-30	0.306999	0.509	0.145	3.71468e-26
mt-Atp6	1.34124e-30	0.308128	1	1	3.75519e-26
Ubl4a	1.43614e-30	0.391906	0.624	0.236	4.02091e-26
Myo10	1.72028e-30	0.294641	0.429	0.091	4.81644e-26
Cks2	1.82952e-30	0.43891	0.484	0.135	5.12228e-26
Fcgrt	1.84341e-30	-0.553092	0.869	0.872	5.16118e-26
Inhba	1.86438e-30	0.77798	0.51	0.172	5.2199e-26
Pold4	2.16487e-30	0.422252	0.687	0.292	6.06121e-26
Rnf150	2.59795e-30	0.25358	0.302	0.02	7.27374e-26
Josd2	3.22187e-30	0.37629	0.646	0.243	9.02059e-26
Noct	3.93039e-30	0.3437	0.444	0.103	1.10043e-25
Mrc2	5.3928e-30	0.427465	0.72	0.317	1.50988e-25
Aebp1	5.92961e-30	0.544568	0.948	0.816	1.66017e-25
Col6a3	6.10455e-30	0.620472	0.903	0.644	1.70915e-25
Rpl27	6.29503e-30	0.380372	0.986	0.961	1.76248e-25
Ift20	6.45892e-30	0.495706	0.87	0.592	1.80837e-25
Cox7c	8.14403e-30	0.433692	0.982	0.914	2.28017e-25
Slc6a6	9.0706e-30	-1.02604	0.478	0.622	2.53959e-25
Cryab	9.16669e-30	-1.22126	0.555	0.74	2.56649e-25
Slc1a3	1.091e-29	0.342356	0.425	0.093	3.05458e-25
Nudt5	1.13136e-29	0.29366	0.432	0.096	3.16757e-25
Gm10076	1.15635e-29	0.489657	0.899	0.678	3.23754e-25
Gpnmb	1.37641e-29	-0.813838	0.233	0.491	3.85367e-25
Swi5	1.59523e-29	0.445624	0.955	0.811	4.46632e-25
Ripk3	2.24112e-29	0.25693	0.311	0.029	6.27469e-25
Pebp1	2.38914e-29	0.442941	0.927	0.774	6.68911e-25
Hacd1	3.2079e-29	0.408729	0.658	0.27	8.98147e-25
Spcs1	4.49796e-29	0.462432	0.937	0.826	1.25934e-24
Hmgn2	4.98523e-29	0.552848	0.667	0.3	1.39576e-24
Eid1	5.25295e-29	0.377595	0.65	0.256	1.47072e-24
Rpl36a	7.45406e-29	0.357258	1	0.995	2.08699e-24
Rpl30	1.28232e-28	0.385225	0.998	0.973	3.59024e-24
Arl4c	1.30833e-28	0.269628	0.274	0.012	3.66307e-24
2010107E04Rik	1.48271e-28	0.48489	0.881	0.693	4.1513e-24
1810011O10Rik	1.50082e-28	0.352968	0.307	0.032	4.20198e-24
Col27a1	2.42408e-28	0.305063	0.54	0.167	6.78693e-24
Pfn1	2.49458e-28	0.462832	0.983	0.973	6.98433e-24
Enah	3.1773e-28	0.271892	0.494	0.138	8.89579e-24
Srgn	3.36489e-28	1.01158	0.485	0.162	9.42101e-24
Slc38a10	3.68447e-28	0.420666	0.723	0.346	1.03158e-23
Hilpda	3.71971e-28	0.507726	0.576	0.219	1.04144e-23
Hn1l	3.8655e-28	0.269481	0.395	0.081	1.08226e-23
Hba-a2	4.34076e-28	0.518855	0.592	0.209	1.21533e-23
Actg1	4.52532e-28	0.571826	0.995	0.975	1.267e-23
Ak2	5.19815e-28	0.34987	0.673	0.275	1.45538e-23
Rpl34	5.27149e-28	0.307109	1	0.995	1.47591e-23
Gpx8	6.55484e-28	0.46526	0.906	0.722	1.83522e-23
Gmppb	7.77226e-28	0.306614	0.418	0.101	2.17608e-23
Mrpl34	8.43094e-28	0.317484	0.602	0.224	2.3605e-23
Capn6	8.64609e-28	0.318677	0.317	0.039	2.42073e-23
Prkcsh	9.07504e-28	0.436375	0.739	0.378	2.54083e-23
Ccnl1	9.7687e-28	-0.675736	0.891	0.887	2.73504e-23
Plpp5	9.85158e-28	0.30558	0.523	0.17	2.75825e-23
Chid1	1.01853e-27	0.265137	0.459	0.118	2.85168e-23
Htra1	1.05142e-27	-0.834081	0.79	0.845	2.94376e-23
Steap1	1.11162e-27	0.281004	0.375	0.071	3.1123e-23
Aldh3a1	1.25188e-27	-0.654202	0.08	0.28	3.50501e-23
Rnase4	1.64417e-27	-0.690648	0.943	0.931	4.60335e-23
Selm	1.67455e-27	0.432637	0.964	0.907	4.6884e-23
Tmem97	1.74818e-27	0.421978	0.501	0.172	4.89454e-23
Nov	1.81377e-27	-1.00624	0.199	0.423	5.07818e-23
Rpl21	1.93218e-27	0.29762	1	0.995	5.40971e-23
Ngfrap1	2.4074e-27	0.359701	0.523	0.174	6.74023e-23
Ppp1r15a	2.57612e-27	-0.913784	0.781	0.806	7.21263e-23
Impdh1	3.45152e-27	0.25272	0.43	0.106	9.66356e-23
Acsl4	3.89887e-27	0.309081	0.434	0.111	1.09161e-22
Pabpc4	4.47142e-27	0.273335	0.511	0.155	1.25191e-22
1110065P20Rik	5.55543e-27	0.346127	0.661	0.283	1.55541e-22
Tnfsf11	5.84213e-27	0.437295	0.274	0.02	1.63568e-22
Syngr2	5.99413e-27	0.395298	0.627	0.263	1.67824e-22
Vkorc1	6.58219e-27	0.445041	0.934	0.806	1.84288e-22
Engase	7.37598e-27	-0.509896	0.063	0.241	2.06513e-22
Timm17b	8.05127e-27	0.315185	0.596	0.221	2.25419e-22
Fabp4	1.09411e-26	0.626046	0.407	0.103	3.06328e-22
Dram1	1.1741e-26	0.401396	0.572	0.216	3.28724e-22
Calm2	1.44633e-26	-0.416387	0.988	0.978	4.04943e-22
Slc16a1	1.45453e-26	0.414164	0.563	0.209	4.0724e-22
Mmp3	1.45973e-26	1.51966	0.485	0.162	4.08695e-22
Gsr	1.95464e-26	0.30286	0.367	0.074	5.4726e-22
Gfpt1	2.0525e-26	0.278514	0.58	0.206	5.74659e-22
Slc35b2	2.27538e-26	0.373808	0.642	0.278	6.37061e-22
Srpx2	2.31433e-26	0.48257	0.737	0.393	6.47965e-22
Prdx4	2.5206e-26	0.487259	0.894	0.636	7.05717e-22
Ppl	2.53306e-26	-0.435188	0.066	0.253	7.09207e-22
Glipr2	2.95562e-26	0.336172	0.557	0.197	8.27514e-22
Kng2	3.2571e-26	0.308946	0.255	0.012	9.11922e-22
S100a6	3.67379e-26	-0.570831	1	1	1.02859e-21
Mrps16	3.69904e-26	0.398554	0.746	0.381	1.03566e-21
Sod2	3.897e-26	0.686939	0.837	0.575	1.09108e-21
Fstl1	4.33442e-26	0.55085	0.972	0.914	1.21355e-21
Ugcg	5.05072e-26	0.351597	0.454	0.135	1.4141e-21
Slc16a2	7.04803e-26	0.302793	0.594	0.214	1.97331e-21
Yif1a	7.08057e-26	0.419987	0.759	0.428	1.98242e-21
0610007P14Rik	8.79561e-26	0.264459	0.53	0.174	2.46259e-21
Ero1l	9.11938e-26	0.497425	0.562	0.219	2.55324e-21
Slc39a7	1.0155e-25	0.436564	0.824	0.514	2.84319e-21
Epb41l3	1.24919e-25	0.290353	0.483	0.147	3.49749e-21
Rpl24	1.37477e-25	0.285106	1	1	3.84909e-21
Stmn1	1.40216e-25	0.461674	0.358	0.076	3.92578e-21
Rsbn1	1.55082e-25	0.41577	0.498	0.172	4.34198e-21
Creld2	1.61236e-25	0.39085	0.618	0.26	4.51429e-21
Ccl2	1.72823e-25	0.40894	0.811	0.477	4.8387e-21
Tpm4	1.95089e-25	0.512886	0.887	0.69	5.4621e-21
Tomm20	2.08459e-25	0.435441	0.923	0.754	5.83644e-21
Smoc1	2.38107e-25	0.342068	0.347	0.069	6.66653e-21
Sec22b	2.98869e-25	0.384106	0.773	0.442	8.36775e-21
Pink1	3.062e-25	-0.635906	0.391	0.55	8.57299e-21
Flna	3.21945e-25	0.383196	0.697	0.339	9.01382e-21
Hbb-bt	3.29547e-25	0.387671	0.475	0.143	9.22667e-21
Serf1	3.43511e-25	0.373835	0.68	0.31	9.61763e-21
Ctps	3.58442e-25	0.289752	0.42	0.111	1.00357e-20
Ptprs	3.79177e-25	0.264973	0.541	0.189	1.06162e-20
Mest	4.64249e-25	1.14987	0.383	0.101	1.2998e-20
Ly6e	4.66166e-25	0.577511	0.895	0.612	1.30517e-20
Car12	5.12293e-25	0.251212	0.245	0.012	1.43432e-20
Gxylt2	5.2526e-25	0.33611	0.424	0.118	1.47062e-20
Fosl1	5.30817e-25	0.412408	0.565	0.219	1.48618e-20
Ddb1	5.40011e-25	0.407803	0.751	0.413	1.51192e-20
Ddit4	5.80892e-25	0.496893	0.446	0.138	1.62638e-20
Psap	6.15292e-25	-0.448803	0.978	0.971	1.72269e-20
Poldip2	6.32e-25	0.290348	0.591	0.219	1.76947e-20
Nupr1	7.94605e-25	-0.663045	0.927	0.934	2.22474e-20
Srprb	8.31655e-25	0.33732	0.574	0.226	2.32847e-20
Uso1	1.05609e-24	0.295059	0.649	0.263	2.95683e-20
Ndufb5	1.0763e-24	0.367077	0.884	0.658	3.01343e-20
Col11a1	1.11027e-24	1.07338	0.407	0.13	3.10852e-20
Ell2	1.3077e-24	0.334873	0.519	0.182	3.66131e-20
Actb	1.45319e-24	0.676088	0.998	0.988	4.06864e-20
Fst	1.59923e-24	0.350169	0.444	0.135	4.47753e-20
Apod	1.60054e-24	-0.90748	0.782	0.818	4.4812e-20
Mtch1	1.83284e-24	0.292199	0.588	0.226	5.13158e-20
Ebpl	2.09619e-24	0.305099	0.543	0.197	5.86891e-20
Mmp19	2.33428e-24	0.334764	0.483	0.16	6.53552e-20
Cygb	2.94616e-24	-0.935739	0.514	0.658	8.24866e-20
Serbp1	3.17948e-24	0.441206	0.953	0.855	8.9019e-20
Fxyd6	3.18885e-24	0.647228	0.67	0.332	8.92813e-20
Reep5	3.62021e-24	0.460415	0.958	0.889	1.01359e-19
Atp5g3	4.04163e-24	0.429855	0.807	0.482	1.13158e-19
Gnai2	4.19119e-24	0.39221	0.93	0.779	1.17345e-19
Ctsl	4.61142e-24	-0.484667	0.994	0.971	1.29111e-19
Idh2	4.85098e-24	0.374063	0.594	0.258	1.35818e-19
Ndufa4l2	5.67893e-24	1.04678	0.623	0.314	1.58999e-19
Higd1a	5.89252e-24	0.533132	0.881	0.663	1.64979e-19
Cd44	6.37553e-24	0.558947	0.854	0.516	1.78502e-19
Hes1	6.46361e-24	-0.889308	0.284	0.504	1.80968e-19
Eif5a	6.47551e-24	0.490999	0.982	0.953	1.81301e-19
Rpl23a	6.74798e-24	0.265118	1	0.998	1.8893e-19
Tln2	7.59904e-24	0.338753	0.605	0.248	2.12758e-19
Gjb5	8.42117e-24	0.252914	0.263	0.027	2.35776e-19
Dtymk	9.53121e-24	0.369169	0.675	0.319	2.66855e-19
2610524H06Rik	9.89138e-24	0.254987	0.488	0.16	2.76939e-19
Neo1	1.01994e-23	0.255535	0.444	0.133	2.85563e-19
Kdelr1	1.10543e-23	0.40195	0.896	0.744	3.09498e-19
Gm10073	1.12908e-23	0.390632	0.937	0.803	3.16121e-19
Moxd1	1.146e-23	0.250488	0.221	0.005	3.20856e-19
Cdc42ep5	1.2237e-23	0.314058	0.593	0.238	3.42612e-19
Spop	1.43946e-23	-0.598136	0.708	0.725	4.0302e-19
Lgmn	1.61227e-23	0.475932	0.814	0.482	4.51402e-19
Set	1.76614e-23	0.419893	0.77	0.428	4.94484e-19
Klf3	1.9443e-23	-0.765596	0.303	0.482	5.44364e-19
Mgst1	2.11905e-23	-0.66825	0.741	0.828	5.9329e-19
Ephx1	2.45321e-23	-0.44206	0.137	0.337	6.86851e-19
Sf3b5	2.57739e-23	0.411522	0.826	0.533	7.21617e-19
Cercam	2.62553e-23	0.281956	0.472	0.155	7.35096e-19
Trappc1	3.55668e-23	0.269989	0.559	0.209	9.958e-19
Il3ra	4.02036e-23	0.260026	0.481	0.157	1.12562e-18
Pofut2	4.02681e-23	0.393641	0.822	0.543	1.12743e-18
Timp2	4.26539e-23	-0.552032	0.933	0.931	1.19422e-18
Sox9	4.32015e-23	0.44724	0.576	0.241	1.20956e-18
Trip10	4.55626e-23	-0.590831	0.295	0.479	1.27566e-18
Ggt5	5.82221e-23	0.339461	0.384	0.101	1.6301e-18
Naa38	5.85824e-23	0.360427	0.731	0.373	1.64019e-18
Rnf19b	9.98168e-23	0.346195	0.528	0.204	2.79467e-18
Ablim1	1.07851e-22	-0.585706	0.198	0.393	3.01961e-18
Tprgl	1.34452e-22	-0.63305	0.466	0.575	3.76438e-18
mt-Co3	1.40617e-22	0.262799	1	1	3.93699e-18
Cox7b	1.579e-22	0.352483	0.914	0.764	4.4209e-18
BC004004	1.72015e-22	0.358657	0.726	0.386	4.81608e-18
Slc35a2	2.37718e-22	0.277327	0.563	0.224	6.65564e-18
Vmp1	2.38817e-22	0.372045	0.812	0.469	6.6864e-18
Smpdl3a	2.42142e-22	-0.603352	0.424	0.577	6.7795e-18
Ccl9	2.85057e-22	0.4025	0.208	0.005	7.98102e-18
P4ha2	3.00927e-22	0.413207	0.683	0.351	8.42536e-18
Txndc5	3.55902e-22	0.464752	0.847	0.663	9.96455e-18
Sdc2	3.76069e-22	-0.898096	0.809	0.762	1.05292e-17
Htra3	3.82263e-22	-0.615708	0.763	0.818	1.07026e-17
Tob1	4.50931e-22	-0.892258	0.542	0.624	1.26252e-17
Rps4x	5.99536e-22	0.27245	1	0.998	1.67858e-17
Ptgfrn	6.33446e-22	0.343544	0.707	0.361	1.77352e-17
Ptrf	6.43411e-22	-0.643854	0.747	0.771	1.80142e-17
Dut	6.86836e-22	0.424774	0.58	0.265	1.923e-17
Atp5a1	7.63004e-22	0.391644	0.937	0.816	2.13626e-17
Pmepa1	7.68674e-22	0.399578	0.76	0.425	2.15213e-17
Ikbip	8.00519e-22	0.3626	0.738	0.42	2.24129e-17
Cdc16	8.19382e-22	0.298316	0.607	0.268	2.2941e-17
Hnrnpa0	8.63798e-22	0.253152	0.556	0.209	2.41846e-17
Cd302	9.66159e-22	-0.528583	0.841	0.833	2.70505e-17
Mcfd2	9.80647e-22	0.375462	0.727	0.408	2.74562e-17
Nedd4	1.04329e-21	0.393238	0.946	0.823	2.92099e-17
2810428I15Rik	1.13806e-21	0.480942	0.865	0.597	3.18633e-17
B4galt1	1.6585e-21	0.320648	0.696	0.337	4.64348e-17
Hsph1	2.084e-21	-0.935313	0.896	0.848	5.83479e-17
Slc1a5	2.13483e-21	-0.623749	0.639	0.69	5.97711e-17
Pdzd11	2.14426e-21	0.27574	0.547	0.221	6.00349e-17
Kcnj15	2.14513e-21	0.26172	0.22	0.015	6.00593e-17
Gpr180	2.49563e-21	0.307979	0.608	0.268	6.98725e-17
Dst	3.47829e-21	0.340276	0.72	0.361	9.73853e-17
Ppp1r2	3.58999e-21	-0.557	0.787	0.776	1.00513e-16
Sgcb	5.44244e-21	0.287738	0.625	0.283	1.52377e-16
Eprs	5.4841e-21	0.379015	0.75	0.418	1.53544e-16
Pgls	6.28699e-21	0.388259	0.807	0.514	1.76023e-16
Lcn2	6.84705e-21	0.800093	0.386	0.12	1.91704e-16
Cnn3	7.92846e-21	0.424079	0.818	0.563	2.21981e-16
Vcl	8.70591e-21	0.262404	0.463	0.162	2.43748e-16
Cyp1b1	1.23359e-20	0.258828	0.408	0.125	3.45381e-16
Sar1a	1.24854e-20	0.386011	0.896	0.705	3.49567e-16
Tmed1	1.31018e-20	0.335632	0.698	0.366	3.66824e-16
Gja1	1.32479e-20	0.354466	0.846	0.555	3.70914e-16
Uap1	1.47574e-20	-0.726397	0.922	0.894	4.13177e-16
Tmco1	1.51276e-20	0.330359	0.785	0.452	4.23542e-16
Ssr3	1.61521e-20	0.395619	0.89	0.666	4.52228e-16
Mt2	1.92615e-20	-0.603058	0.994	0.995	5.39285e-16
Naca	2.1939e-20	0.277518	0.995	0.98	6.14247e-16
Clta	2.22408e-20	0.339569	0.94	0.803	6.22697e-16
Flnc	2.25203e-20	0.356079	0.413	0.135	6.30524e-16
Lrrc15	2.34874e-20	0.290762	0.288	0.059	6.576e-16
Sulf2	2.42293e-20	0.326413	0.607	0.283	6.78373e-16
Ucp2	2.66386e-20	0.281555	0.206	0.012	7.45828e-16
Snrpd2	2.76731e-20	0.343624	0.896	0.7	7.74793e-16
Vasp	2.77085e-20	0.285196	0.58	0.248	7.75781e-16
Ahnak	3.02944e-20	-0.452781	0.966	0.953	8.48184e-16
Svep1	3.45583e-20	0.390835	0.634	0.3	9.67564e-16
Mrpl36	4.50854e-20	0.277494	0.593	0.26	1.2623e-15
Ryk	6.12343e-20	0.301693	0.566	0.246	1.71444e-15
Pdgfrl	6.41407e-20	0.290875	0.546	0.226	1.79581e-15
Capg	6.42678e-20	-0.537088	0.859	0.845	1.79937e-15
Ndufa3	6.79818e-20	0.358683	0.854	0.617	1.90335e-15
Fmod	6.95629e-20	-0.251201	0.549	0.238	1.94762e-15
Il4ra	7.54202e-20	0.353606	0.621	0.292	2.11162e-15
Ets1	7.56194e-20	0.276219	0.471	0.174	2.11719e-15
Timp3	7.58113e-20	-0.686135	0.429	0.595	2.12257e-15
Rtn4	9.06098e-20	0.356872	0.791	0.459	2.53689e-15
Lgals3bp	9.3917e-20	0.271637	0.533	0.216	2.62949e-15
Snhg18	1.0872e-19	0.390136	0.844	0.582	3.04393e-15
C1qbp	1.13565e-19	0.38477	0.749	0.464	3.1796e-15
Klf9	1.16228e-19	-0.596775	0.631	0.69	3.25414e-15
Lif	1.22825e-19	0.289624	0.224	0.025	3.43887e-15
Psmb4	1.47223e-19	0.356691	0.86	0.631	4.12196e-15
Gm9780	1.69714e-19	-0.520769	0.257	0.437	4.75165e-15
Barx2	2.23958e-19	0.295494	0.188	0.007	6.27038e-15
Ppa1	2.49322e-19	0.433461	0.76	0.477	6.98051e-15
Gsto1	2.93964e-19	0.316837	0.626	0.295	8.23039e-15
Copz2	2.97331e-19	0.383966	0.859	0.658	8.32468e-15
Fau	3.34521e-19	0.250537	1	1	9.36593e-15
Thbs3	3.48959e-19	-0.632557	0.67	0.686	9.77014e-15
Sdf2l1	3.65064e-19	0.292538	0.552	0.243	1.02211e-14
Mdh2	3.73894e-19	0.404879	0.847	0.641	1.04683e-14
Zfos1	4.40474e-19	0.295948	0.802	0.496	1.23324e-14
Aqp2	4.55403e-19	0.602987	0.231	0.032	1.27504e-14
Cltb	5.32736e-19	-0.512117	0.812	0.803	1.49156e-14
Ak1	5.80956e-19	0.326975	0.656	0.327	1.62656e-14
Col8a1	5.93138e-19	0.352873	0.476	0.192	1.66067e-14
Atp6v0e	6.23097e-19	0.338436	0.948	0.811	1.74455e-14
Scg3	6.36731e-19	-0.526989	0.023	0.13	1.78272e-14
Ppp1ca	6.71224e-19	0.369385	0.903	0.737	1.87929e-14
Pfdn1	8.51481e-19	0.2955	0.754	0.418	2.38398e-14
Celf2	8.61002e-19	-0.620179	0.602	0.656	2.41063e-14
Atp5d	8.79247e-19	0.328939	0.936	0.811	2.46172e-14
Ckb	9.01815e-19	-0.729069	0.326	0.494	2.5249e-14
Lpar1	9.49789e-19	-0.520075	0.753	0.764	2.65922e-14
Gorasp2	1.16041e-18	0.297922	0.772	0.472	3.24891e-14
Tmod2	1.43429e-18	-0.507774	0.177	0.346	4.01572e-14
Amotl2	1.46855e-18	0.266593	0.461	0.174	4.11164e-14
Glud1	1.50189e-18	-0.633095	0.629	0.658	4.20499e-14
Ier5	1.55824e-18	-1.04605	0.818	0.767	4.36276e-14
Atp6ap2	1.68349e-18	-0.607307	0.607	0.636	4.71342e-14
Stt3a	1.82026e-18	0.352337	0.794	0.501	5.09638e-14
Col14a1	2.12946e-18	0.508691	0.674	0.383	5.96205e-14
Pdia4	2.27941e-18	0.301337	0.751	0.432	6.38188e-14
Cisd1	2.28486e-18	0.296453	0.623	0.302	6.39715e-14
Rpl37	2.3046e-18	0.250888	1	1	6.45243e-14
Crip1	2.35249e-18	-0.584255	0.99	0.995	6.5865e-14
Rpl35a	2.84076e-18	0.254201	1	0.998	7.95356e-14
Akr1a1	3.11473e-18	0.334641	0.949	0.84	8.72062e-14
Cttn	3.12773e-18	0.290691	0.735	0.415	8.75701e-14
Gng12	3.60016e-18	0.319113	0.722	0.396	1.00797e-13
Marcks	3.73787e-18	0.330068	0.742	0.42	1.04653e-13
Rap1a	4.13383e-18	-0.552863	0.8	0.771	1.15739e-13
Sec11a	4.27173e-18	0.336222	0.867	0.681	1.196e-13
Rpn1	4.28468e-18	0.366604	0.818	0.56	1.19963e-13
Ltbp3	4.3194e-18	0.261718	0.623	0.3	1.20934e-13
Txn2	4.67395e-18	0.320319	0.785	0.486	1.30861e-13
Birc5	5.0403e-18	0.292279	0.172	0.005	1.41118e-13
Cdkn1a	5.29941e-18	-0.748169	0.662	0.744	1.48373e-13
Myl9	5.96865e-18	0.398111	0.28	0.066	1.6711e-13
Bmp4	6.78207e-18	-0.483678	0.133	0.305	1.89884e-13
Plod1	6.90038e-18	0.324476	0.707	0.388	1.93197e-13
Ace	8.8454e-18	-0.597401	0.255	0.445	2.47654e-13
Mettl9	8.918e-18	0.303258	0.731	0.435	2.49686e-13
Add3	9.4453e-18	-0.517762	0.335	0.489	2.64449e-13
Ncl	9.73713e-18	0.432332	0.941	0.816	2.7262e-13
Sema3e	1.00328e-17	-0.366586	0.074	0.219	2.80897e-13
Clec11a	1.03387e-17	0.320292	0.675	0.376	2.89463e-13
Cdo1	1.08658e-17	-0.474738	0.079	0.229	3.0422e-13
Med10	1.11017e-17	0.250795	0.658	0.319	3.10826e-13
Tmem147	1.17259e-17	0.332089	0.763	0.464	3.28302e-13
Snhg6	1.17468e-17	0.293172	0.667	0.337	3.28887e-13
Sys1	1.22426e-17	0.253866	0.664	0.339	3.42767e-13
Psmb1	1.22551e-17	0.310184	0.943	0.813	3.43117e-13
Efhd1	1.25031e-17	-0.466674	0.088	0.241	3.50063e-13
Snai1	1.33581e-17	0.284975	0.423	0.16	3.74e-13
Nans	1.41311e-17	0.274303	0.621	0.297	3.95643e-13
Bst2	1.46609e-17	0.413691	0.522	0.241	4.10475e-13
Gpm6b	1.61068e-17	0.269544	0.649	0.329	4.50958e-13
Enpp2	1.75106e-17	-0.895014	0.306	0.464	4.90261e-13
Wipi1	1.76766e-17	0.261063	0.633	0.314	4.94909e-13
Uhrf2	1.85507e-17	0.261702	0.564	0.256	5.19383e-13
Igfbp5	1.90057e-17	-1.08608	0.661	0.727	5.32123e-13
Rps27l	2.35456e-17	0.382878	0.951	0.877	6.5923e-13
Fndc3b	2.49951e-17	0.263697	0.756	0.388	6.99814e-13
Plat	2.96727e-17	0.29013	0.596	0.28	8.30775e-13
Mat2a	3.30827e-17	-0.515798	0.779	0.781	9.26249e-13
Yif1b	3.47055e-17	0.341961	0.782	0.506	9.71685e-13
Lmo2	3.65867e-17	-0.356001	0.085	0.233	1.02436e-12
B2m	4.7294e-17	-0.315897	0.993	0.995	1.32414e-12
Anp32a	4.97065e-17	0.31646	0.688	0.386	1.39168e-12
Ufm1	4.9733e-17	0.324359	0.741	0.442	1.39242e-12
2810417H13Rik	4.99788e-17	0.409418	0.169	0.007	1.39931e-12
Sptbn1	5.40354e-17	-0.530498	0.806	0.752	1.51288e-12
Gars	5.67048e-17	0.304901	0.652	0.354	1.58762e-12
P4ha1	6.33338e-17	0.327197	0.787	0.494	1.77322e-12
Nisch	6.41554e-17	0.265087	0.72	0.386	1.79622e-12
Jun	7.31668e-17	-0.795705	0.944	0.909	2.04852e-12
Cope	8.71074e-17	0.336118	0.893	0.727	2.43883e-12
Cmtm7	8.79498e-17	0.258587	0.664	0.346	2.46242e-12
Vim	9.56956e-17	0.370839	1	0.993	2.67929e-12
Gtf2h5	1.15827e-16	0.272616	0.831	0.558	3.24291e-12
Nedd8	1.20588e-16	0.309097	0.918	0.749	3.37622e-12
Sat1	1.2767e-16	-0.497662	0.887	0.857	3.57451e-12
Cox5b	1.37261e-16	0.305933	0.94	0.833	3.84303e-12
Sub1	1.39639e-16	0.270472	0.961	0.811	3.90962e-12
Tubb2a	1.48866e-16	0.385083	0.844	0.602	4.16795e-12
Trim47	1.61002e-16	-0.580032	0.355	0.467	4.50773e-12
Ddost	1.69171e-16	0.321119	0.937	0.808	4.73645e-12
Eif4ebp1	1.77486e-16	0.306877	0.745	0.445	4.96926e-12
Olfml3	1.93457e-16	0.342884	0.918	0.715	5.41642e-12
Gabarap	1.98974e-16	0.269382	0.995	0.98	5.57088e-12
Cyba	2.49042e-16	-0.512568	0.89	0.867	6.97269e-12
Ctsz	2.54862e-16	0.303156	0.933	0.776	7.13561e-12
Lama2	2.84973e-16	-0.54754	0.147	0.305	7.97868e-12
Prnp	3.27944e-16	-0.500815	0.875	0.838	9.18178e-12
Cycs	3.30542e-16	0.415838	0.844	0.614	9.25451e-12
Mdk	3.52925e-16	0.345076	0.339	0.113	9.88119e-12
Nop10	3.56792e-16	0.321981	0.902	0.708	9.98945e-12
Eef1d	3.61941e-16	0.318323	0.963	0.885	1.01336e-11
Lamp2	3.94911e-16	-0.395424	0.93	0.899	1.10567e-11
Srp9	4.00426e-16	0.297455	0.933	0.794	1.12111e-11
Amy1	4.02642e-16	-0.395804	0.057	0.182	1.12732e-11
C7	4.03031e-16	-0.405317	0.045	0.162	1.12841e-11
Ass1	4.2114e-16	0.260135	0.233	0.047	1.17911e-11
Rab18	4.31441e-16	-0.408142	0.785	0.759	1.20795e-11
Gpx3	5.11858e-16	-1.12375	0.927	0.872	1.4331e-11
Ccnb2	5.22294e-16	0.255363	0.144	0	1.46232e-11
Nudt21	7.72922e-16	0.252327	0.693	0.373	2.16403e-11
Ccdc12	8.5859e-16	0.257088	0.787	0.482	2.40388e-11
Rbp1	8.97874e-16	0.366196	0.467	0.209	2.51387e-11
Plscr4	9.02049e-16	-0.382035	0.142	0.29	2.52556e-11
Sra1	9.12179e-16	0.283352	0.82	0.533	2.55392e-11
Snrpe	1.02514e-15	0.323309	0.862	0.617	2.87018e-11
Gng5	1.07423e-15	0.29716	0.978	0.865	3.00764e-11
Ndufa7	1.15159e-15	0.263748	0.92	0.764	3.22424e-11
Prss23	1.16041e-15	0.258865	0.67	0.364	3.2489e-11
Uqcrh	1.26524e-15	0.274169	0.989	0.924	3.54242e-11
Lsm4	1.28386e-15	0.323106	0.803	0.548	3.59456e-11
Eif3i	1.2959e-15	0.312913	0.904	0.722	3.62827e-11
Fam124a	1.33839e-15	-0.291943	0.074	0.204	3.74722e-11
Hmgb2	1.38635e-15	0.284421	0.571	0.278	3.88152e-11
Ar	1.61943e-15	-0.491613	0.209	0.369	4.53407e-11
Mbnl1	1.63733e-15	-0.560183	0.649	0.656	4.58419e-11
Cxcl12	1.69721e-15	0.277208	0.93	0.705	4.75186e-11
Myl6	1.81613e-15	0.312161	0.986	0.968	5.08479e-11
Cpe	1.8227e-15	-0.966883	0.178	0.327	5.10321e-11
Tbca	2.30814e-15	0.292305	0.921	0.759	6.46233e-11
Zfp385a	2.43916e-15	-0.545965	0.174	0.319	6.82915e-11
Rgs2	2.44217e-15	0.406728	0.299	0.093	6.83758e-11
Ap2s1	2.64715e-15	0.319776	0.809	0.548	7.41149e-11
Dpysl2	2.70772e-15	-0.583136	0.525	0.587	7.58108e-11
Cenpa	2.81647e-15	0.289612	0.157	0.01	7.88555e-11
Park7	3.47266e-15	0.315078	0.908	0.776	9.72275e-11
Ndufc1	3.68821e-15	0.269115	0.846	0.57	1.03263e-10
Gsta3	4.2171e-15	-0.397445	0.036	0.143	1.1807e-10
Itih5	4.72349e-15	-0.727204	0.265	0.415	1.32248e-10
Psmb2	4.84655e-15	0.321301	0.888	0.705	1.35694e-10
Yipf5	6.13299e-15	0.291848	0.784	0.499	1.71712e-10
Atp5o	6.69052e-15	0.307733	0.904	0.779	1.87321e-10
Lman2	6.82375e-15	0.294307	0.808	0.541	1.91051e-10
Antxr1	7.01866e-15	0.335972	0.741	0.445	1.96508e-10
Ndufa4	8.9301e-15	0.361286	0.926	0.85	2.50025e-10
2410015M20Rik	9.71092e-15	0.269879	0.875	0.649	2.71886e-10
Jtb	9.82705e-15	0.285725	0.822	0.504	2.75138e-10
Id3	1.22021e-14	-0.538631	0.912	0.904	3.41634e-10
Eif4g2	1.28198e-14	0.294269	0.949	0.784	3.58929e-10
Palm	1.44507e-14	-0.483249	0.249	0.378	4.0459e-10
1700019D03Rik	1.48803e-14	-0.402635	0.094	0.229	4.16618e-10
Hspb8	1.63139e-14	-0.662627	0.622	0.631	4.56757e-10
Pam	1.64607e-14	-0.557988	0.683	0.698	4.60867e-10
Aplp2	1.6846e-14	-0.475173	0.693	0.683	4.71655e-10
Cmtm3	1.71125e-14	0.274258	0.676	0.378	4.79116e-10
Slirp	1.77823e-14	0.26942	0.771	0.469	4.97867e-10
Tagln	1.86671e-14	0.389623	0.172	0.022	5.22641e-10
Iqgap1	1.92216e-14	0.255812	0.828	0.538	5.38167e-10
Zbtb16	2.10028e-14	-0.269134	0.074	0.204	5.88035e-10
Copb1	2.11867e-14	0.253315	0.701	0.408	5.93186e-10
Snrpf	2.17023e-14	0.305695	0.895	0.678	6.07621e-10
2310036O22Rik	2.44622e-14	0.28203	0.793	0.518	6.84893e-10
Sbds	2.53621e-14	-0.513105	0.643	0.641	7.10089e-10
Csf1	2.63162e-14	-0.55723	0.525	0.614	7.36802e-10
Rgcc	2.81131e-14	-0.266584	0.821	0.545	7.8711e-10
Entpd2	2.99346e-14	-0.615641	0.603	0.663	8.38108e-10
Phb2	3.27749e-14	0.300708	0.819	0.585	9.17631e-10
Tomm5	4.74791e-14	0.303176	0.842	0.609	1.32932e-09
Triobp	5.24875e-14	-0.540457	0.377	0.479	1.46954e-09
Serpinb6a	6.03278e-14	-0.391551	0.949	0.929	1.68906e-09
Sec13	6.66411e-14	0.291261	0.751	0.477	1.86582e-09
Bola2	6.6697e-14	0.266514	0.785	0.489	1.86738e-09
Rrad	6.78974e-14	0.337914	0.47	0.226	1.90099e-09
Fuca1	6.94304e-14	-0.443393	0.869	0.799	1.94391e-09
4930523C07Rik	8.89683e-14	-0.624684	0.395	0.501	2.49093e-09
Camk1d	9.25744e-14	-0.278935	0.077	0.199	2.5919e-09
Tceal8	1.07612e-13	0.289972	0.84	0.656	3.01291e-09
Tmbim1	1.14378e-13	-0.511485	0.726	0.693	3.20235e-09
Eif4g1	1.20267e-13	0.250953	0.756	0.464	3.36725e-09
Banf1	1.21249e-13	0.252479	0.642	0.349	3.39474e-09
Arl1	1.43336e-13	0.286347	0.889	0.72	4.01312e-09
Ereg	1.47227e-13	0.380648	0.147	0.012	4.12207e-09
Fos	1.47322e-13	-0.68565	0.934	0.924	4.12471e-09
Minos1	1.48182e-13	0.286691	0.937	0.855	4.1488e-09
Etfb	1.5686e-13	0.250197	0.778	0.484	4.39177e-09
Emp3	1.67234e-13	-0.408716	0.96	0.936	4.68223e-09
Cxcl1	1.80612e-13	0.521002	0.945	0.774	5.05676e-09
Srp19	1.991e-13	0.274518	0.753	0.459	5.57439e-09
Uqcr11	2.0698e-13	0.311207	0.908	0.744	5.79503e-09
P3h4	2.08779e-13	0.294988	0.744	0.484	5.84539e-09
Inmt	2.22222e-13	-0.678113	0.126	0.275	6.22177e-09
Atf3	2.2295e-13	-0.652336	0.88	0.877	6.24216e-09
Ube2l3	2.86204e-13	0.255632	0.754	0.469	8.01315e-09
Fmo2	3.12184e-13	-0.39721	0.022	0.103	8.74054e-09
Tax1bp3	3.18645e-13	0.270466	0.735	0.467	8.92142e-09
Mrpl33	3.19164e-13	0.312069	0.917	0.769	8.93594e-09
Gpx1	3.44135e-13	-0.408817	0.964	0.931	9.63509e-09
Prg4	3.72752e-13	-0.769765	0.946	0.752	1.04363e-08
Bag3	3.83524e-13	-0.504856	0.924	0.894	1.07379e-08
Top1	4.26103e-13	0.292456	0.906	0.713	1.193e-08
Nap1l1	5.12669e-13	0.304025	0.844	0.619	1.43537e-08
Stmn4	5.22196e-13	-0.307671	0.031	0.12	1.46204e-08
Pttg1ip	6.13322e-13	-0.479738	0.729	0.688	1.71718e-08
Tcf4	6.36673e-13	-0.543789	0.661	0.644	1.78256e-08
Hspg2	6.54327e-13	0.278689	0.785	0.518	1.83198e-08
Wdr83os	6.84288e-13	0.267547	0.82	0.538	1.91587e-08
Ranbp1	7.02975e-13	0.358607	0.885	0.762	1.96819e-08
Slc25a3	8.31307e-13	0.265775	0.967	0.894	2.32749e-08
AI607873	8.50806e-13	-0.383854	0.2	0.354	2.38209e-08
Eln	8.64166e-13	0.630206	0.373	0.157	2.41949e-08
Socs3	1.05881e-12	-0.873536	0.853	0.813	2.96447e-08
Gfpt2	1.07519e-12	-0.661895	0.737	0.727	3.01033e-08
Fndc1	1.08299e-12	0.386488	0.794	0.58	3.03216e-08
Ptgis	1.0886e-12	-0.657739	0.38	0.504	3.04785e-08
Snrpd1	1.15113e-12	0.259928	0.745	0.474	3.22294e-08
Map2k2	1.25526e-12	0.262737	0.806	0.568	3.51449e-08
Ebf2	1.27556e-12	-0.492775	0.231	0.364	3.57132e-08
Prmt1	1.33467e-12	0.259716	0.704	0.44	3.73681e-08
D8Ertd738e	1.33628e-12	0.261426	0.907	0.747	3.74133e-08
Stxbp6	1.51449e-12	-0.456182	0.246	0.378	4.24027e-08
Irf1	1.6493e-12	-0.587157	0.336	0.462	4.61771e-08
Vat1	1.87097e-12	-0.547608	0.664	0.646	5.23833e-08
Mfge8	1.89292e-12	-0.501273	0.812	0.757	5.29981e-08
Dbp	1.89946e-12	-0.279504	0.06	0.165	5.31811e-08
Ubl5	2.04553e-12	0.253818	0.895	0.732	5.72708e-08
Crtap	2.09693e-12	0.25569	0.793	0.531	5.87097e-08
Gpc3	2.32343e-12	-0.704906	0.207	0.342	6.50515e-08
Krtdap	2.43595e-12	-1.58148	0.066	0.174	6.82019e-08
Id2	2.56866e-12	-0.602918	0.373	0.494	7.19174e-08
Sfrp4	2.6529e-12	-1.98406	0.237	0.371	7.42759e-08
Cadm3	2.73956e-12	-0.495484	0.266	0.405	7.67022e-08
Psma7	2.84099e-12	0.294156	0.897	0.754	7.95422e-08
Nova1	2.85373e-12	-0.337128	0.11	0.233	7.98987e-08
C1ra	3.76875e-12	-0.454217	0.745	0.744	1.05517e-07
Eif6	3.83085e-12	0.266044	0.847	0.646	1.07256e-07
2007-09-01	4.05881e-12	-0.414257	0.852	0.818	1.13639e-07
2015-09-01	4.42958e-12	0.250021	0.976	0.953	1.24019e-07
Tnfrsf12a	4.61967e-12	0.262871	0.886	0.666	1.29342e-07
Lsamp	4.62659e-12	-0.415662	0.113	0.238	1.29535e-07
Psmb5	4.72382e-12	0.278569	0.826	0.602	1.32258e-07
Csrp1	4.94271e-12	0.288707	0.605	0.344	1.38386e-07
Anxa4	6.37597e-12	-0.494815	0.531	0.55	1.78514e-07
Eif3c	6.45886e-12	0.254599	0.765	0.494	1.80835e-07
Spcs2	6.86202e-12	0.276714	0.85	0.641	1.92123e-07
H13	7.31002e-12	0.278124	0.82	0.619	2.04666e-07
Rab7	7.43828e-12	-0.32591	0.838	0.769	2.08257e-07
Zfp36	7.85202e-12	-0.548763	0.811	0.84	2.19841e-07
Ndufab1	8.11159e-12	0.281326	0.806	0.55	2.27108e-07
Mmp13	8.50594e-12	-0.674099	0.249	0.081	2.38149e-07
Rps27rt	9.11947e-12	-0.388122	0.858	0.806	2.55327e-07
Ier2	1.03615e-11	-0.613156	0.809	0.826	2.90101e-07
Cys1	1.13085e-11	-0.303154	0.107	0.226	3.16616e-07
Fmo1	1.13793e-11	-0.431583	0.123	0.246	3.18598e-07
Rhoa	1.2186e-11	-0.355596	0.946	0.907	3.41183e-07
Larp6	1.23525e-11	-0.350761	0.144	0.268	3.45844e-07
Atp5j2	1.36145e-11	0.261235	0.946	0.835	3.81179e-07
Anxa7	1.38966e-11	-0.450123	0.596	0.607	3.89076e-07
Sqstm1	1.42444e-11	-0.529547	0.915	0.872	3.98814e-07
Wsb1	1.81597e-11	-0.5241	0.699	0.678	5.08435e-07
Rexo2	1.86773e-11	0.264457	0.859	0.656	5.22928e-07
Adk	1.88978e-11	-0.498711	0.627	0.609	5.29099e-07
Ahnak2	1.96542e-11	-0.522767	0.33	0.43	5.5028e-07
Ube2d3	2.24948e-11	-0.299146	0.986	0.958	6.2981e-07
Hcfc1r1	2.26057e-11	0.266498	0.824	0.619	6.32915e-07
Nfkbia	2.55334e-11	-0.432162	0.989	0.971	7.14884e-07
Impdh2	2.64748e-11	0.287817	0.843	0.612	7.41242e-07
Col2a1	2.85935e-11	-0.357316	0.158	0.273	8.00561e-07
Il6st	3.12977e-11	0.266259	0.796	0.572	8.76274e-07
Dpp4	3.3137e-11	-0.325276	0.073	0.179	9.2777e-07
Nr3c1	3.48704e-11	-0.526931	0.54	0.553	9.76303e-07
Pamr1	4.39852e-11	-0.37331	0.123	0.246	1.2315e-06
Spon2	4.95641e-11	0.256322	0.265	0.098	1.3877e-06
Adh7	6.15403e-11	-0.418254	0.113	0.229	1.72301e-06
Dnajb4	7.74899e-11	-0.449272	0.828	0.789	2.16956e-06
Gltscr2	8.75819e-11	-0.363857	0.834	0.779	2.45212e-06
Penk	1.04155e-10	-0.659156	0.249	0.378	2.91613e-06
Fkbp7	1.06576e-10	0.281473	0.911	0.74	2.98392e-06
Slc39a1	1.11364e-10	0.31084	0.603	0.344	3.11797e-06
Tmem59	1.8925e-10	-0.288119	0.944	0.894	5.29861e-06
S100a16	1.9745e-10	0.391786	0.893	0.722	5.52821e-06
Cxcl14	1.98707e-10	0.514552	0.763	0.514	5.56341e-06
Anxa11	2.35284e-10	-0.420143	0.416	0.472	6.58747e-06
Dmpk	3.61002e-10	-0.30399	0.116	0.226	1.01073e-05
Mxra8	3.67592e-10	0.363948	0.897	0.781	1.02918e-05
Card19	4.19288e-10	-0.453799	0.599	0.58	1.17392e-05
Rabac1	4.42715e-10	-0.271476	0.972	0.953	1.23951e-05
Bhlhe40	5.17695e-10	-0.771171	0.772	0.69	1.44944e-05
Reep3	6.2418e-10	-0.466494	0.587	0.58	1.74758e-05
Map1lc3a	6.90702e-10	-0.385883	0.819	0.759	1.93383e-05
Thbd	7.78737e-10	-0.496724	0.323	0.447	2.18031e-05
Ptp4a1	8.06891e-10	-0.425642	0.845	0.774	2.25913e-05
Rnf13	9.98263e-10	-0.415356	0.536	0.543	2.79494e-05
Nop58	1.0575e-09	-0.449392	0.719	0.705	2.96078e-05
Metrnl	1.09804e-09	-0.754505	0.599	0.6	3.0743e-05
Srsf5	1.13605e-09	-0.447067	0.75	0.69	3.18072e-05
Fbln7	1.38954e-09	-0.914419	0.211	0.324	3.89045e-05
Ppp1r10	1.39511e-09	-0.392001	0.184	0.287	3.90604e-05
Osbpl1a	1.40945e-09	-0.381023	0.251	0.351	3.94618e-05
Rcan2	1.70297e-09	-0.449311	0.223	0.324	4.76797e-05
Pir	1.94244e-09	-0.372497	0.184	0.29	5.43844e-05
Col6a2	2.06331e-09	0.307322	0.93	0.855	5.77685e-05
Kazald1	2.61477e-09	-0.444734	0.24	0.344	7.32084e-05
Mgll	2.79738e-09	-0.366092	0.142	0.253	7.83212e-05
Dnaja1	3.13427e-09	-0.34657	0.986	0.968	8.77533e-05
Aff3	3.62528e-09	-0.394576	0.159	0.263	0.000101501
S100a4	3.66202e-09	-0.672197	0.91	0.85	0.000102529
Tmem50a	3.74709e-09	-0.304945	0.902	0.813	0.000104911
Col15a1	4.39789e-09	-0.354068	0.106	0.209	0.000123132
Yipf4	4.61566e-09	-0.368288	0.692	0.639	0.000129229
Steap3	4.82721e-09	-0.513647	0.584	0.585	0.000135152
Gm15417	5.29602e-09	-0.40082	0.215	0.314	0.000148278
Sec62	5.74249e-09	-0.323959	0.914	0.848	0.000160778
Ctsf	6.24525e-09	-0.437455	0.372	0.445	0.000174854
Syf2	6.4823e-09	-0.358135	0.459	0.501	0.000181492
Hspb1	7.24311e-09	-0.906364	0.891	0.845	0.000202792
Mat2b	7.57424e-09	-0.417067	0.431	0.469	0.000212063
Gm2a	8.75874e-09	-0.414744	0.371	0.447	0.000245227
Arhgap20	9.23431e-09	-0.283599	0.085	0.177	0.000258542
Txnip	9.55805e-09	-0.539175	0.259	0.356	0.000267606
Bag1	1.04628e-08	-0.500109	0.623	0.57	0.000292938
Il33	1.05126e-08	0.271837	0.333	0.165	0.000294332
Gadd45g	1.07441e-08	-0.551121	0.897	0.882	0.000300814
Aldoa	1.1574e-08	0.304137	0.964	0.912	0.000324048
Serpina3c	1.30967e-08	-0.309646	0.136	0.251	0.000366682
Angptl7	1.31904e-08	-1.58409	0.115	0.211	0.000369304
Gem	1.52245e-08	-0.574718	0.834	0.776	0.000426255
Tax1bp1	1.52811e-08	-0.326363	0.757	0.693	0.000427839
Heg1	1.98549e-08	-0.389022	0.283	0.376	0.000555896
Ntn1	1.98993e-08	-0.423016	0.305	0.4	0.000557142
Atraid	2.11842e-08	-0.303355	0.848	0.774	0.000593115
Arl4a	2.34381e-08	-0.364977	0.779	0.757	0.000656219
Dpt	2.34683e-08	-0.368905	0.934	0.88	0.000657065
Tmsb4x	2.55517e-08	-0.361036	0.998	0.998	0.000715398
Tns1	2.98236e-08	-0.465547	0.351	0.42	0.000835002
Rdx	3.58659e-08	-0.359073	0.74	0.686	0.00100417
Pdgfra	4.00944e-08	-0.464704	0.672	0.634	0.00112256
Tcp11l2	5.05051e-08	-0.406575	0.324	0.393	0.00141404
Gdf10	5.65756e-08	-0.698689	0.172	0.275	0.001584
Sqrdl	5.92201e-08	-0.290656	0.149	0.241	0.00165804
Degs1	5.92563e-08	-0.340029	0.763	0.7	0.00165906
Nfix	6.07234e-08	-0.33594	0.882	0.828	0.00170013
Grina	6.36318e-08	-0.366985	0.342	0.42	0.00178156
Hmgn3	6.46335e-08	-0.371775	0.735	0.693	0.00180961
Dkk2	6.67331e-08	-0.60107	0.207	0.302	0.00186839
Rora	7.10467e-08	-0.410967	0.725	0.681	0.00198917
Map1b	7.25619e-08	-0.589189	0.54	0.548	0.00203159
Ndufa6	7.32712e-08	-0.338434	0.887	0.762	0.00205145
Gas6	7.43016e-08	0.666147	0.848	0.744	0.0020803
Scara3	7.69369e-08	-0.519028	0.678	0.624	0.00215408
Fam129a	8.18212e-08	-0.349943	0.298	0.383	0.00229083
Pnp	8.52681e-08	-0.465679	0.807	0.737	0.00238733
Kif5b	8.93062e-08	-0.320884	0.8	0.72	0.00250039
Smim10l1	9.14696e-08	-0.374992	0.668	0.614	0.00256097
Pls3	9.52345e-08	-0.370634	0.604	0.577	0.00266637
Tspan5	1.0144e-07	-0.329169	0.132	0.224	0.00284013
Phldb1	1.02076e-07	-0.397014	0.274	0.349	0.00285793
Il11ra1	1.03592e-07	-0.435852	0.924	0.889	0.00290036
Bmp2	1.16059e-07	-0.456801	0.296	0.398	0.00324942
Cyb561	1.42005e-07	-0.353331	0.16	0.253	0.00397584
Dhrs7	1.68223e-07	-0.360078	0.55	0.55	0.00470991
Capza2	1.73451e-07	-0.308657	0.845	0.789	0.00485628
Dusp22	1.74033e-07	-0.255598	0.127	0.216	0.00487256
Msx1	1.77258e-07	-0.473056	0.274	0.359	0.00496288
Gas1	2.11178e-07	-0.592829	0.523	0.548	0.00591255
Dusp1	2.26845e-07	-0.796645	0.788	0.771	0.0063512
Rnh1	2.3431e-07	-0.316191	0.887	0.828	0.00656021
Bcl3	2.36991e-07	-0.433059	0.244	0.327	0.00663527
Myc	3.13206e-07	-0.686612	0.737	0.681	0.00876915
Pcsk6	4.10726e-07	-0.331034	0.144	0.238	0.0114995
Ccl11	4.13862e-07	-0.602702	0.151	0.251	0.0115873
Prelp	4.34378e-07	-0.569987	0.698	0.715	0.0121617
Bglap	4.36817e-07	-0.305004	0.079	0.157	0.01223
Lgals3	5.18275e-07	-0.448281	0.932	0.845	0.0145107
Myl12b	5.60019e-07	-0.367039	0.618	0.585	0.0156794
Vamp4	6.20322e-07	-0.465067	0.44	0.459	0.0173678
Man1a	6.2696e-07	-0.428142	0.715	0.646	0.0175536
Ddr2	8.0286e-07	-0.376198	0.548	0.541	0.0224785
Pgrmc1	9.78361e-07	-0.340874	0.745	0.663	0.0273921
Fgfr1	1.25987e-06	-0.29164	0.881	0.806	0.0352739
Ier3	1.2942e-06	0.268212	0.902	0.737	0.0362351
Serpina3n	1.33371e-06	0.418636	0.66	0.467	0.0373412
Adamtsl4	1.34918e-06	-0.358667	0.262	0.329	0.0377744
Pik3r1	1.69081e-06	-0.440588	0.397	0.445	0.0473394
Lpl	1.69771e-06	-0.367412	0.289	0.383	0.0475323
Hist1h2bc	1.74789e-06	0.303751	0.706	0.526	0.0489374
Herpud1	2.0398e-06	-0.399525	0.682	0.631	0.0571103
Pthlh	2.11718e-06	-0.401071	0.094	0.17	0.0592768
Nav1	3.48829e-06	-0.41487	0.368	0.41	0.0976653
Plekhf1	3.66697e-06	-0.422101	0.377	0.41	0.102668
Cilp2	3.76472e-06	-0.509276	0.053	0.115	0.105405
Tmem159	4.62533e-06	-0.38141	0.606	0.563	0.1295
Pfn2	4.63217e-06	-0.344667	0.276	0.334	0.129692
Ndrg2	4.64689e-06	-0.326728	0.2	0.275	0.130104
Csrnp1	4.80564e-06	-0.475982	0.783	0.678	0.134548
C1s1	5.5823e-06	-0.257929	0.717	0.71	0.156293
Son	5.66371e-06	-0.302344	0.795	0.698	0.158573
Ginm1	5.66793e-06	-0.317723	0.673	0.6	0.158691
Hn1	5.83875e-06	-0.414768	0.763	0.671	0.163473
Sf3b1	6.1767e-06	-0.295384	0.83	0.747	0.172935
Prrx1	6.20366e-06	-0.373695	0.78	0.695	0.17369
Slc48a1	6.34708e-06	-0.404915	0.462	0.462	0.177706
Cfh	6.79237e-06	-0.974919	0.426	0.464	0.190173
Hsp90aa1	6.81175e-06	-0.397496	0.994	0.985	0.190715
Snx2	7.34884e-06	-0.340379	0.531	0.521	0.205753
Sbsn	7.76708e-06	-0.272624	0.555	0.342	0.217463
Fam20c	8.19574e-06	-0.256821	0.129	0.206	0.229464
Asah1	8.49467e-06	-0.396325	0.569	0.523	0.237834
Rabgap1l	9.25613e-06	-0.375789	0.304	0.354	0.259153
Omd	1.01667e-05	-0.437754	0.107	0.177	0.284648
Islr	1.01796e-05	-0.559646	0.608	0.553	0.285009
Etfa	1.06562e-05	-0.310676	0.716	0.641	0.298354
Hexb	1.09809e-05	-0.359835	0.629	0.577	0.307444
Rsrp1	1.11241e-05	-0.343757	0.962	0.921	0.311453
Btg2	1.23124e-05	-0.464713	0.898	0.84	0.344721
Elmo1	1.38491e-05	-0.264231	0.128	0.199	0.387746
Vapa	1.43689e-05	-0.292968	0.808	0.708	0.4023
Gnpnat1	1.55162e-05	-0.522943	0.575	0.531	0.434422
Ndrg1	1.56635e-05	0.287962	0.719	0.572	0.438547
Dnajb1	1.61826e-05	-0.703075	0.976	0.941	0.45308
Slco3a1	1.70603e-05	-0.320191	0.203	0.265	0.477654
H2-Q4	1.92941e-05	-0.398953	0.183	0.26	0.540195
Ifngr1	1.95212e-05	-0.32359	0.621	0.57	0.546555
Ccnd1	1.95523e-05	-0.284591	0.132	0.206	0.547425
Chad	2.11943e-05	-0.851786	0.217	0.28	0.593399
Nrep	2.29369e-05	-0.562929	0.251	0.307	0.642186
Atp6ap1	2.30397e-05	-0.272659	0.779	0.656	0.645064
Grn	2.50092e-05	-0.257178	0.902	0.803	0.700208
Sdf4	2.75815e-05	-0.26774	0.899	0.811	0.772225
Nol7	2.92347e-05	-0.318893	0.545	0.521	0.818512
Serinc1	3.18781e-05	-0.323093	0.826	0.717	0.892523
Swap70	3.28295e-05	-0.267809	0.166	0.231	0.91916
Slc38a2	3.41248e-05	-0.299934	0.784	0.7	0.955426
Sde2	3.56582e-05	-0.426642	0.497	0.486	0.998359
Aktip	3.64041e-05	-0.308467	0.293	0.337	1
Maf1	3.708e-05	-0.330204	0.406	0.413	1
Pid1	3.90788e-05	-0.326821	0.207	0.273	1
Rnf167	4.38424e-05	-0.27906	0.211	0.273	1
Sema3c	4.85091e-05	-0.395094	0.415	0.445	1
Pttg1	4.98665e-05	-0.330597	0.412	0.428	1
Ggh	5.0477e-05	-0.323807	0.682	0.607	1
Ehd2	5.08954e-05	-0.343421	0.515	0.494	1
Blvrb	6.08238e-05	-0.384621	0.701	0.595	1
Txn1	6.18052e-05	-0.263877	0.987	0.961	1
Plxdc2	6.28874e-05	-0.342486	0.785	0.713	1
Vwa1	6.56171e-05	-0.330325	0.161	0.229	1
Scd1	6.93093e-05	-0.500724	0.335	0.369	1
Apoe	7.03222e-05	-0.930805	0.414	0.432	1
Rab7b	9.05421e-05	-0.258283	0.172	0.236	1
Zfp36l2	9.36407e-05	-0.454693	0.468	0.457	1
2002-03-01	0.000104766	-0.316631	0.472	0.457	1
Pla1a	0.00011167	-0.618793	0.092	0.152	1
Emp1	0.000112646	-0.346527	0.943	0.892	1
Creb5	0.000117336	-0.323242	0.56	0.548	1
Coq10b	0.000132012	-0.302148	0.719	0.636	1
Tiparp	0.000134878	-0.398771	0.646	0.602	1
Ghr	0.00014473	-0.374159	0.466	0.457	1
Osbpl9	0.000148525	-0.326107	0.416	0.418	1
Dpep1	0.000152261	-0.622806	0.376	0.4	1
Dnajc8	0.000165314	-0.281731	0.633	0.563	1
Has1	0.000188594	-0.819707	0.85	0.752	1
Nfia	0.0002005	-0.395223	0.527	0.501	1
Mafb	0.000208356	-0.498542	0.305	0.346	1
Stk38	0.000219614	-0.341567	0.379	0.386	1
Sspn	0.000227814	-0.350655	0.324	0.344	1
Dazap2	0.000227897	-0.3229	0.569	0.509	1
Aqp1	0.000286402	-1.18328	0.378	0.386	1
Ackr3	0.000287928	-0.500822	0.544	0.516	1
H2afz	0.000328216	0.278873	0.962	0.904	1
Sgce	0.000336477	-0.294962	0.532	0.496	1
Akap12	0.000376948	-0.294319	0.128	0.184	1
Itm2a	0.000379728	0.391638	0.813	0.698	1
Cr1l	0.00038177	-0.317122	0.528	0.486	1
Irak3	0.000402612	-0.320928	0.262	0.305	1
Ndn	0.00040595	-0.347695	0.631	0.572	1
Gda	0.000430272	-0.298762	0.311	0.356	1
Ugp2	0.000431817	-0.464812	0.751	0.651	1
Uchl1	0.000450791	-0.253532	0.082	0.133	1
Sptssa	0.000541998	-0.278546	0.78	0.654	1
Sult5a1	0.000617464	-0.331835	0.227	0.278	1
Aida	0.000627322	-0.312909	0.546	0.484	1
Cgrrf1	0.000733338	-0.285002	0.3	0.327	1
Gm10116	0.000851371	-0.35442	0.522	0.474	1
Vezf1	0.000912499	-0.27266	0.402	0.4	1
Rarg	0.000961954	-0.326159	0.364	0.371	1
Procr	0.000994337	-0.571952	0.496	0.469	1
Vps26a	0.0010083	-0.292918	0.359	0.364	1
Efemp1	0.00110677	-0.459101	0.42	0.428	1
App	0.00112754	-0.349919	0.917	0.786	1
C4b	0.00113523	-0.781487	0.46	0.45	1
Icam1	0.0011886	-0.6009	0.523	0.491	1
Stx4a	0.00119876	-0.270872	0.645	0.553	1
Por	0.00124273	-0.36553	0.409	0.396	1
Hspa2	0.00137449	-0.291079	0.196	0.241	1
Pcolce	0.00141781	-0.279879	0.993	0.985	1
Epn2	0.00184653	-0.261504	0.286	0.317	1
Fermt2	0.00203836	-0.329097	0.732	0.639	1
Carhsp1	0.00219204	-0.314022	0.647	0.548	1
Nptn	0.00239173	-0.264528	0.63	0.548	1
Sfxn3	0.00240947	-0.316493	0.426	0.396	1
Bdh2	0.00247831	-0.336878	0.412	0.398	1
Cp	0.00254178	-0.447778	0.217	0.26	1
Lmbrd1	0.00276918	-0.250294	0.333	0.342	1
Rab28	0.00373695	-0.254976	0.537	0.477	1
Cd55	0.0037543	-0.504732	0.359	0.364	1
Antxr2	0.00399292	-0.29048	0.286	0.31	1
Dnaja4	0.00427102	-0.476839	0.441	0.43	1
Ugdh	0.0043271	-0.572773	0.918	0.84	1
Gpbp1	0.00449753	-0.295904	0.633	0.541	1
Klf10	0.00453269	-0.365515	0.363	0.369	1
Dnajb9	0.00474679	-0.279888	0.723	0.617	1
Abi3bp	0.00499509	-0.333012	0.797	0.749	1
Tspo	0.0050318	-0.259076	0.919	0.848	1
Ifi27l2a	0.00604517	-0.556299	0.236	0.28	1
Ccnd2	0.00612366	-0.355913	0.641	0.58	1
Hoxa10	0.00634731	-0.319394	0.214	0.243	1
Tmeff2	0.00644901	-0.28699	0.181	0.219	1
Podn	0.00660871	-0.251404	0.388	0.4	1
Csgalnact2	0.00735527	-0.314688	0.368	0.354	1
Map3k8	0.00753872	-0.334281	0.392	0.383	1
Arl6ip1	0.00819701	-0.283773	0.639	0.543	1
Lamc1	0.00853666	-0.352201	0.588	0.511	1
Ibsp	0.00882358	-1.79243	0.115	0.15	1
Ripk1	0.00944806	-0.283278	0.469	0.428	1
Kmt2e	0.00965901	-0.298301	0.553	0.477	1
Lzts2	0.00987876	-0.271943	0.472	0.432	1
Ddit3	0.0114271	-0.306988	0.442	0.415	1
Pnrc1	0.0118371	-0.31845	0.645	0.555	1
2010111I01Rik	0.0121066	-0.397502	0.517	0.464	1
Fam174a	0.0129189	-0.270642	0.436	0.396	1
Pnrc2	0.0133101	-0.321091	0.512	0.447	1
Snw1	0.0136365	-0.285362	0.435	0.396	1
Taf7	0.0138808	-0.275323	0.243	0.263	1
Samhd1	0.0143237	-0.275815	0.339	0.337	1
Tmem43	0.0146039	-0.318444	0.572	0.491	1
Psmd8	0.0150083	-0.263552	0.839	0.715	1
Boc	0.0154215	-0.441754	0.293	0.295	1
Mid1ip1	0.0158409	-0.303829	0.2	0.229	1
Phlda3	0.0160492	-0.345296	0.521	0.472	1
Snx21	0.0160811	-0.282308	0.323	0.322	1
Nadk	0.0164229	-0.276906	0.444	0.4	1
Chic2	0.0204056	-0.288668	0.433	0.388	1
Phlda1	0.0205753	-0.610026	0.92	0.857	1
Rasl11a	0.0210532	-0.316941	0.181	0.214	1
Ankrd29	0.0221109	-0.253674	0.308	0.31	1
Tmem55b	0.0225727	-0.28662	0.396	0.369	1
Atp1b3	0.0234258	-0.254625	0.611	0.509	1
Nr4a1	0.0277226	-0.397048	0.842	0.742	1
Tpd52l2	0.0281055	-0.260517	0.636	0.521	1
Aspn	0.0288094	-0.465007	0.878	0.816	1
Mafk	0.034515	-0.279867	0.323	0.319	1
Sparcl1	0.0369108	-0.787238	0.28	0.292	1
Rbm42	0.0387612	-0.263363	0.584	0.484	1
Kank2	0.0403428	-0.260812	0.293	0.29	1
Slc29a1	0.0407463	-0.265123	0.726	0.619	1
Frg1	0.0429549	-0.260599	0.354	0.334	1
Dync1i2	0.0444329	-0.281211	0.568	0.469	1
Pdlim4	0.0472899	-0.25427	0.653	0.568	1
Tnfsf9	0.0482137	-0.294908	0.277	0.295	1
Kdsr	0.0572642	-0.284688	0.314	0.297	1
Medag	0.0597083	-0.287012	0.706	0.604	1
Twsg1	0.0624812	-0.25361	0.519	0.44	1
Fap	0.0625478	-0.255252	0.471	0.337	1
Apbb1ip	0.0679149	-0.295375	0.243	0.243	1
Whsc1l1	0.0704965	-0.259077	0.54	0.457	1
Zfhx4	0.0716485	-0.25974	0.438	0.391	1
Pde4b	0.0730059	-0.314174	0.522	0.361	1
Hmox1	0.0761732	-0.739387	0.634	0.541	1
Rtfdc1	0.0797819	-0.265653	0.33	0.31	1
Bglap2	0.0817508	-0.312699	0.083	0.106	1
Ppp1r14b	0.0929484	-0.306456	0.659	0.528	1
Irf2bpl	0.0946339	-0.273237	0.34	0.317	1
Pim3	0.0946553	-0.290867	0.445	0.396	1
Cd151	0.0983523	-0.273904	0.517	0.445	1
Plin3	0.100345	-0.253733	0.467	0.408	1
Anxa8	0.102617	-0.642694	0.604	0.504	1
H1f0	0.1361	-0.286165	0.515	0.452	1
Tgfbr2	0.136962	-0.251816	0.587	0.486	1
St3gal1	0.147353	-0.291621	0.427	0.376	1
Nmb	0.158672	-0.333709	0.146	0.16	1
Kctd12	0.170015	-0.255617	0.453	0.327	1
Atf5	0.182073	-0.327361	0.515	0.43	1
Zfp703	0.211373	-0.259699	0.426	0.383	1
Fam63b	0.230489	-0.253382	0.284	0.268	1
Colec12	0.237764	-0.289303	0.739	0.585	1
Filip1l	0.251651	-0.271533	0.274	0.256	1
Epdr1	0.253583	-0.277768	0.59	0.472	1
Tnmd	0.258325	-0.505114	0.3	0.241	1
Comp	0.271384	-0.715282	0.823	0.676	1
Cyr61	0.28981	-0.33287	0.627	0.521	1
Errfi1	0.3113	-0.397173	0.912	0.835	1
Angptl1	0.326048	-0.383389	0.58	0.501	1
Nid1	0.329916	-0.321694	0.707	0.565	1
Meox2	0.332355	-0.29131	0.391	0.337	1
Ogn	0.406043	-0.33615	0.766	0.631	1
Fbln1	0.423236	-0.350576	0.782	0.6	1
Ifi204	0.441908	-0.262748	0.542	0.45	1
Il1r2	0.446653	-0.276038	0.153	0.152	1
Cpz	0.496338	-0.260956	0.203	0.165	1
Osr2	0.547818	-0.29421	0.54	0.455	1
Fgl2	0.547899	-0.39599	0.511	0.44	1
Hic1	0.590299	-0.25125	0.16	0.152	1
Tctn1	0.617365	-0.288195	0.123	0.123	1
Clu	0.629755	-0.522167	0.317	0.26	1
Cdkn1c	0.671986	-0.325506	0.404	0.351	1
Pi16	0.672821	-0.626918	0.525	0.423	1
Gadd45b	0.677563	-0.303975	0.794	0.622	1
Ctsk	0.690388	-0.254392	0.902	0.779	1
Cd200	0.722688	-0.279839	0.159	0.135	1
Tgfbi	0.740959	-0.264757	0.888	0.744	1
Anxa3	0.848432	-0.374522	0.58	0.428	1
Id1	0.943094	-0.293564	0.239	0.214	1

## Sheet: GlsHk2_neg_resolved_vs_rest_RNA
	p_val	avg_log2FC	pct.1	pct.2	p_val_adj	gene
Col2a1	2.09513e-34	-0.420886	0.017	0.201	5.86595e-30	Col2a1
Ybx1	1.23612e-31	-0.678902	0.41	0.646	3.46089e-27	Ybx1
Hbb-bs	1.71196e-30	0.621321	0.733	0.576	4.79315e-26	Hbb-bs
Ly6a	1.34786e-26	-0.551614	0.89	0.95	3.77375e-22	Ly6a
Il11ra1	1.30221e-21	-0.657512	0.755	0.87	3.64594e-17	Il11ra1
Sparc	3.64398e-21	-0.580752	0.994	1	1.02024e-16	Sparc
Serpinh1	8.30386e-20	-0.42807	0.921	0.968	2.32492e-15	Serpinh1
Nfib	1.12157e-17	-0.441234	0.475	0.663	3.14017e-13	Nfib
Pcolce	1.93019e-16	-0.413143	0.956	0.977	5.40416e-12	Pcolce
Ccdc80	2.48288e-16	-0.557682	0.837	0.923	6.95156e-12	Ccdc80
Ecm1	2.64655e-16	-0.505532	0.883	0.933	7.40982e-12	Ecm1
Lgals1	1.01559e-14	-0.360109	0.959	0.99	2.84346e-10	Lgals1
Bag1	2.22803e-14	-0.413124	0.34	0.501	6.23803e-10	Bag1
Tspan4	2.82429e-14	-0.390211	0.587	0.723	7.90744e-10	Tspan4
Gem	3.33947e-14	0.694846	0.667	0.55	9.34985e-10	Gem
Prkcdbp	4.27757e-14	-0.31089	0.809	0.927	1.19763e-09	Prkcdbp
Neat1	4.28361e-14	0.507712	0.741	0.638	1.19932e-09	Neat1
Elavl1	8.7254e-14	-0.38006	0.174	0.323	2.44294e-09	Elavl1
Igf1	1.02407e-13	-0.542454	0.626	0.784	2.86719e-09	Igf1
Gas1	1.73931e-13	-0.494265	0.466	0.625	4.86972e-09	Gas1
Rcn3	2.76922e-13	-0.373486	0.715	0.82	7.75325e-09	Rcn3
Nfkbia	3.1291e-13	0.635196	0.829	0.781	8.76086e-09	Nfkbia
Bhlhe40	7.15121e-13	0.580763	0.541	0.4	2.0022e-08	Bhlhe40
Rnf187	8.23238e-13	-0.278392	0.084	0.204	2.3049e-08	Rnf187
Ahnak	1.20459e-12	-0.327793	0.827	0.93	3.3726e-08	Ahnak
Crip1	1.27347e-12	0.460332	0.987	0.988	3.56547e-08	Crip1
Ifrd1	2.38099e-12	0.570366	0.735	0.612	6.66631e-08	Ifrd1
Cxcl1	3.88945e-12	1.06464	0.552	0.413	1.08897e-07	Cxcl1
Col1a2	4.49093e-12	-0.425553	0.955	0.979	1.25737e-07	Col1a2
Pfn1	4.74163e-12	-0.267352	0.913	0.954	1.32756e-07	Pfn1
Mpp1	4.84774e-12	-0.311008	0.168	0.31	1.35727e-07	Mpp1
Ier3	5.07318e-12	0.878898	0.643	0.554	1.42039e-07	Ier3
Dbp	6.08745e-12	-0.303117	0.072	0.18	1.70436e-07	Dbp
Gsn	1.31669e-11	-0.326691	0.996	1	3.68646e-07	Gsn
Ifitm3	1.92555e-11	-0.280902	0.981	0.992	5.39117e-07	Ifitm3
Thbs4	2.16797e-11	0.760823	0.357	0.219	6.06988e-07	Thbs4
Serpina3c	2.47669e-11	-0.371302	0.156	0.288	6.93424e-07	Serpina3c
Col3a1	2.5692e-11	-0.441115	0.93	0.965	7.19325e-07	Col3a1
Zfp36	3.0847e-11	0.726767	0.691	0.639	8.63654e-07	Zfp36
Mxra7	3.24004e-11	-0.360787	0.327	0.472	9.07146e-07	Mxra7
Dpt	4.11613e-11	-0.363055	0.712	0.812	1.15243e-06	Dpt
Thy1	6.53313e-11	-0.413728	0.323	0.476	1.82915e-06	Thy1
Hspa8	7.27903e-11	0.397041	0.98	0.981	2.03798e-06	Hspa8
Glud1	7.95897e-11	-0.351692	0.436	0.585	2.22835e-06	Glud1
Cdkn1a	9.47858e-11	0.488641	0.595	0.483	2.65381e-06	Cdkn1a
Ifi27	9.574e-11	-0.304216	0.635	0.766	2.68053e-06	Ifi27
Has1	9.79128e-11	0.839155	0.483	0.36	2.74136e-06	Has1
C3	1.11618e-10	-0.553537	0.368	0.513	3.12507e-06	C3
Nedd4	1.27839e-10	-0.307977	0.622	0.751	3.57924e-06	Nedd4
Nr4a1	1.63002e-10	0.661232	0.584	0.452	4.56372e-06	Nr4a1
Atf4	1.87737e-10	0.393464	0.741	0.68	5.25627e-06	Atf4
Wisp2	2.1923e-10	-0.554552	0.459	0.591	6.13799e-06	Wisp2
Sepw1	2.2295e-10	-0.264187	0.916	0.953	6.24215e-06	Sepw1
Olfml3	3.45367e-10	-0.369804	0.647	0.784	9.66959e-06	Olfml3
Fosb	4.52974e-10	0.583196	0.628	0.529	1.26824e-05	Fosb
Klf4	4.84238e-10	0.528999	0.722	0.651	1.35577e-05	Klf4
Fbln7	4.95446e-10	0.533522	0.385	0.249	1.38715e-05	Fbln7
mt-Co2	5.05907e-10	0.251023	0.996	0.997	1.41644e-05	mt-Co2
Tnfaip6	5.56542e-10	1.07641	0.486	0.356	1.55821e-05	Tnfaip6
Ackr3	6.42314e-10	0.473142	0.483	0.367	1.79835e-05	Ackr3
Ehd2	7.11997e-10	-0.285604	0.378	0.518	1.99345e-05	Ehd2
Csrnp1	7.5774e-10	0.521552	0.411	0.287	2.12152e-05	Csrnp1
Cnpy2	1.16224e-09	-0.278568	0.449	0.608	3.25403e-05	Cnpy2
Vkorc1	1.23426e-09	-0.273399	0.663	0.773	3.45569e-05	Vkorc1
Atf3	1.57967e-09	0.775413	0.66	0.578	4.42275e-05	Atf3
Clic4	1.79525e-09	0.396026	0.546	0.454	5.02634e-05	Clic4
Rcn1	2.04777e-09	-0.279718	0.259	0.396	5.73336e-05	Rcn1
Rpl22l1	2.16889e-09	-0.2692	0.907	0.953	6.07247e-05	Rpl22l1
Pik3r1	2.43267e-09	-0.272091	0.355	0.505	6.81098e-05	Pik3r1
Plpp3	2.6842e-09	-0.42622	0.79	0.853	7.51523e-05	Plpp3
Bri3	2.73834e-09	-0.307154	0.414	0.54	7.6668e-05	Bri3
Btg2	3.03562e-09	0.675207	0.676	0.602	8.49914e-05	Btg2
Gadd45b	3.21616e-09	0.56106	0.533	0.407	9.00459e-05	Gadd45b
Ccl2	3.32716e-09	0.761653	0.27	0.158	9.31539e-05	Ccl2
Ly6c1	4.17013e-09	-0.335923	0.858	0.894	0.000116755	Ly6c1
Ppl	4.38427e-09	-0.250665	0.115	0.222	0.000122751	Ppl
Rps27rt	5.00232e-09	0.328794	0.777	0.708	0.000140055	Rps27rt
Nr4a2	5.15253e-09	0.500186	0.28	0.168	0.000144261	Nr4a2
Socs3	6.04327e-09	0.707858	0.728	0.681	0.0001692	Socs3
Ccl7	8.21211e-09	1.16331	0.333	0.21	0.000229923	Ccl7
Steap3	1.20257e-08	-0.347038	0.447	0.571	0.000336695	Steap3
Ifi205	1.42102e-08	-0.328667	0.265	0.388	0.000397858	Ifi205
Aqp1	1.47591e-08	0.541947	0.485	0.355	0.000413225	Aqp1
Scara5	1.4888e-08	-0.334345	0.467	0.601	0.000416834	Scara5
Sult5a1	1.8852e-08	-0.316799	0.154	0.267	0.000527818	Sult5a1
Crlf1	2.03249e-08	-0.326555	0.104	0.201	0.000569057	Crlf1
Dusp1	2.57161e-08	0.681703	0.806	0.793	0.000719999	Dusp1
Ms4a4d	2.58571e-08	-0.301847	0.15	0.259	0.000723947	Ms4a4d
Dkk2	2.59923e-08	-0.447131	0.169	0.282	0.000727733	Dkk2
Tgfb1	3.37923e-08	0.294003	0.317	0.208	0.000946116	Tgfb1
Gm13305	3.72356e-08	-0.399123	0.092	0.184	0.00104252	Gm13305
Efemp2	4.02953e-08	-0.257254	0.34	0.469	0.00112819	Efemp2
Figf	4.11915e-08	-0.289876	0.149	0.256	0.00115328	Figf
Vit	4.18005e-08	-0.299474	0.441	0.579	0.00117033	Vit
Mt1	4.53541e-08	0.556645	0.974	0.979	0.00126982	Mt1
Ar	5.13542e-08	-0.267756	0.182	0.298	0.00143781	Ar
Sgk1	5.19639e-08	0.598386	0.578	0.475	0.00145489	Sgk1
Sox4	6.89448e-08	0.309788	0.169	0.085	0.00193032	Sox4
Sdc4	6.9726e-08	0.42284	0.567	0.485	0.00195219	Sdc4
Angptl7	8.09544e-08	0.958689	0.379	0.268	0.00226656	Angptl7
Hba-a2	8.42796e-08	0.296042	0.266	0.167	0.00235966	Hba-a2
Rcan1	9.54271e-08	0.792165	0.476	0.406	0.00267177	Rcan1
Hba-a1	1.08776e-07	0.285877	0.303	0.204	0.0030455	Hba-a1
Pcolce2	1.44244e-07	-0.258921	0.638	0.782	0.00403854	Pcolce2
Enpp1	1.47466e-07	0.255503	0.136	0.063	0.00412875	Enpp1
Ptgis	1.75398e-07	-0.274118	0.352	0.484	0.00491081	Ptgis
Irf1	1.78512e-07	0.477642	0.357	0.255	0.00499797	Irf1
Hbegf	2.36677e-07	0.415414	0.274	0.172	0.00662649	Hbegf
Trim47	3.66547e-07	-0.316381	0.281	0.383	0.0102626	Trim47
Pltp	4.26752e-07	0.318333	0.318	0.213	0.0119482	Pltp
Rgcc	4.65386e-07	0.850144	0.426	0.323	0.0130299	Rgcc
Mt2	4.70758e-07	0.59471	0.944	0.943	0.0131803	Mt2
Hspa1b	8.54112e-07	-0.476485	0.478	0.57	0.0239134	Hspa1b
Fos	9.24367e-07	0.69419	0.896	0.898	0.0258804	Fos
Raph1	9.51308e-07	0.280633	0.265	0.174	0.0266347	Raph1
Fbln1	9.78562e-07	-0.255869	0.495	0.635	0.0273978	Fbln1
Gas6	1.03052e-06	-0.507368	0.644	0.711	0.0288524	Gas6
Pmepa1	1.11526e-06	0.297817	0.388	0.292	0.0312251	Pmepa1
Id3	1.40083e-06	0.400705	0.888	0.893	0.0392203	Id3
Serpina3n	2.05494e-06	-0.281129	0.342	0.458	0.0575343	Serpina3n
Tgif1	2.20946e-06	0.298793	0.229	0.149	0.0618605	Tgif1
Steap4	2.26753e-06	-0.334753	0.241	0.339	0.0634864	Steap4
Nbl1	2.40024e-06	0.279291	0.913	0.897	0.0672019	Nbl1
Tnfaip3	3.03216e-06	0.298483	0.15	0.081	0.0848945	Tnfaip3
Mettl7a1	3.51133e-06	-0.273747	0.414	0.521	0.0983103	Mettl7a1
Igfbp7	3.57875e-06	-0.285961	0.469	0.564	0.100198	Igfbp7
Gm12840	3.72324e-06	0.529803	0.117	0.056	0.104243	Gm12840
Cyb561	4.42643e-06	-0.271655	0.173	0.26	0.123931	Cyb561
Pim3	5.43498e-06	0.301978	0.275	0.187	0.152169	Pim3
Hspd1	8.8049e-06	-0.291809	0.459	0.57	0.24652	Hspd1
Igf2	9.51714e-06	-0.304638	0.059	0.12	0.266461	Igf2
Btg1	1.02316e-05	0.273174	0.699	0.651	0.286465	Btg1
Spp1	1.0967e-05	2.09414	0.183	0.114	0.307054	Spp1
Myc	1.23701e-05	0.327355	0.42	0.339	0.346338	Myc
Adh7	1.24578e-05	-0.283467	0.149	0.229	0.348795	Adh7
Dnaja1	1.5423e-05	0.335176	0.825	0.816	0.431812	Dnaja1
Cxcl12	1.55023e-05	-0.494811	0.635	0.715	0.434035	Cxcl12
Fxyd6	1.66412e-05	0.447912	0.444	0.361	0.465919	Fxyd6
Pdgfrl	1.83527e-05	0.252743	0.349	0.254	0.513838	Pdgfrl
Mgp	1.87189e-05	0.390489	0.695	0.639	0.524092	Mgp
Sod3	1.90945e-05	-0.286407	0.662	0.755	0.534608	Sod3
Ogn	1.98701e-05	-0.388804	0.534	0.619	0.556322	Ogn
Rhob	1.99308e-05	0.367025	0.554	0.496	0.558021	Rhob
Slc38a2	2.09971e-05	0.335373	0.491	0.417	0.587877	Slc38a2
Prg4	2.82047e-05	-0.262951	0.788	0.704	0.789677	Prg4
Col1a1	2.86873e-05	-0.257437	0.933	0.957	0.803187	Col1a1
Klf6	3.33305e-05	0.361147	0.689	0.642	0.933188	Klf6
Fmod	3.4711e-05	0.388086	0.317	0.232	0.971839	Fmod
Aldh3a1	3.7731e-05	-0.309152	0.248	0.338	1	Aldh3a1
Il6	4.12742e-05	0.659942	0.149	0.089	1	Il6
4930523C07Rik	4.78305e-05	0.342103	0.424	0.366	1	4930523C07Rik
Gadd45a	5.19247e-05	0.329067	0.31	0.23	1	Gadd45a
Adamts1	5.30085e-05	0.326087	0.324	0.249	1	Adamts1
Nfkbiz	6.90233e-05	0.384507	0.395	0.327	1	Nfkbiz
Lpl	7.25385e-05	-0.323045	0.281	0.373	1	Lpl
Bmp2	7.97083e-05	0.288782	0.247	0.177	1	Bmp2
Penk	9.0405e-05	-0.277074	0.309	0.41	1	Penk
Cilp	9.81332e-05	0.320867	0.409	0.319	1	Cilp
Hmox1	0.00010283	-0.354311	0.214	0.292	1	Hmox1
Emp1	0.000103935	0.280074	0.837	0.822	1	Emp1
Dusp6	0.000112562	0.297851	0.123	0.072	1	Dusp6
Kazald1	0.000112576	-0.254111	0.214	0.29	1	Kazald1
Gdf10	0.000122336	-0.262064	0.196	0.272	1	Gdf10
Junb	0.000138137	0.407954	0.877	0.886	1	Junb
Dkk3	0.000145431	0.385335	0.298	0.23	1	Dkk3
Ifi27l2a	0.000148174	-0.498483	0.167	0.239	1	Ifi27l2a
Eln	0.000167006	-0.835188	0.132	0.201	1	Eln
Rnd1	0.000174332	0.375284	0.134	0.081	1	Rnd1
Cyr61	0.000188941	0.694111	0.508	0.455	1	Cyr61
Fibin	0.000195338	0.471053	0.262	0.195	1	Fibin
Igfbp5	0.000204192	-0.424163	0.682	0.746	1	Igfbp5
Brd2	0.000242788	0.302528	0.429	0.369	1	Brd2
Mmp2	0.000246839	0.630113	0.876	0.876	1	Mmp2
Spon2	0.000397077	0.291118	0.137	0.086	1	Spon2
Plat	0.000400233	0.288613	0.266	0.205	1	Plat
Sparcl1	0.000421677	0.431159	0.338	0.271	1	Sparcl1
Cthrc1	0.000445858	0.641406	0.229	0.169	1	Cthrc1
Vmp1	0.000466453	0.267403	0.41	0.351	1	Vmp1
Sertad2	0.000500849	0.252554	0.255	0.199	1	Sertad2
Serpine1	0.000677378	0.437542	0.16	0.107	1	Serpine1
Thbs1	0.00071548	0.272282	0.154	0.101	1	Thbs1
Arl4a	0.000735613	0.31603	0.632	0.618	1	Arl4a
Tm4sf1	0.000771183	0.409627	0.474	0.425	1	Tm4sf1
Inhba	0.000823984	0.273991	0.148	0.098	1	Inhba
Erf	0.000841547	0.252109	0.26	0.204	1	Erf
Pi16	0.00089337	-0.38537	0.371	0.444	1	Pi16
Itm2a	0.00094328	-0.34918	0.615	0.692	1	Itm2a
Ctgf	0.00130558	0.25494	0.226	0.165	1	Ctgf
Klf2	0.00138175	0.270304	0.344	0.286	1	Klf2
Zfp36l1	0.00143016	0.289357	0.758	0.749	1	Zfp36l1
Krtdap	0.0014633	-0.675997	0.124	0.178	1	Krtdap
Hsph1	0.00163908	-0.395405	0.433	0.502	1	Hsph1
Crabp2	0.00170077	0.271671	0.129	0.084	1	Crabp2
Hsp90aa1	0.00243682	0.297958	0.869	0.846	1	Hsp90aa1
Gng11	0.00263686	0.268207	0.598	0.576	1	Gng11
Ltbp4	0.00277524	0.327975	0.65	0.618	1	Ltbp4
Gfpt2	0.00279406	0.349234	0.499	0.468	1	Gfpt2
Islr	0.00338137	0.270573	0.557	0.516	1	Islr
Tppp3	0.00350838	0.389663	0.674	0.647	1	Tppp3
Inmt	0.00405571	-0.324025	0.245	0.309	1	Inmt
Tnfaip2	0.00417215	0.32001	0.307	0.251	1	Tnfaip2
Dnajb1	0.00438878	-0.74169	0.616	0.642	1	Dnajb1
Gpx3	0.00448554	-0.253084	0.811	0.834	1	Gpx3
Ctsk	0.0049421	0.550961	0.774	0.795	1	Ctsk
Gpx1	0.00701588	0.34129	0.894	0.91	1	Gpx1
Angptl2	0.00823105	0.321298	0.537	0.516	1	Angptl2
Ndrg1	0.00982488	0.265466	0.454	0.43	1	Ndrg1
Errfi1	0.00997218	0.333007	0.578	0.542	1	Errfi1
Nupr1	0.0103474	0.368653	0.901	0.909	1	Nupr1
Aebp1	0.0122672	0.293493	0.754	0.744	1	Aebp1
Cilp2	0.0124623	0.294274	0.184	0.142	1	Cilp2
Ubc	0.014984	0.251928	0.942	0.969	1	Ubc
Hsd11b1	0.0154816	0.292825	0.119	0.087	1	Hsd11b1
Sfrp2	0.0155768	-0.725105	0.137	0.176	1	Sfrp2
Glul	0.0158471	0.332862	0.709	0.728	1	Glul
Ugdh	0.0214759	0.327339	0.676	0.674	1	Ugdh
Srsf2	0.0217481	0.252012	0.387	0.353	1	Srsf2
Sfrp4	0.0258285	-0.346256	0.316	0.366	1	Sfrp4
Smoc2	0.0302729	0.44087	0.366	0.332	1	Smoc2
Uap1	0.0325572	0.344094	0.678	0.671	1	Uap1
Sat1	0.040361	0.297272	0.739	0.759	1	Sat1
Fn1	0.0452807	0.415985	0.788	0.781	1	Fn1
Ibsp	0.0496416	-1.16259	0.086	0.114	1	Ibsp
Fgl2	0.0565528	0.406496	0.349	0.327	1	Fgl2
Cd44	0.0580748	0.264924	0.374	0.359	1	Cd44
Hes1	0.0683271	0.291302	0.379	0.355	1	Hes1
Tnfsf9	0.0689318	0.587026	0.175	0.151	1	Tnfsf9
Nov	0.105243	0.259123	0.325	0.298	1	Nov
Clu	0.109974	0.264193	0.29	0.255	1	Clu
Rrad	0.115307	0.486869	0.145	0.122	1	Rrad
Icam1	0.190809	0.327706	0.29	0.276	1	Icam1
1500015O10Rik	0.520639	-0.368618	0.339	0.31	1	1500015O10Rik
Gadd45g	0.656927	0.257194	0.684	0.71	1	Gadd45g
Mfge8	0.770045	0.277656	0.726	0.759	1	Mfge8
Ccl11	0.968334	0.516338	0.189	0.198	1	Ccl11

## Sheet: GlsHk2_neg_resing_vs_rest_RNA
	p_val	avg_log2FC	pct.1	pct.2	p_val_adj	gene
Cthrc1	1.92084e-188	3.44479	0.787	0.169	5.37797e-184	Cthrc1
Gsn	6.53812e-167	-1.88677	0.99	1	1.83054e-162	Gsn
Col5a2	2.58465e-151	1.57416	0.945	0.707	7.23651e-147	Col5a2
Postn	1.125e-118	2.27784	0.769	0.296	3.14976e-114	Postn
C1qtnf6	2.87938e-117	1.24947	0.769	0.309	8.0617e-113	C1qtnf6
Serf2	5.40983e-114	0.774411	0.997	0.968	1.51465e-109	Serf2
Col1a1	8.89128e-111	1.57062	0.994	0.957	2.48938e-106	Col1a1
Mmp14	1.2946e-109	1.49004	0.865	0.535	3.62462e-105	Mmp14
Pcolce2	6.08223e-109	-1.53499	0.341	0.782	1.7029e-104	Pcolce2
Csrp2	1.71365e-105	1.5819	0.742	0.31	4.79788e-101	Csrp2
Bgn	1.33158e-103	1.286	0.98	0.873	3.72815e-99	Bgn
Col3a1	1.73486e-103	1.27267	0.997	0.965	4.85727e-99	Col3a1
Igfbp4	1.27753e-100	1.44881	0.964	0.834	3.57683e-96	Igfbp4
Col6a3	2.61956e-99	1.2634	0.877	0.515	7.33425e-95	Col6a3
Gstm1	5.60147e-99	-1.23358	0.618	0.857	1.5683e-94	Gstm1
Mdk	6.09794e-97	1.4402	0.565	0.121	1.7073e-92	Mdk
Antxr1	1.21981e-91	1.02652	0.763	0.367	3.41523e-87	Antxr1
Crabp2	1.95421e-91	1.20449	0.513	0.084	5.4714e-87	Crabp2
Dcn	3.60973e-89	-0.851844	0.998	1	1.01065e-84	Dcn
Enpp1	1.00507e-87	0.844075	0.472	0.063	2.81399e-83	Enpp1
Col5a1	2.76093e-86	1.10867	0.845	0.536	7.73006e-82	Col5a1
Sox4	1.29876e-85	0.962451	0.501	0.085	3.63627e-81	Sox4
Ddx5	2.16374e-85	-0.805164	0.944	0.956	6.05805e-81	Ddx5
Col6a2	8.30943e-85	1.09729	0.937	0.796	2.32647e-80	Col6a2
C1qtnf3	3.48797e-84	1.8012	0.43	0.052	9.76562e-80	C1qtnf3
Lamb1	6.46944e-84	0.738346	0.518	0.09	1.81131e-79	Lamb1
Mfap2	8.75476e-84	1.54628	0.76	0.446	2.45116e-79	Mfap2
Col1a2	5.96255e-83	1.11678	0.993	0.979	1.6694e-78	Col1a2
Thbs4	1.73514e-80	1.28059	0.656	0.219	4.85804e-76	Thbs4
Dkk3	8.28907e-80	1.11657	0.641	0.23	2.32077e-75	Dkk3
Fscn1	5.5683e-79	0.65258	0.478	0.078	1.55901e-74	Fscn1
Vit	6.49493e-79	-1.06935	0.188	0.579	1.81845e-74	Vit
Rps2	7.29242e-79	0.509036	0.999	0.994	2.04173e-74	Rps2
Spon2	3.5948e-78	1.36974	0.472	0.086	1.00647e-73	Spon2
Ppic	1.62155e-77	0.810203	0.956	0.827	4.54003e-73	Ppic
Marcksl1	5.73798e-77	0.673185	0.467	0.076	1.60652e-72	Marcksl1
Col5a3	5.81035e-77	1.00144	0.513	0.116	1.62678e-72	Col5a3
P4hb	1.45304e-76	0.801953	0.897	0.626	4.06823e-72	P4hb
Gxylt2	1.6731e-76	0.728235	0.448	0.068	4.68436e-72	Gxylt2
Tspan6	1.50665e-75	0.834879	0.5	0.108	4.21831e-71	Tspan6
mt-Co3	4.80716e-75	0.45838	1	1	1.34591e-70	mt-Co3
Ptn	1.15623e-73	1.88048	0.623	0.219	3.23721e-69	Ptn
mt-Co1	1.98476e-73	0.631242	1	1	5.55693e-69	mt-Co1
Tsc22d1	2.1014e-73	0.969286	0.798	0.449	5.88351e-69	Tsc22d1
Tpm2	5.98405e-73	0.824385	0.474	0.092	1.67541e-68	Tpm2
Pmp22	1.9146e-72	-0.819573	0.844	0.927	5.3605e-68	Pmp22
Matn2	4.27728e-72	0.850004	0.714	0.297	1.19755e-67	Matn2
Lgals1	7.14859e-72	0.751266	0.997	0.99	2.00146e-67	Lgals1
Fth1	1.92754e-71	-0.596594	1	1	5.39674e-67	Fth1
Col16a1	1.95034e-71	0.739359	0.578	0.168	5.46056e-67	Col16a1
Angptl4	4.92881e-71	0.915453	0.401	0.054	1.37997e-66	Angptl4
Pxdn	5.1948e-71	0.504159	0.395	0.045	1.45444e-66	Pxdn
Tnc	1.66998e-70	1.035	0.447	0.084	4.67562e-66	Tnc
Col12a1	5.33602e-70	0.973828	0.551	0.156	1.49398e-65	Col12a1
Lum	1.20787e-69	0.913896	0.975	0.88	3.38179e-65	Lum
Acp5	4.05445e-69	0.847087	0.52	0.129	1.13517e-64	Acp5
Lrrc15	1.24216e-68	0.741467	0.346	0.029	3.4778e-64	Lrrc15
Ly6c1	2.93674e-68	-1.14403	0.801	0.894	8.22228e-64	Ly6c1
Myoc	3.22772e-68	-1.85382	0.334	0.668	9.03697e-64	Myoc
Sulf2	7.30044e-68	0.780805	0.643	0.242	2.04398e-63	Sulf2
Hp	3.79181e-67	2.21832	0.376	0.046	1.06163e-62	Hp
Tpm1	1.2036e-66	0.772426	0.698	0.307	3.36983e-62	Tpm1
Rplp1	2.33634e-66	0.478885	0.999	0.999	6.54127e-62	Rplp1
Rps3	2.67272e-65	0.440748	1	0.99	7.48308e-61	Rps3
1500015O10Rik	7.12731e-65	1.13109	0.705	0.31	1.9955e-60	1500015O10Rik
Itm2a	1.05291e-64	1.42175	0.867	0.692	2.94794e-60	Itm2a
Mmp2	3.36898e-64	0.922473	0.958	0.876	9.43246e-60	Mmp2
Sh3bgrl3	5.79673e-64	0.767042	0.858	0.547	1.62297e-59	Sh3bgrl3
Ecm1	1.31187e-63	-1.03405	0.945	0.933	3.67298e-59	Ecm1
Rpl22l1	1.75344e-63	0.594068	0.992	0.953	4.90928e-59	Rpl22l1
Plpp3	3.04213e-63	-1.08645	0.725	0.853	8.51736e-59	Plpp3
Rpl13a	1.32232e-62	0.407993	1	0.998	3.70224e-58	Rpl13a
Sesn3	3.04132e-62	0.558895	0.474	0.109	8.51509e-58	Sesn3
Aebp1	6.2256e-62	0.907036	0.91	0.744	1.74304e-57	Aebp1
mt-Co2	9.27474e-62	0.46325	1	0.997	2.59674e-57	mt-Co2
Ctsk	1.19575e-61	0.766404	0.925	0.795	3.34787e-57	Ctsk
Eef1b2	1.55834e-61	0.617975	0.951	0.8	4.36304e-57	Eef1b2
Rpl23	4.23452e-61	0.432212	1	0.993	1.18558e-56	Rpl23
Cyb5a	5.91493e-61	-0.746049	0.901	0.927	1.65606e-56	Cyb5a
Timp1	4.74682e-60	1.2208	0.787	0.447	1.32901e-55	Timp1
Spp1	2.8102e-59	2.64705	0.444	0.114	7.86799e-55	Spp1
Rpl7	3.48551e-58	0.414689	0.999	0.985	9.75873e-54	Rpl7
Serf1	2.03415e-57	0.597428	0.646	0.259	5.69523e-53	Serf1
Cpxm1	5.06241e-57	0.759861	0.619	0.241	1.41737e-52	Cpxm1
Mrc2	7.29133e-57	0.595336	0.63	0.239	2.04143e-52	Mrc2
Ssc5d	1.04703e-56	0.60086	0.63	0.251	2.93148e-52	Ssc5d
Emb	1.27527e-56	0.731591	0.626	0.233	3.57051e-52	Emb
Serpinh1	2.45693e-56	0.544813	0.996	0.968	6.87891e-52	Serpinh1
Tnn	6.27826e-56	0.730203	0.296	0.026	1.75779e-51	Tnn
1810058I24Rik	7.25703e-56	0.648317	0.826	0.508	2.03182e-51	1810058I24Rik
Angptl2	2.64255e-55	1.01186	0.798	0.516	7.39861e-51	Angptl2
Tmed3	2.85859e-55	0.551766	0.942	0.824	8.00347e-51	Tmed3
Thbs2	1.25289e-54	0.904947	0.681	0.333	3.50785e-50	Thbs2
Eef1g	2.37902e-54	0.538235	0.966	0.853	6.66079e-50	Eef1g
Rgs3	2.70678e-54	0.744228	0.522	0.176	7.57843e-50	Rgs3
Sdc1	4.25233e-54	0.637628	0.56	0.202	1.19057e-49	Sdc1
Wisp1	4.49613e-54	0.42848	0.296	0.029	1.25883e-49	Wisp1
Ly6a	6.40547e-54	-0.823709	0.93	0.95	1.7934e-49	Ly6a
Cdh11	9.44211e-54	0.504398	0.435	0.103	2.6436e-49	Cdh11
Tnxb	9.75575e-54	-0.924333	0.392	0.696	2.73142e-49	Tnxb
Ctsb	1.30269e-53	0.588962	0.989	0.961	3.64727e-49	Ctsb
Fbn2	3.43247e-53	0.437948	0.235	0.003	9.61022e-49	Fbn2
Mif	4.54558e-53	0.751197	0.852	0.581	1.27267e-48	Mif
Ptprs	1.26923e-52	0.557911	0.539	0.187	3.5536e-48	Ptprs
Sparc	1.43666e-52	0.574486	1	1	4.02236e-48	Sparc
Slpi	3.17125e-52	1.79307	0.242	0.008	8.87887e-48	Slpi
Rpl10a	9.96088e-52	0.436418	0.997	0.98	2.78885e-47	Rpl10a
Mt2	1.13135e-51	-0.987643	0.888	0.943	3.16754e-47	Mt2
Pmepa1	1.49783e-51	0.730273	0.639	0.292	4.19363e-47	Pmepa1
Rpsa	2.34298e-51	0.442749	0.997	0.974	6.55987e-47	Rpsa
Rps3a1	2.61348e-51	0.381141	1	0.999	7.31723e-47	Rps3a1
Acan	5.21001e-51	0.73917	0.307	0.043	1.4587e-46	Acan
Nt5dc2	7.58239e-51	0.571448	0.279	0.029	2.12292e-46	Nt5dc2
Marcks	8.17854e-51	0.690221	0.755	0.397	2.28983e-46	Marcks
Gpm6b	1.05557e-50	0.7385	0.645	0.292	2.95539e-46	Gpm6b
Col6a1	1.34211e-50	0.792787	0.955	0.877	3.75765e-46	Col6a1
Gabarap	1.3438e-50	0.413346	0.988	0.967	3.76238e-46	Gabarap
P4ha3	1.6983e-50	0.516567	0.426	0.116	4.75491e-46	P4ha3
H19	1.76063e-50	1.36439	0.278	0.029	4.92941e-46	H19
Igsf10	1.78408e-50	0.456683	0.447	0.118	4.99507e-46	Igsf10
Fn1	3.90249e-50	0.758577	0.949	0.781	1.09262e-45	Fn1
Clec3b	3.98387e-50	-1.04869	0.72	0.848	1.1154e-45	Clec3b
Lsp1	1.14536e-49	1.05458	0.809	0.567	3.20679e-45	Lsp1
Plod2	3.37704e-49	0.650077	0.54	0.204	9.45502e-45	Plod2
Cd63	4.93135e-49	0.472289	0.998	0.992	1.38068e-44	Cd63
Serping1	7.22057e-49	-0.787461	0.949	0.965	2.02162e-44	Serping1
Efemp2	1.31663e-48	0.676044	0.783	0.469	3.68629e-44	Efemp2
Ckap4	2.20874e-48	0.494153	0.489	0.157	6.18402e-44	Ckap4
Tmem119	2.2509e-48	0.665428	0.725	0.383	6.30206e-44	Tmem119
Emilin1	9.9714e-48	0.473037	0.516	0.174	2.79179e-43	Emilin1
Ifi30	4.40049e-47	0.517579	0.487	0.162	1.23205e-42	Ifi30
Vcam1	1.83812e-46	0.634852	0.493	0.165	5.14637e-42	Vcam1
Csf1	2.22025e-46	-0.835372	0.333	0.571	6.21626e-42	Csf1
Mt1	2.40571e-46	-0.923037	0.971	0.979	6.7355e-42	Mt1
Sh3pxd2a	4.69485e-46	0.396413	0.393	0.096	1.31446e-41	Sh3pxd2a
Eef1a1	7.95572e-46	0.33575	1	0.999	2.22744e-41	Eef1a1
Tpt1	1.08848e-45	0.359946	0.999	0.999	3.04752e-41	Tpt1
Ddah1	2.7034e-45	0.53798	0.214	0.008	7.56897e-41	Ddah1
Cst3	3.23038e-45	-0.862072	0.998	1	9.04442e-41	Cst3
Mfap4	5.29559e-45	0.923229	0.522	0.197	1.48266e-40	Mfap4
Grb10	8.63481e-45	0.496557	0.555	0.216	2.41757e-40	Grb10
Fkbp11	1.05188e-44	0.565523	0.547	0.217	2.94505e-40	Fkbp11
Tubb2b	1.29503e-44	0.537802	0.395	0.108	3.62584e-40	Tubb2b
Cd34	1.30515e-44	-0.858101	0.725	0.823	3.65416e-40	Cd34
Col14a1	3.20813e-44	0.82662	0.67	0.353	8.98212e-40	Col14a1
Eva1b	4.26569e-44	0.556258	0.834	0.551	1.19431e-39	Eva1b
Tsc22d3	4.36023e-44	-1.13468	0.654	0.757	1.22078e-39	Tsc22d3
Rps9	4.67346e-44	0.324441	1	0.994	1.30847e-39	Rps9
Rplp0	7.52991e-44	0.362222	0.998	0.999	2.10822e-39	Rplp0
Srpx2	8.50929e-44	0.612737	0.656	0.331	2.38243e-39	Srpx2
Ltbp3	9.05152e-44	0.483596	0.606	0.253	2.53424e-39	Ltbp3
Dclk1	1.05351e-43	0.495729	0.495	0.176	2.94962e-39	Dclk1
Prdx2	5.19918e-43	0.508641	0.904	0.714	1.45567e-38	Prdx2
Gm1673	6.09125e-43	0.342082	0.308	0.057	1.70543e-38	Gm1673
Apod	6.76257e-43	-1.06881	0.752	0.86	1.89338e-38	Apod
Mgst1	2.51624e-42	-0.788145	0.653	0.802	7.04497e-38	Mgst1
Galnt15	2.6501e-42	-0.685042	0.089	0.322	7.41975e-38	Galnt15
Cnn2	9.12204e-42	0.449522	0.367	0.097	2.55399e-37	Cnn2
Col11a1	1.68766e-41	1.09177	0.384	0.123	4.7251e-37	Col11a1
Adam12	1.87602e-41	0.280969	0.208	0.011	5.25247e-37	Adam12
Sh3pxd2b	2.24127e-41	0.349611	0.403	0.112	6.2751e-37	Sh3pxd2b
Tm4sf1	3.08558e-41	1.00079	0.715	0.425	8.63901e-37	Tm4sf1
Rps20	3.60552e-41	0.393991	0.997	0.98	1.00947e-36	Rps20
Rgs2	4.03966e-41	1.02743	0.337	0.085	1.13102e-36	Rgs2
Csgalnact1	4.76718e-41	0.357815	0.322	0.07	1.33472e-36	Csgalnact1
Gnb2l1	7.63552e-41	0.411991	0.972	0.914	2.13779e-36	Gnb2l1
Eif4e2	9.03625e-41	0.443216	0.586	0.262	2.52997e-36	Eif4e2
Cmtm3	1.09092e-40	0.585196	0.668	0.356	3.05437e-36	Cmtm3
Hif1a	1.09331e-40	0.539268	0.582	0.268	3.06105e-36	Hif1a
Rps14	1.22272e-40	0.305411	1	1	3.42337e-36	Rps14
Mxra8	1.31827e-40	0.645911	0.93	0.813	3.6909e-36	Mxra8
Capn6	2.02244e-40	0.361668	0.242	0.029	5.66242e-36	Capn6
Rcn3	2.0785e-40	0.538183	0.942	0.82	5.81938e-36	Rcn3
Rps8	2.71369e-40	0.323646	1	1	7.5978e-36	Rps8
Gm26917	4.43936e-40	0.376412	0.586	0.243	1.24293e-35	Gm26917
mt-Nd4	4.74999e-40	0.369863	0.999	0.99	1.3299e-35	mt-Nd4
Cnpy2	5.41048e-40	0.482044	0.842	0.608	1.51483e-35	Cnpy2
mt-Cytb	8.214e-40	0.325802	1	0.999	2.29976e-35	mt-Cytb
AY036118	8.43922e-40	0.302691	0.289	0.053	2.36281e-35	AY036118
Npm1	1.61355e-39	0.487423	0.946	0.855	4.51761e-35	Npm1
Anxa5	3.75907e-39	0.58166	0.956	0.884	1.05246e-34	Anxa5
Aldh2	3.89204e-39	-0.546037	0.798	0.842	1.08969e-34	Aldh2
Gas2	6.80079e-39	0.338613	0.207	0.015	1.90408e-34	Gas2
mt-Atp6	7.19741e-39	0.302174	1	1	2.01513e-34	mt-Atp6
Prelid1	9.14457e-39	0.508356	0.775	0.49	2.5603e-34	Prelid1
Rarres2	1.53169e-38	-1.04522	0.627	0.745	4.28842e-34	Rarres2
Rps12	1.58446e-38	0.400677	0.998	0.974	4.43616e-34	Rps12
Cdk4	2.94021e-38	0.48695	0.743	0.435	8.23199e-34	Cdk4
Ltbp4	3.17856e-38	-0.831606	0.411	0.618	8.89934e-34	Ltbp4
Vstm4	4.35028e-38	0.306611	0.259	0.043	1.21799e-33	Vstm4
2009-09-01	7.52359e-38	0.27734	0.267	0.046	2.10645e-33	2009-09-01
Fuca2	8.52664e-38	0.320893	0.335	0.086	2.38729e-33	Fuca2
Atpif1	1.07575e-37	0.488629	0.857	0.613	3.01188e-33	Atpif1
Mettl7a1	1.64007e-37	-0.842683	0.324	0.521	4.59186e-33	Mettl7a1
Rpl12	1.69638e-37	0.40471	0.988	0.946	4.74954e-33	Rpl12
Fkbp10	3.45185e-37	0.524004	0.798	0.529	9.66449e-33	Fkbp10
Wls	5.46585e-37	0.550146	0.786	0.529	1.53033e-32	Wls
Cercam	5.74403e-37	0.384498	0.466	0.174	1.60821e-32	Cercam
Hspg2	7.64771e-37	0.487277	0.77	0.464	2.14121e-32	Hspg2
Rps11	8.47011e-37	0.297589	0.999	0.996	2.37146e-32	Rps11
Rps7	1.5954e-36	0.321844	1	0.993	4.4668e-32	Rps7
Lox	1.72119e-36	0.58641	0.721	0.402	4.81898e-32	Lox
Rps15a	2.01095e-36	0.327404	1	0.997	5.63026e-32	Rps15a
Ifitm3	4.04544e-36	-0.518977	0.989	0.992	1.13264e-31	Ifitm3
Sec61b	4.06371e-36	0.561458	0.928	0.796	1.13776e-31	Sec61b
Gpc1	5.48998e-36	0.390647	0.321	0.084	1.53709e-31	Gpc1
Fap	5.62721e-36	0.544643	0.608	0.304	1.57551e-31	Fap
Cox6c	5.63682e-36	0.453648	0.982	0.941	1.5782e-31	Cox6c
Tmem86a	6.44096e-36	0.307364	0.238	0.036	1.80334e-31	Tmem86a
Rpl28	9.16476e-36	0.341889	0.995	0.976	2.56595e-31	Rpl28
Cacnb3	1.89137e-35	0.280728	0.227	0.032	5.29546e-31	Cacnb3
Plod1	2.05103e-35	0.472144	0.664	0.353	5.74247e-31	Plod1
Eid1	4.61166e-35	0.378104	0.575	0.254	1.29117e-30	Eid1
Fbln7	5.13828e-35	0.40198	0.566	0.249	1.43862e-30	Fbln7
Ecscr	7.38992e-35	0.347682	0.297	0.069	2.06903e-30	Ecscr
Itm2b	7.46272e-35	-0.341141	0.999	1	2.08941e-30	Itm2b
Cadm3	8.1503e-35	-0.679372	0.16	0.387	2.28192e-30	Cadm3
Rab31	8.60411e-35	0.323199	0.359	0.107	2.40898e-30	Rab31
Rps10	1.10812e-34	0.342771	0.996	0.966	3.1025e-30	Rps10
Calr	1.32059e-34	0.506694	0.942	0.843	3.6974e-30	Calr
Uqcrh	1.5467e-34	0.392401	0.977	0.909	4.33045e-30	Uqcrh
Wbp5	1.55483e-34	0.468719	0.892	0.71	4.35321e-30	Wbp5
Mest	1.61442e-34	0.931714	0.301	0.078	4.52005e-30	Mest
Kera	1.99874e-34	0.568555	0.255	0.047	5.59607e-30	Kera
Mgp	2.39468e-34	0.909027	0.862	0.639	6.70464e-30	Mgp
Pdgfrl	2.58448e-34	0.387136	0.572	0.254	7.23602e-30	Pdgfrl
Smoc1	2.94018e-34	0.296565	0.237	0.039	8.2319e-30	Smoc1
Rps27a	3.83125e-34	0.297895	1	0.999	1.07267e-29	Rps27a
Edil3	4.32393e-34	0.295955	0.253	0.047	1.21061e-29	Edil3
Inmt	5.27856e-34	-1.15535	0.1	0.309	1.47789e-29	Inmt
Fxyd6	5.78679e-34	0.677675	0.635	0.361	1.62019e-29	Fxyd6
Cd9	1.01232e-33	-0.498109	0.993	0.993	2.8343e-29	Cd9
Rap1b	1.81603e-33	-0.58886	0.727	0.765	5.08453e-29	Rap1b
Lysmd2	4.75156e-33	-0.768794	0.394	0.56	1.33034e-28	Lysmd2
C7	5.40784e-33	-0.476177	0.011	0.149	1.51409e-28	C7
Hexa	7.7404e-33	0.468512	0.857	0.623	2.16716e-28	Hexa
Mmp13	9.08623e-33	0.977754	0.239	0.047	2.54396e-28	Mmp13
Atp5g2	9.19143e-33	0.432636	0.912	0.721	2.57342e-28	Atp5g2
Ppib	9.42945e-33	0.365115	0.973	0.934	2.64006e-28	Ppib
Fndc1	1.53763e-32	0.554715	0.749	0.508	4.30507e-28	Fndc1
Scara5	2.12723e-32	-0.784865	0.393	0.601	5.95582e-28	Scara5
Laptm4b	2.56702e-32	0.329536	0.524	0.223	7.18713e-28	Laptm4b
Chpf	3.2978e-32	0.384377	0.615	0.305	9.23317e-28	Chpf
Oaz2	3.8169e-32	0.441252	0.736	0.465	1.06866e-27	Oaz2
Mtch1	5.10504e-32	0.378176	0.493	0.21	1.42931e-27	Mtch1
Penk	6.8528e-32	-0.965639	0.187	0.41	1.91865e-27	Penk
Clta	6.89521e-32	0.399513	0.901	0.747	1.93052e-27	Clta
Ly6e	9.31124e-32	0.591253	0.853	0.627	2.60696e-27	Ly6e
Enah	9.95638e-32	0.278105	0.265	0.059	2.78759e-27	Enah
Slc7a2	1.4671e-31	0.342033	0.274	0.067	4.10759e-27	Slc7a2
Rin2	1.47997e-31	0.460147	0.588	0.294	4.14363e-27	Rin2
Cald1	1.75204e-31	0.490072	0.823	0.575	4.90536e-27	Cald1
Pold4	2.33006e-31	0.358594	0.548	0.254	6.52371e-27	Pold4
Hbb-bs	2.71429e-31	1.72081	0.847	0.576	7.59946e-27	Hbb-bs
Qsox1	3.2248e-31	0.408799	0.656	0.352	9.0288e-27	Qsox1
Rpl32	5.67178e-31	0.283455	1	0.999	1.58799e-26	Rpl32
Rcn1	6.42317e-31	0.430461	0.689	0.396	1.79836e-26	Rcn1
Cygb	6.63148e-31	-0.820113	0.598	0.726	1.85668e-26	Cygb
Uap1	6.70377e-31	-0.792241	0.569	0.671	1.87692e-26	Uap1
Trps1	8.11259e-31	0.360321	0.585	0.287	2.27136e-26	Trps1
Ssr2	8.25509e-31	0.418405	0.852	0.684	2.31126e-26	Ssr2
Thbs1	8.28031e-31	0.555309	0.327	0.101	2.31832e-26	Thbs1
Rpl41	8.79318e-31	0.302201	1	0.999	2.46192e-26	Rpl41
Saa3	9.69297e-31	2.50848	0.16	0.01	2.71384e-26	Saa3
Tubb5	1.42987e-30	0.474807	0.904	0.744	4.00336e-26	Tubb5
C1qtnf2	1.51865e-30	0.533511	0.641	0.375	4.25192e-26	C1qtnf2
Man2a1	1.81001e-30	0.285699	0.379	0.131	5.06766e-26	Man2a1
Barx2	2.08488e-30	0.317656	0.158	0.01	5.83724e-26	Barx2
Gm10076	2.6912e-30	0.46572	0.819	0.568	7.53482e-26	Gm10076
Cyr61	2.82329e-30	0.779275	0.694	0.455	7.90464e-26	Cyr61
Tuba1a	2.85869e-30	-0.446743	0.908	0.947	8.00376e-26	Tuba1a
Plxnb2	3.20584e-30	0.2611	0.343	0.108	8.97571e-26	Plxnb2
2610524H06Rik	3.88252e-30	0.28614	0.358	0.12	1.08703e-25	2610524H06Rik
Lamb2	5.45939e-30	-0.644155	0.451	0.605	1.52852e-25	Lamb2
Mrpl34	7.33663e-30	0.306078	0.493	0.21	2.05411e-25	Mrpl34
Aldh3a1	7.87191e-30	-0.701628	0.133	0.338	2.20398e-25	Aldh3a1
Ngfrap1	8.48216e-30	0.300184	0.43	0.163	2.37483e-25	Ngfrap1
Pdia5	1.1684e-29	0.284322	0.361	0.123	3.27128e-25	Pdia5
Tuba1b	1.19064e-29	-0.486924	0.821	0.849	3.33354e-25	Tuba1b
Rpl29	1.29844e-29	0.318176	0.99	0.964	3.63539e-25	Rpl29
Sertad1	1.35911e-29	-0.756541	0.387	0.545	3.80525e-25	Sertad1
Surf4	1.6127e-29	0.412788	0.74	0.466	4.51524e-25	Surf4
Hist1h2bc	2.03646e-29	0.434636	0.712	0.421	5.70167e-25	Hist1h2bc
Serpina3c	2.06123e-29	-0.608358	0.101	0.288	5.77103e-25	Serpina3c
Rnase4	2.6837e-29	-0.570923	0.952	0.938	7.51383e-25	Rnase4
Gpx8	3.31223e-29	0.384911	0.888	0.684	9.27357e-25	Gpx8
Pgls	4.99781e-29	0.382507	0.778	0.486	1.39929e-24	Pgls
Snhg18	9.2361e-29	0.419624	0.782	0.519	2.58592e-24	Snhg18
Abracl	9.49948e-29	0.35959	0.638	0.343	2.65967e-24	Abracl
Capzb	1.45309e-28	0.414582	0.879	0.681	4.06837e-24	Capzb
Itga11	2.19879e-28	0.260218	0.315	0.096	6.15617e-24	Itga11
Cnn3	2.20828e-28	0.443242	0.773	0.524	6.18275e-24	Cnn3
Bst2	2.67107e-28	0.526123	0.523	0.262	7.47847e-24	Bst2
Npc2	3.01685e-28	0.363381	0.956	0.872	8.44657e-24	Npc2
Rps16	3.18343e-28	0.25378	1	0.998	8.91297e-24	Rps16
Hacd1	3.60454e-28	0.294946	0.472	0.201	1.0092e-23	Hacd1
Pigs	3.89072e-28	0.265951	0.388	0.15	1.08932e-23	Pigs
Cox4i1	4.25273e-28	0.272501	0.997	0.986	1.19068e-23	Cox4i1
Srgn	4.5318e-28	0.670092	0.341	0.125	1.26881e-23	Srgn
Slc40a1	7.13977e-28	0.333226	0.152	0.012	1.99899e-23	Slc40a1
Actn1	8.44075e-28	0.285544	0.427	0.172	2.36324e-23	Actn1
Prss23	1.18804e-27	0.331024	0.627	0.33	3.32627e-23	Prss23
Mast4	1.97739e-27	0.259207	0.264	0.069	5.5363e-23	Mast4
Col8a1	2.73189e-27	0.474716	0.374	0.146	7.64875e-23	Col8a1
Mlec	3.45233e-27	0.310989	0.521	0.243	9.66585e-23	Mlec
Rps13	6.7043e-27	0.261085	0.997	0.992	1.87707e-22	Rps13
Ttc3	7.0645e-27	0.291009	0.531	0.253	1.97792e-22	Ttc3
Tmem176b	7.42525e-27	0.315849	0.525	0.241	2.07892e-22	Tmem176b
Ptgis	7.95338e-27	-0.696794	0.291	0.484	2.22679e-22	Ptgis
Crip2	8.07173e-27	-0.584408	0.756	0.817	2.25992e-22	Crip2
Mydgf	8.23817e-27	0.360282	0.729	0.446	2.30652e-22	Mydgf
Id2	9.69634e-27	-0.698223	0.401	0.586	2.71478e-22	Id2
Dhrs3	1.00727e-26	0.296501	0.452	0.195	2.82015e-22	Dhrs3
Dap	1.15014e-26	0.409508	0.866	0.653	3.22017e-22	Dap
Adamts15	1.25307e-26	0.262985	0.188	0.032	3.50833e-22	Adamts15
Pltp	1.27338e-26	0.424907	0.475	0.213	3.56521e-22	Pltp
Rpl31	1.35327e-26	0.280998	0.998	0.98	3.78889e-22	Rpl31
Maged2	1.3779e-26	0.437464	0.645	0.374	3.85784e-22	Maged2
Tubb4b	1.52609e-26	-0.588707	0.467	0.595	4.27274e-22	Tubb4b
Mmp19	1.95322e-26	0.323874	0.33	0.116	5.46862e-22	Mmp19
Lims2	2.45994e-26	-0.551014	0.177	0.365	6.88735e-22	Lims2
Anxa1	2.67304e-26	-0.494066	0.943	0.936	7.48398e-22	Anxa1
Tmed9	3.0707e-26	0.365391	0.916	0.792	8.59735e-22	Tmed9
Rpl17	3.35934e-26	0.262496	1	0.996	9.40548e-22	Rpl17
Ptgfrn	3.47614e-26	0.346027	0.572	0.289	9.73249e-22	Ptgfrn
Junb	4.74869e-26	-0.795902	0.84	0.886	1.32954e-21	Junb
Erp29	5.54177e-26	0.379441	0.744	0.474	1.55158e-21	Erp29
Gm42418	6.82949e-26	0.92951	0.746	0.479	1.91212e-21	Gm42418
Abca8a	8.53625e-26	-0.576321	0.14	0.328	2.38998e-21	Abca8a
Pdgfa	1.04446e-25	0.29865	0.416	0.176	2.92429e-21	Pdgfa
Ccl7	1.04896e-25	0.971654	0.464	0.21	2.93689e-21	Ccl7
Commd3	1.362e-25	0.341554	0.678	0.394	3.81332e-21	Commd3
Tmem100	1.54266e-25	-0.838785	0.451	0.585	4.31914e-21	Tmem100
Mmp23	1.71528e-25	0.35584	0.587	0.308	4.80245e-21	Mmp23
Tmem167	2.33877e-25	0.382551	0.798	0.582	6.54809e-21	Tmem167
Ctsz	2.85257e-25	0.346333	0.915	0.772	7.98663e-21	Ctsz
Fbn1	3.18009e-25	0.458667	0.704	0.427	8.90362e-21	Fbn1
S100a4	3.70437e-25	-0.829641	0.807	0.812	1.03715e-20	S100a4
Hmgb1	4.31201e-25	-0.378482	0.953	0.95	1.20728e-20	Hmgb1
Hcfc1r1	8.51891e-25	0.385339	0.819	0.563	2.38512e-20	Hcfc1r1
Kdelr3	1.08251e-24	0.36578	0.688	0.421	3.03081e-20	Kdelr3
Nrep	1.16494e-24	0.351123	0.56	0.286	3.26161e-20	Nrep
Timp2	1.39263e-24	0.439036	0.95	0.876	3.89907e-20	Timp2
Vmp1	1.41539e-24	0.352055	0.615	0.351	3.9628e-20	Vmp1
Slc25a4	1.73836e-24	0.31314	0.957	0.888	4.86706e-20	Slc25a4
Mmp3	1.7614e-24	0.468403	0.337	0.131	4.93157e-20	Mmp3
Kdelr1	2.15437e-24	0.373044	0.866	0.704	6.0318e-20	Kdelr1
Rgs10	2.35856e-24	0.293675	0.411	0.175	6.60349e-20	Rgs10
Hmg20b	2.71196e-24	0.312223	0.594	0.317	7.59294e-20	Hmg20b
Ifngr1	2.73869e-24	-0.643688	0.49	0.586	7.66778e-20	Ifngr1
Sepw1	3.08001e-24	0.287882	0.99	0.953	8.62341e-20	Sepw1
Aprt	3.82982e-24	0.344792	0.702	0.439	1.07227e-19	Aprt
2011-09-01	6.95369e-24	0.325222	0.585	0.314	1.9469e-19	2011-09-01
Id3	7.75615e-24	-0.644539	0.863	0.893	2.17157e-19	Id3
Rps17	7.83575e-24	0.257435	0.997	0.98	2.19385e-19	Rps17
Gpx7	7.95705e-24	0.375546	0.813	0.57	2.22781e-19	Gpx7
Atp5e	8.35272e-24	0.334457	0.957	0.854	2.33859e-19	Atp5e
Maged1	9.02837e-24	0.363041	0.768	0.521	2.52776e-19	Maged1
Sepp1	1.01719e-23	-0.479891	0.873	0.945	2.84793e-19	Sepp1
Dab2	1.11109e-23	0.511326	0.639	0.392	3.11083e-19	Dab2
Angptl1	1.13725e-23	0.905182	0.68	0.518	3.18406e-19	Angptl1
Myl9	1.14902e-23	0.321406	0.242	0.069	3.21702e-19	Myl9
Ppl	1.23776e-23	-0.417457	0.072	0.222	3.46547e-19	Ppl
Fam101b	1.31271e-23	0.441923	0.308	0.114	3.67532e-19	Fam101b
Cnbp	1.37508e-23	-0.441363	0.863	0.854	3.84995e-19	Cnbp
Slc1a5	1.82847e-23	-0.637063	0.52	0.601	5.11935e-19	Slc1a5
Rhoc	2.23018e-23	0.355803	0.875	0.678	6.24405e-19	Rhoc
Gaa	2.29585e-23	0.282311	0.534	0.272	6.42791e-19	Gaa
Uba52	2.46287e-23	0.434092	0.775	0.549	6.89554e-19	Uba52
Lgals3bp	3.02497e-23	0.363153	0.425	0.2	8.46932e-19	Lgals3bp
P3h1	3.07757e-23	0.276325	0.488	0.239	8.61659e-19	P3h1
Ubc	3.20628e-23	-0.666648	0.965	0.969	8.97694e-19	Ubc
Pofut2	3.58327e-23	0.34622	0.73	0.483	1.00324e-18	Pofut2
Serpine2	3.59596e-23	-0.636116	0.731	0.8	1.0068e-18	Serpine2
Ccdc80	5.47542e-23	-0.736825	0.941	0.923	1.53301e-18	Ccdc80
Col18a1	6.31855e-23	0.263096	0.235	0.067	1.76907e-18	Col18a1
Adgrg2	7.81355e-23	0.273613	0.308	0.114	2.18764e-18	Adgrg2
2015-09-01	8.65578e-23	0.272493	0.975	0.944	2.42344e-18	2015-09-01
Glmp	8.71883e-23	0.330035	0.705	0.424	2.4411e-18	Glmp
Amotl1	1.1968e-22	0.264005	0.498	0.244	3.35081e-18	Amotl1
Dpysl3	1.22333e-22	0.336548	0.631	0.364	3.42507e-18	Dpysl3
Islr	1.32821e-22	0.423685	0.762	0.516	3.71871e-18	Islr
Praf2	1.55704e-22	0.276122	0.604	0.329	4.35941e-18	Praf2
Crtap	1.6579e-22	0.328099	0.688	0.419	4.64179e-18	Crtap
Akr1a1	1.7406e-22	0.299202	0.93	0.829	4.87332e-18	Akr1a1
Desi2	1.75397e-22	0.263696	0.52	0.265	4.91077e-18	Desi2
Mafb	1.95104e-22	0.298155	0.549	0.29	5.46253e-18	Mafb
Eif4a1	2.03006e-22	-0.386913	0.916	0.913	5.68377e-18	Eif4a1
Jtb	3.21646e-22	0.307985	0.726	0.451	9.00545e-18	Jtb
Glul	3.69888e-22	-0.547538	0.644	0.728	1.03561e-17	Glul
Serpinf1	4.61922e-22	-0.505296	0.958	0.956	1.29329e-17	Serpinf1
Ube2d3	5.12931e-22	-0.379359	0.92	0.916	1.4361e-17	Ube2d3
Fibin	5.33297e-22	0.365199	0.41	0.195	1.49313e-17	Fibin
Uqcc3	5.87984e-22	0.256036	0.59	0.311	1.64624e-17	Uqcc3
Pdia6	6.98661e-22	0.381544	0.839	0.638	1.95611e-17	Pdia6
Loxl1	9.03755e-22	0.363703	0.852	0.662	2.53033e-17	Loxl1
Cdc42ep5	1.59834e-21	0.256121	0.513	0.253	4.47502e-17	Cdc42ep5
Foxp1	1.68321e-21	0.335133	0.699	0.444	4.71266e-17	Foxp1
Rpl23a-ps3	1.71539e-21	-0.412385	0.892	0.873	4.80274e-17	Rpl23a-ps3
Avpi1	1.87825e-21	0.260876	0.423	0.198	5.25872e-17	Avpi1
Pld3	2.02137e-21	0.308301	0.641	0.377	5.65944e-17	Pld3
Gnas	2.57095e-21	0.852972	0.929	0.813	7.19813e-17	Gnas
Trip10	3.11582e-21	-0.526804	0.239	0.387	8.72367e-17	Trip10
Flna	3.34989e-21	0.27066	0.476	0.239	9.37902e-17	Flna
Cpxm2	3.57107e-21	0.443975	0.422	0.208	9.99829e-17	Cpxm2
2810428I15Rik	4.30807e-21	0.364243	0.805	0.565	1.20617e-16	2810428I15Rik
Cd302	4.94133e-21	-0.511934	0.773	0.783	1.38347e-16	Cd302
P4ha2	6.51078e-21	0.321916	0.547	0.294	1.82289e-16	P4ha2
Sfrp2	7.56481e-21	0.266585	0.39	0.176	2.11799e-16	Sfrp2
Lman1	9.47448e-21	0.331315	0.613	0.362	2.65266e-16	Lman1
Kdelr2	9.4783e-21	0.384527	0.818	0.609	2.65374e-16	Kdelr2
Cirbp	1.02599e-20	-0.558708	0.655	0.667	2.87256e-16	Cirbp
Fabp5	1.07484e-20	0.250421	0.182	0.043	3.00935e-16	Fabp5
Pcbp1	1.30983e-20	0.280372	0.601	0.341	3.66727e-16	Pcbp1
Pigt	1.65829e-20	0.252658	0.548	0.295	4.64287e-16	Pigt
Minos1	2.07369e-20	0.372557	0.921	0.805	5.80591e-16	Minos1
Tcea3	2.37736e-20	0.271529	0.483	0.251	6.65612e-16	Tcea3
Spcs1	2.56419e-20	0.311166	0.924	0.801	7.17923e-16	Spcs1
Pamr1	2.64469e-20	0.494148	0.422	0.222	7.4046e-16	Pamr1
Gapdh	2.81291e-20	0.4032	0.956	0.867	7.87559e-16	Gapdh
Itgb5	2.81953e-20	0.269615	0.523	0.277	7.89411e-16	Itgb5
Ubb	2.97603e-20	-0.290356	0.999	1	8.33228e-16	Ubb
Cdo1	3.04183e-20	-0.600971	0.103	0.249	8.5165e-16	Cdo1
Sdf2	3.74477e-20	0.276804	0.683	0.41	1.04846e-15	Sdf2
Fam195b	4.07228e-20	0.324979	0.822	0.617	1.14016e-15	Fam195b
Mustn1	5.43546e-20	-0.668763	0.361	0.512	1.52182e-15	Mustn1
Plagl1	6.795e-20	0.275865	0.239	0.079	1.90246e-15	Plagl1
B2m	6.84729e-20	0.513749	0.996	0.987	1.9171e-15	B2m
Rbp1	6.9097e-20	0.333237	0.381	0.176	1.93458e-15	Rbp1
1110065P20Rik	6.93271e-20	0.265103	0.523	0.285	1.94102e-15	1110065P20Rik
Pkd2	7.62187e-20	0.275357	0.524	0.283	2.13397e-15	Pkd2
Ssr4	8.29591e-20	0.325913	0.936	0.832	2.32269e-15	Ssr4
Clec11a	8.46847e-20	0.378474	0.615	0.388	2.371e-15	Clec11a
App	1.32386e-19	0.280748	0.912	0.751	3.70654e-15	App
Rhoa	1.53675e-19	-0.367373	0.935	0.912	4.30259e-15	Rhoa
Matn4	1.6955e-19	0.855796	0.271	0.108	4.74706e-15	Matn4
Ifi205	2.16849e-19	-0.819833	0.249	0.388	6.07134e-15	Ifi205
Ufc1	2.72422e-19	0.281467	0.728	0.481	7.62726e-15	Ufc1
Nedd4	3.19342e-19	0.310724	0.881	0.751	8.94093e-15	Nedd4
Scpep1	3.34546e-19	0.293791	0.666	0.42	9.36662e-15	Scpep1
Ms4a4d	7.13529e-19	-0.541772	0.116	0.259	1.99774e-14	Ms4a4d
Nnmt	8.27829e-19	0.279799	0.583	0.338	2.31775e-14	Nnmt
Cyba	9.8078e-19	-0.527189	0.831	0.814	2.74599e-14	Cyba
Fez1	1.33204e-18	-0.560714	0.336	0.471	3.72944e-14	Fez1
Copz2	1.40967e-18	0.332323	0.811	0.635	3.94679e-14	Copz2
Calu	1.42148e-18	0.30368	0.872	0.699	3.97985e-14	Calu
Lamtor4	1.68279e-18	0.269822	0.746	0.483	4.71147e-14	Lamtor4
Timp3	1.72537e-18	-0.734586	0.482	0.59	4.8307e-14	Timp3
Fam3c	1.75947e-18	0.256338	0.538	0.294	4.92617e-14	Fam3c
Tma7	2.96551e-18	0.304725	0.827	0.609	8.30282e-14	Tma7
Hbb-bt	2.99945e-18	0.991691	0.289	0.114	8.39785e-14	Hbb-bt
Rpl5	3.02722e-18	0.251021	0.978	0.905	8.47562e-14	Rpl5
Loxl2	3.14911e-18	0.371691	0.62	0.398	8.81688e-14	Loxl2
S100a6	3.47009e-18	-0.301451	0.999	0.998	9.71555e-14	S100a6
Cd47	4.06399e-18	-0.377364	0.869	0.856	1.13784e-13	Cd47
Ostc	4.21901e-18	0.327593	0.828	0.65	1.18124e-13	Ostc
Atp5d	4.3847e-18	0.265932	0.915	0.788	1.22763e-13	Atp5d
2700094K13Rik	5.44538e-18	0.253798	0.49	0.262	1.5246e-13	2700094K13Rik
2700060E02Rik	6.98189e-18	0.289457	0.91	0.756	1.95479e-13	2700060E02Rik
Manf	9.23572e-18	0.356692	0.819	0.624	2.58582e-13	Manf
Itgb1	1.02523e-17	0.301755	0.861	0.718	2.87043e-13	Itgb1
Ramp1	1.07517e-17	-0.467547	0.153	0.305	3.01026e-13	Ramp1
Hba-a2	1.71951e-17	1.29157	0.368	0.167	4.8143e-13	Hba-a2
Qpct	1.85153e-17	-0.521241	0.16	0.3	5.1839e-13	Qpct
Tax1bp3	2.33298e-17	0.273573	0.685	0.446	6.53187e-13	Tax1bp3
Ier2	2.49704e-17	-0.834908	0.667	0.726	6.99121e-13	Ier2
Hmgn1	2.51282e-17	0.31072	0.871	0.712	7.03541e-13	Hmgn1
Ndufc2	2.66355e-17	0.276201	0.799	0.573	7.4574e-13	Ndufc2
Eif3k	3.2181e-17	0.252598	0.926	0.814	9.01003e-13	Eif3k
Gfpt2	3.25114e-17	-0.62561	0.339	0.468	9.10253e-13	Gfpt2
Erlec1	3.37882e-17	0.262681	0.688	0.437	9.46001e-13	Erlec1
Ar	3.52566e-17	-0.491898	0.163	0.298	9.87114e-13	Ar
Selm	4.09194e-17	0.269108	0.957	0.893	1.14566e-12	Selm
Ahnak	5.40844e-17	-0.381187	0.93	0.93	1.51426e-12	Ahnak
Zbtb16	6.80463e-17	-0.310062	0.069	0.185	1.90516e-12	Zbtb16
Anp32a	7.17188e-17	0.267919	0.623	0.391	2.00798e-12	Anp32a
Atp6v0e	7.77656e-17	0.293726	0.914	0.785	2.17728e-12	Atp6v0e
Itgbl1	8.0743e-17	0.279263	0.634	0.42	2.26064e-12	Itgbl1
Mrpl17	8.95473e-17	0.258272	0.587	0.354	2.50715e-12	Mrpl17
Pla2g16	9.3106e-17	0.251636	0.381	0.191	2.60678e-12	Pla2g16
Dad1	1.12111e-16	0.28151	0.922	0.827	3.13889e-12	Dad1
Ramp2	1.50111e-16	-0.490399	0.694	0.747	4.2028e-12	Ramp2
Eif4g2	1.65814e-16	0.270599	0.856	0.669	4.64246e-12	Eif4g2
Hspe1	1.67271e-16	0.483379	0.932	0.768	4.68324e-12	Hspe1
Eif3e	1.9524e-16	0.28734	0.917	0.795	5.46634e-12	Eif3e
Tspo	2.04024e-16	-0.370218	0.851	0.844	5.71227e-12	Tspo
Gpnmb	2.83045e-16	-0.582371	0.353	0.477	7.9247e-12	Gpnmb
Ift20	2.87784e-16	0.272445	0.788	0.568	8.05738e-12	Ift20
Rps27rt	3.54154e-16	-0.441185	0.703	0.708	9.91561e-12	Rps27rt
Cyb561	3.63147e-16	-0.505954	0.136	0.26	1.01674e-11	Cyb561
Krtdap	5.74186e-16	-1.36665	0.065	0.178	1.60761e-11	Krtdap
Thbd	6.18025e-16	-0.588042	0.317	0.452	1.73035e-11	Thbd
Zfos1	6.32441e-16	0.28837	0.649	0.415	1.77071e-11	Zfos1
Srsf5	8.60333e-16	-0.441818	0.688	0.67	2.40876e-11	Srsf5
Id1	9.12432e-16	-0.760753	0.153	0.283	2.55463e-11	Id1
Gm13305	9.15398e-16	-0.544256	0.074	0.184	2.56293e-11	Gm13305
Fxyd1	9.90276e-16	-0.329637	0.904	0.892	2.77257e-11	Fxyd1
Lgmn	1.2851e-15	0.254399	0.686	0.454	3.59802e-11	Lgmn
Ctsd	1.38211e-15	0.308926	0.924	0.833	3.86962e-11	Ctsd
Cox7a2l	1.43437e-15	0.273088	0.933	0.792	4.01596e-11	Cox7a2l
Cstb	1.55168e-15	0.273388	0.864	0.649	4.34439e-11	Cstb
Il11ra1	1.62256e-15	-0.532021	0.882	0.87	4.54285e-11	Il11ra1
Ap2s1	1.98931e-15	0.266996	0.747	0.519	5.56966e-11	Ap2s1
Gsta3	2.02737e-15	-0.499144	0.03	0.118	5.67622e-11	Gsta3
Son	2.03879e-15	-0.449985	0.692	0.68	5.70821e-11	Son
Cd44	2.26984e-15	0.501642	0.55	0.359	6.35509e-11	Cd44
Procr	2.28058e-15	-0.879314	0.301	0.416	6.38518e-11	Procr
Sec61g	3.05807e-15	0.271273	0.973	0.92	8.56199e-11	Sec61g
Txndc5	4.33778e-15	0.283878	0.791	0.605	1.21449e-10	Txndc5
Lrrc17	4.50573e-15	0.266097	0.467	0.27	1.26151e-10	Lrrc17
Fstl1	4.51572e-15	0.317088	0.974	0.928	1.26431e-10	Fstl1
Zfp385a	4.96454e-15	-0.493208	0.196	0.317	1.38997e-10	Zfp385a
Mgst3	5.24304e-15	0.250334	0.692	0.46	1.46795e-10	Mgst3
Acta2	5.52006e-15	0.348152	0.208	0.078	1.54551e-10	Acta2
Grn	7.71452e-15	0.290713	0.909	0.779	2.15991e-10	Grn
Hba-a1	1.1267e-14	1.46986	0.396	0.204	3.15453e-10	Hba-a1
Efhd1	1.31357e-14	-0.482198	0.135	0.257	3.67773e-10	Efhd1
Vkorc1	1.47625e-14	0.257746	0.917	0.773	4.13321e-10	Vkorc1
Pabpc1	1.5315e-14	0.277649	0.919	0.789	4.28788e-10	Pabpc1
Tnmd	1.96648e-14	0.661521	0.407	0.227	5.50575e-10	Tnmd
Efemp1	2.48569e-14	-0.661488	0.228	0.356	6.95942e-10	Efemp1
Vcan	2.60795e-14	0.343175	0.47	0.281	7.30173e-10	Vcan
Tnfaip6	2.83484e-14	0.497894	0.571	0.356	7.93699e-10	Tnfaip6
Maff	2.8536e-14	-0.457851	0.245	0.381	7.98952e-10	Maff
Igfbp6	2.86523e-14	-0.478752	0.971	0.939	8.02207e-10	Igfbp6
Prdx1	3.30668e-14	0.25996	0.988	0.96	9.25805e-10	Prdx1
Ugdh	5.05379e-14	-0.56799	0.663	0.674	1.41496e-09	Ugdh
Sub1	5.09226e-14	0.255232	0.843	0.655	1.42573e-09	Sub1
Col4a2	6.07202e-14	0.253793	0.526	0.316	1.70004e-09	Col4a2
Furin	6.42818e-14	0.253621	0.301	0.143	1.79976e-09	Furin
Axl	6.98986e-14	-0.441619	0.748	0.724	1.95702e-09	Axl
Rrbp1	7.13136e-14	0.284358	0.908	0.792	1.99664e-09	Rrbp1
Fbln2	7.40974e-14	0.284902	0.866	0.673	2.07458e-09	Fbln2
Ppp1r15a	9.10886e-14	-0.64217	0.556	0.626	2.5503e-09	Ppp1r15a
Amy1	9.60988e-14	-0.331383	0.058	0.156	2.69057e-09	Amy1
Dpep1	1.10025e-13	-0.658302	0.221	0.343	3.08047e-09	Dpep1
Engase	1.11632e-13	-0.476786	0.16	0.275	3.12547e-09	Engase
Ppp1ca	1.54878e-13	0.261353	0.876	0.735	4.33628e-09	Ppp1ca
Glud1	1.74368e-13	-0.470546	0.557	0.585	4.88195e-09	Glud1
Gpc3	1.8014e-13	-0.555645	0.213	0.334	5.04357e-09	Gpc3
Ntrk2	1.99452e-13	-0.348513	0.149	0.279	5.58426e-09	Ntrk2
Fus	2.3221e-13	-0.423995	0.634	0.653	6.50141e-09	Fus
Nfib	2.66208e-13	-0.456818	0.666	0.663	7.4533e-09	Nfib
Gpx3	3.03689e-13	-0.838428	0.871	0.834	8.5027e-09	Gpx3
Ccnl1	4.30704e-13	-0.552655	0.561	0.595	1.20588e-08	Ccnl1
Slc6a6	4.84999e-13	-0.575047	0.504	0.56	1.3579e-08	Slc6a6
Clic4	5.26615e-13	0.28512	0.665	0.454	1.47442e-08	Clic4
Rabac1	5.76399e-13	-0.250304	0.965	0.931	1.6138e-08	Rabac1
Anxa4	6.10172e-13	-0.419725	0.52	0.552	1.70836e-08	Anxa4
Ptx3	6.70413e-13	0.265241	0.164	0.058	1.87702e-08	Ptx3
Srsf3	8.18473e-13	-0.371417	0.751	0.749	2.29156e-08	Srsf3
Podn	1.13719e-12	-0.54549	0.3	0.403	3.1839e-08	Podn
Actg1	1.1935e-12	0.252799	0.99	0.97	3.34157e-08	Actg1
Tob1	1.22127e-12	-0.517033	0.382	0.458	3.41932e-08	Tob1
Socs3	1.32596e-12	-0.532725	0.634	0.681	3.71242e-08	Socs3
Arl4a	1.38108e-12	-0.43297	0.551	0.618	3.86676e-08	Arl4a
Ecm2	1.44868e-12	-0.606731	0.654	0.657	4.056e-08	Ecm2
Klf9	1.54756e-12	-0.531578	0.427	0.49	4.33285e-08	Klf9
Cpne8	1.62993e-12	-0.457427	0.349	0.44	4.56347e-08	Cpne8
Rrad	3.64653e-12	0.482706	0.259	0.122	1.02095e-07	Rrad
Gm9780	5.10453e-12	-0.445313	0.298	0.388	1.42917e-07	Gm9780
Maob	5.36047e-12	-0.307379	0.067	0.156	1.50083e-07	Maob
Serpine1	5.66147e-12	0.322055	0.228	0.107	1.5851e-07	Serpine1
Scg3	6.77703e-12	-0.659264	0.03	0.101	1.89743e-07	Scg3
Adh7	7.36749e-12	-0.438453	0.123	0.229	2.06275e-07	Adh7
H3f3b	7.933e-12	-0.324922	0.988	0.983	2.22108e-07	H3f3b
Prdx5	8.77916e-12	0.284258	0.841	0.656	2.45799e-07	Prdx5
Entpd2	1.29291e-11	-0.500889	0.543	0.608	3.6199e-07	Entpd2
Ablim1	1.43506e-11	-0.429898	0.262	0.365	4.01789e-07	Ablim1
Smim14	1.54457e-11	-0.265482	0.91	0.869	4.3245e-07	Smim14
Hnrnpa2b1	1.66027e-11	-0.266248	0.887	0.864	4.64842e-07	Hnrnpa2b1
Msx1	1.74032e-11	-0.371237	0.232	0.348	4.87254e-07	Msx1
Fgf7	2.71609e-11	-0.457459	0.243	0.348	7.60452e-07	Fgf7
Ephx1	3.71006e-11	-0.401093	0.205	0.306	1.03874e-06	Ephx1
Ccl19	3.85498e-11	-0.334791	0.04	0.114	1.07932e-06	Ccl19
Dpp4	4.11029e-11	-0.425664	0.084	0.174	1.1508e-06	Dpp4
Serpina3n	4.23796e-11	-0.478166	0.352	0.458	1.18654e-06	Serpina3n
1700019D03Rik	5.60533e-11	-0.304815	0.13	0.232	1.56938e-06	1700019D03Rik
Vim	5.87268e-11	0.266757	0.997	0.993	1.64423e-06	Vim
Spock2	7.71989e-11	-0.272139	0.053	0.132	2.16141e-06	Spock2
Ppp1r2	7.95901e-11	-0.365959	0.671	0.651	2.22836e-06	Ppp1r2
Palm	8.18475e-11	-0.38071	0.379	0.437	2.29157e-06	Palm
Txn1	1.20904e-10	-0.306128	0.965	0.928	3.38506e-06	Txn1
Aspn	2.09802e-10	0.435389	0.904	0.825	5.87405e-06	Aspn
Cltb	2.82418e-10	-0.340878	0.712	0.685	7.90715e-06	Cltb
Nfkbia	3.0369e-10	-0.408603	0.758	0.781	8.50272e-06	Nfkbia
Sema3e	3.16023e-10	-0.309436	0.089	0.175	8.84802e-06	Sema3e
Swt1	3.67935e-10	0.557314	0.453	0.296	1.03014e-05	Swt1
Nme1	4.60055e-10	0.253048	0.725	0.525	1.28806e-05	Nme1
Man1a	5.18088e-10	-0.430622	0.578	0.584	1.45054e-05	Man1a
Ccl11	5.96654e-10	-0.591652	0.106	0.198	1.67051e-05	Ccl11
Cdh13	6.03662e-10	-0.46403	0.412	0.483	1.69013e-05	Cdh13
Aldh1a1	1.00583e-09	-0.298354	0.118	0.21	2.81612e-05	Aldh1a1
Blvrb	1.20549e-09	-0.360201	0.624	0.623	3.37513e-05	Blvrb
Cfh	1.54499e-09	-0.90848	0.409	0.477	4.32566e-05	Cfh
Nop56	1.91515e-09	-0.362954	0.207	0.29	5.36203e-05	Nop56
Lrrn4cl	2.19715e-09	-0.410799	0.602	0.625	6.15157e-05	Lrrn4cl
Klf2	2.28088e-09	0.369197	0.433	0.286	6.38602e-05	Klf2
Fbln1	2.55318e-09	-0.592416	0.636	0.635	7.14841e-05	Fbln1
Spop	3.69169e-09	-0.41414	0.628	0.59	0.00010336	Spop
Sod3	3.78497e-09	-0.537589	0.791	0.755	0.000105972	Sod3
Steap4	4.25235e-09	-0.627953	0.258	0.339	0.000119057	Steap4
Omd	4.38152e-09	-0.530132	0.116	0.197	0.000122674	Omd
Bmp4	4.48787e-09	-0.355488	0.202	0.298	0.000125651	Bmp4
Zbtb20	5.70334e-09	-0.275341	0.886	0.846	0.000159682	Zbtb20
Abi3bp	7.13183e-09	0.293696	0.828	0.696	0.000199677	Abi3bp
Trim47	8.75417e-09	-0.480442	0.328	0.383	0.000245099	Trim47
Tmeff2	9.33818e-09	-0.337741	0.099	0.18	0.00026145	Tmeff2
C4b	9.39883e-09	-0.758064	0.291	0.37	0.000263148	C4b
Rsrp1	1.54167e-08	-0.283764	0.912	0.906	0.000431637	Rsrp1
Mnda	1.68602e-08	-0.402546	0.246	0.322	0.000472053	Mnda
Pik3r1	1.75336e-08	-0.393546	0.468	0.505	0.000490906	Pik3r1
Sbds	1.80372e-08	-0.393155	0.467	0.493	0.000505006	Sbds
Pir	1.97017e-08	-0.250696	0.16	0.248	0.000551608	Pir
Tubb2a	1.97508e-08	0.339965	0.632	0.487	0.000552982	Tubb2a
Aplp2	2.05599e-08	-0.333357	0.649	0.635	0.000575635	Aplp2
Adamts5	2.12389e-08	-0.488291	0.464	0.519	0.000594646	Adamts5
Tmem159	3.00321e-08	-0.392797	0.577	0.561	0.000840838	Tmem159
Gadd45a	3.69024e-08	0.250596	0.367	0.23	0.00103319	Gadd45a
Cdkn1c	4.5055e-08	0.295877	0.553	0.402	0.00126145	Cdkn1c
Tnfsf9	4.8423e-08	-0.313481	0.078	0.151	0.00135575	Tnfsf9
Ybx1	5.60469e-08	-0.376393	0.69	0.646	0.0015692	Ybx1
Klf10	6.45618e-08	-0.454262	0.276	0.341	0.0018076	Klf10
Rnf167	7.28529e-08	-0.320137	0.221	0.293	0.00203973	Rnf167
Arhgdia	8.60644e-08	-0.271427	0.8	0.755	0.00240963	Arhgdia
Tmod2	9.15363e-08	-0.308312	0.198	0.279	0.00256283	Tmod2
Errfi1	9.61381e-08	-0.361616	0.464	0.542	0.00269167	Errfi1
Btg2	1.13422e-07	-0.583721	0.562	0.602	0.00317559	Btg2
Plscr4	1.13686e-07	-0.300769	0.221	0.298	0.00318298	Plscr4
Ndrg1	1.42296e-07	-0.310724	0.365	0.43	0.00398401	Ndrg1
AI607873	2.05526e-07	-0.356032	0.149	0.224	0.00575432	AI607873
Jun	2.13289e-07	-0.54852	0.891	0.882	0.00597167	Jun
Anxa7	2.15564e-07	-0.316035	0.567	0.57	0.00603535	Anxa7
Rpl13-ps3	2.4192e-07	-0.346503	0.612	0.579	0.00677327	Rpl13-ps3
Mid1ip1	2.9131e-07	-0.306368	0.185	0.265	0.00815611	Mid1ip1
Zfp36	3.71068e-07	-0.335689	0.586	0.639	0.0103892	Zfp36
Serinc1	4.1665e-07	-0.270464	0.783	0.7	0.0116654	Serinc1
Ace	4.17814e-07	-0.419493	0.302	0.376	0.011698	Ace
Lpl	5.6203e-07	-0.438245	0.287	0.373	0.0157357	Lpl
Osbpl1a	5.87676e-07	-0.277659	0.231	0.298	0.0164537	Osbpl1a
Gdf10	6.22731e-07	-0.384359	0.188	0.272	0.0174352	Gdf10
Map1b	8.3122e-07	-0.550261	0.395	0.427	0.0232725	Map1b
Txnip	8.49623e-07	-0.398133	0.586	0.596	0.0237877	Txnip
Gadd45g	8.91292e-07	-0.415346	0.712	0.71	0.0249544	Gadd45g
Hspb8	9.19233e-07	-0.447266	0.473	0.477	0.0257367	Hspb8
Cd151	9.24265e-07	-0.3883	0.432	0.457	0.0258776	Cd151
Dkk2	9.64191e-07	-0.560156	0.209	0.282	0.0269954	Dkk2
Dazap2	1.0012e-06	-0.314412	0.586	0.553	0.0280317	Dazap2
Adk	1.06947e-06	-0.352629	0.574	0.565	0.0299431	Adk
Sptbn1	1.08861e-06	-0.316143	0.699	0.646	0.0304788	Sptbn1
Sult5a1	1.12113e-06	-0.439529	0.199	0.267	0.0313894	Sult5a1
Celf2	1.30071e-06	-0.400317	0.548	0.546	0.0364174	Celf2
Anxa3	1.31661e-06	-0.576699	0.342	0.392	0.0368626	Anxa3
Bri3	1.40497e-06	-0.326038	0.558	0.54	0.0393364	Bri3
Htra1	1.51937e-06	0.312412	0.91	0.801	0.0425394	Htra1
U2af1	1.98062e-06	-0.281348	0.573	0.557	0.0554535	U2af1
Igf1	2.10626e-06	0.569197	0.839	0.784	0.0589711	Igf1
Ndrg2	2.4647e-06	-0.317753	0.228	0.292	0.0690067	Ndrg2
Lama2	2.55866e-06	-0.295301	0.204	0.27	0.0716375	Lama2
Nop58	2.57344e-06	-0.519964	0.352	0.391	0.0720512	Nop58
Ehd2	2.71964e-06	-0.304717	0.531	0.518	0.0761446	Ehd2
Ang	3.16488e-06	-0.307826	0.223	0.284	0.0886103	Ang
Slco3a1	3.36334e-06	-0.284614	0.158	0.221	0.0941668	Slco3a1
Dhrs7	3.62068e-06	-0.293895	0.505	0.505	0.101372	Dhrs7
Bmp5	3.83076e-06	-0.250836	0.081	0.142	0.107254	Bmp5
Selenbp1	4.02297e-06	-0.35851	0.217	0.276	0.112635	Selenbp1
Klf6	4.18728e-06	0.416055	0.751	0.642	0.117236	Klf6
Tprgl	4.77507e-06	-0.327857	0.559	0.548	0.133692	Tprgl
Sqstm1	5.00322e-06	-0.366124	0.784	0.71	0.14008	Sqstm1
Coq10b	7.73992e-06	-0.349408	0.375	0.411	0.216702	Coq10b
Emc7	7.83649e-06	-0.256846	0.703	0.647	0.219406	Emc7
Lmo2	8.5935e-06	-0.284439	0.104	0.166	0.240601	Lmo2
Wsb1	9.12342e-06	-0.416732	0.478	0.466	0.255438	Wsb1
Hsp90aa1	9.99373e-06	0.259171	0.944	0.846	0.279804	Hsp90aa1
Egr1	1.28502e-05	-0.438859	0.807	0.782	0.359781	Egr1
Pla1a	1.35271e-05	-0.554333	0.092	0.15	0.378731	Pla1a
Atp6ap1	1.35489e-05	-0.270614	0.7	0.648	0.379341	Atp6ap1
Tob2	1.53329e-05	-0.309396	0.198	0.252	0.42929	Tob2
Fgfr1	1.62099e-05	-0.279961	0.735	0.673	0.453844	Fgfr1
Tiparp	1.94949e-05	-0.372738	0.281	0.332	0.545819	Tiparp
Gm26532	2.3855e-05	-0.312903	0.123	0.179	0.667894	Gm26532
Col22a1	2.76387e-05	0.302146	0.108	0.056	0.773829	Col22a1
Per3	2.91276e-05	-0.295077	0.14	0.196	0.815516	Per3
Mbnl1	3.05263e-05	-0.34977	0.672	0.614	0.854677	Mbnl1
Il1r2	3.1116e-05	-0.323618	0.061	0.11	0.871186	Il1r2
Adh1	3.67307e-05	-0.274815	0.073	0.125	1	Adh1
Tra2b	3.7846e-05	-0.319519	0.685	0.619	1	Tra2b
Crispld2	3.82183e-05	-0.492528	0.333	0.38	1	Crispld2
Aldh1a3	3.94536e-05	-0.256972	0.065	0.114	1	Aldh1a3
Triobp	3.98569e-05	-0.257004	0.394	0.424	1	Triobp
Mat2a	4.54166e-05	-0.290932	0.639	0.606	1	Mat2a
Ackr3	4.67163e-05	-0.369221	0.324	0.367	1	Ackr3
Ndn	5.99074e-05	-0.302112	0.519	0.517	1	Ndn
Tmod3	5.99576e-05	-0.31662	0.332	0.36	1	Tmod3
0610010K14Rik	6.97914e-05	-0.260055	0.215	0.264	1	0610010K14Rik
Pdgfra	7.0568e-05	-0.276628	0.655	0.616	1	Pdgfra
Mn1	8.09447e-05	-0.277744	0.135	0.185	1	Mn1
Tcea1	8.57822e-05	-0.347412	0.456	0.449	1	Tcea1
Angptl7	0.000105747	-1.48232	0.213	0.268	1	Angptl7
Slc43a3	0.000110922	-0.416484	0.229	0.272	1	Slc43a3
Fos	0.000143833	-0.399801	0.924	0.898	1	Fos
Hnrnpu	0.000158899	-0.259725	0.616	0.564	1	Hnrnpu
Olfml3	0.000159104	-0.261279	0.806	0.784	1	Olfml3
Isg15	0.000165115	0.285207	0.104	0.057	1	Isg15
Ifrd1	0.000166249	-0.303458	0.642	0.612	1	Ifrd1
Enpp2	0.00018764	-0.492284	0.381	0.407	1	Enpp2
Anp32e	0.000193374	-0.277479	0.344	0.364	1	Anp32e
Dnajb1	0.00020729	-0.766243	0.677	0.642	1	Dnajb1
Tuba1c	0.000209974	-0.284113	0.305	0.333	1	Tuba1c
Bag1	0.0002381	-0.307139	0.542	0.501	1	Bag1
Chad	0.000245093	-1.11227	0.215	0.257	1	Chad
Igsf8	0.000251397	-0.293614	0.447	0.441	1	Igsf8
Myc	0.000276586	-0.660436	0.3	0.339	1	Myc
Srsf7	0.000327936	-0.326479	0.459	0.448	1	Srsf7
Lgals3	0.000343572	-0.431951	0.896	0.821	1	Lgals3
Aff3	0.00035629	-0.317239	0.212	0.251	1	Aff3
Card19	0.000366818	-0.265016	0.523	0.495	1	Card19
Adgrd1	0.000422996	-0.29121	0.231	0.272	1	Adgrd1
Eln	0.000450475	-0.477378	0.276	0.201	1	Eln
Sertad3	0.000454998	-0.254531	0.148	0.188	1	Sertad3
Samhd1	0.000506072	-0.31344	0.274	0.306	1	Samhd1
Kif5b	0.000507139	-0.282395	0.624	0.56	1	Kif5b
H2-K1	0.000513987	0.3307	0.716	0.58	1	H2-K1
Bdh2	0.000551833	-0.302129	0.308	0.333	1	Bdh2
Cdkn1a	0.000558968	-0.504247	0.475	0.483	1	Cdkn1a
Rbbp6	0.000587242	-0.250409	0.354	0.371	1	Rbbp6
Ibsp	0.000597208	-1.27923	0.076	0.114	1	Ibsp
Nhp2l1	0.000612676	-0.276771	0.691	0.614	1	Nhp2l1
Mxra7	0.000634709	-0.300219	0.5	0.472	1	Mxra7
Steap3	0.000656302	-0.339611	0.615	0.571	1	Steap3
Mpp1	0.000744419	-0.311219	0.289	0.31	1	Mpp1
F3	0.000766383	-0.379593	0.132	0.178	1	F3
Rnd3	0.000850529	-0.297599	0.222	0.261	1	Rnd3
Nfe2l2	0.000860224	-0.257137	0.483	0.468	1	Nfe2l2
Elavl1	0.000981385	-0.328448	0.31	0.323	1	Elavl1
Sf3b1	0.00110137	-0.253971	0.666	0.601	1	Sf3b1
Vamp2	0.00121907	-0.250564	0.275	0.298	1	Vamp2
Ube2s	0.00124803	-0.257147	0.676	0.602	1	Ube2s
Slbp	0.00127238	-0.301192	0.387	0.388	1	Slbp
Pink1	0.00130414	-0.270198	0.472	0.448	1	Pink1
Wisp2	0.00132168	-0.421255	0.595	0.591	1	Wisp2
Hic1	0.00138197	-0.255318	0.145	0.184	1	Hic1
Dnajc8	0.00166904	-0.273792	0.572	0.53	1	Dnajc8
Pnp	0.00167047	-0.254203	0.483	0.47	1	Pnp
Lsm14a	0.0019697	-0.261554	0.302	0.319	1	Lsm14a
Prelp	0.00226839	-0.359173	0.699	0.677	1	Prelp
Kazald1	0.00232534	-0.307931	0.262	0.29	1	Kazald1
Syf2	0.00282499	-0.25122	0.484	0.453	1	Syf2
St3gal1	0.00290115	-0.293242	0.309	0.321	1	St3gal1
Gps2	0.00322205	-0.277812	0.271	0.287	1	Gps2
Nol7	0.00329841	-0.256902	0.494	0.46	1	Nol7
Irf2bpl	0.00334703	-0.254405	0.355	0.36	1	Irf2bpl
Tgfbr3	0.00375464	-0.289758	0.411	0.402	1	Tgfbr3
Ebf2	0.00438585	-0.279646	0.273	0.301	1	Ebf2
Srrm1	0.00470281	-0.27423	0.5	0.461	1	Srrm1
Ier5	0.00511973	-0.457112	0.447	0.44	1	Ier5
Fmo1	0.00567928	-0.272112	0.208	0.238	1	Fmo1
Cyp2f2	0.00580775	-0.268356	0.142	0.18	1	Cyp2f2
Gm28875	0.0062442	-0.260147	0.158	0.187	1	Gm28875
Adam33	0.00636114	-0.287204	0.258	0.285	1	Adam33
Gnpnat1	0.00637346	-0.335559	0.484	0.448	1	Gnpnat1
Apoe	0.00762225	-0.516202	0.573	0.458	1	Apoe
Ier3	0.00805526	-0.255821	0.563	0.554	1	Ier3
Cd200	0.00856529	-0.254548	0.123	0.155	1	Cd200
Figf	0.00892284	-0.31936	0.236	0.256	1	Figf
Cxcl14	0.00912129	-0.58956	0.438	0.449	1	Cxcl14
Hexim1	0.0112335	-0.272791	0.264	0.274	1	Hexim1
Il6	0.0114164	0.264662	0.126	0.089	1	Il6
Vamp4	0.0125947	-0.253128	0.428	0.402	1	Vamp4
Klf3	0.0165304	-0.296163	0.412	0.395	1	Klf3
Pam	0.0186556	-0.321001	0.699	0.614	1	Pam
Anxa8	0.0191686	-0.62621	0.525	0.486	1	Anxa8
Mef2a	0.0200448	-0.259474	0.384	0.369	1	Mef2a
Icam1	0.0231277	-0.362395	0.259	0.276	1	Icam1
Irf1	0.0271211	-0.302227	0.24	0.255	1	Irf1
C3	0.028157	-0.377859	0.536	0.513	1	C3
Dnajb9	0.0314708	-0.31869	0.516	0.459	1	Dnajb9
Bin1	0.032395	-0.286529	0.454	0.414	1	Bin1
Bhlhe40	0.0372215	-0.361521	0.405	0.4	1	Bhlhe40
Btg1	0.0378477	-0.257536	0.714	0.651	1	Btg1
Gpbp1	0.0402447	-0.258778	0.407	0.38	1	Gpbp1
Ifi204	0.0451778	-0.30884	0.286	0.288	1	Ifi204
Ankrd29	0.0453247	-0.288487	0.333	0.323	1	Ankrd29
Nsg1	0.0582814	-0.305477	0.456	0.431	1	Nsg1
Pi16	0.0950902	-0.862316	0.48	0.444	1	Pi16
Cryab	0.106776	-0.393026	0.686	0.634	1	Cryab
Comp	0.107269	-0.598433	0.783	0.679	1	Comp
Sfrp4	0.107785	-0.645375	0.442	0.366	1	Sfrp4
Hn1	0.13787	-0.278406	0.604	0.513	1	Hn1
Higd1a	0.155229	-0.368014	0.725	0.594	1	Higd1a
Hmox1	0.175189	-0.371068	0.367	0.292	1	Hmox1
C1qtnf7	0.202401	-0.268558	0.245	0.242	1	C1qtnf7
Cilp2	0.286729	-0.262986	0.167	0.142	1	Cilp2
Cpe	0.368419	-0.435615	0.287	0.277	1	Cpe
Prg4	0.433322	-0.612761	0.811	0.704	1	Prg4
Nr4a1	0.453352	-0.344146	0.505	0.452	1	Nr4a1
Trf	0.538304	-0.264472	0.12	0.122	1	Trf
Meg3	0.546688	0.4404	0.518	0.567	1	Meg3
Hspa1a	0.550481	-0.378684	0.926	0.87	1	Hspa1a
Sparcl1	0.558237	-0.411094	0.316	0.271	1	Sparcl1
Hspa1b	0.678985	-0.262067	0.679	0.57	1	Hspa1b
Nmb	0.679838	-0.279521	0.153	0.135	1	Nmb

## Sheet: GlsHk2_neg_peak_vs_rest_RNA
	p_val	avg_log2FC	pct.1	pct.2	p_val_adj	gene
Angptl4	2.57048e-91	1.77446	0.509	0.054	7.19684e-87	Angptl4
Gm26917	1.29517e-84	1.01977	0.756	0.243	3.62623e-80	Gm26917
Slpi	4.48376e-76	2.96513	0.354	0.008	1.25536e-71	Slpi
Ccl7	4.37018e-69	1.87018	0.691	0.21	1.22356e-64	Ccl7
Timp1	2.89105e-67	2.95486	0.776	0.447	8.09437e-63	Timp1
Cxcl5	2.89609e-65	2.37202	0.298	0.003	8.10848e-61	Cxcl5
Cd9	4.65086e-58	-0.853807	0.967	0.993	1.30215e-53	Cd9
Cthrc1	1.55693e-57	2.08258	0.549	0.169	4.3591e-53	Cthrc1
Hbb-bs	7.78861e-56	0.781087	0.878	0.576	2.18066e-51	Hbb-bs
AY036118	2.47205e-55	0.530357	0.389	0.053	6.92124e-51	AY036118
P4hb	3.9863e-54	1.0255	0.857	0.626	1.11608e-49	P4hb
Slc39a14	5.53197e-54	0.713724	0.375	0.054	1.54884e-49	Slc39a14
Chl1	1.81358e-53	0.749093	0.313	0.026	5.07766e-49	Chl1
Eef1g	3.52023e-53	0.822128	0.977	0.853	9.85594e-49	Eef1g
Igfbp6	1.58213e-52	-1.20481	0.874	0.939	4.42964e-48	Igfbp6
Pmp22	1.4547e-50	-0.851991	0.793	0.927	4.07287e-46	Pmp22
Ccl2	1.11752e-47	0.774373	0.526	0.158	3.12883e-43	Ccl2
Saa3	9.1027e-47	2.1514	0.242	0.01	2.54857e-42	Saa3
Clec3b	7.68925e-46	-1.25548	0.603	0.848	2.15284e-41	Clec3b
Csgalnact1	2.42564e-45	0.498851	0.375	0.07	6.7913e-41	Csgalnact1
Gsn	5.59452e-45	-0.885542	0.99	1	1.56635e-40	Gsn
Tnfaip6	8.76877e-45	1.20251	0.737	0.356	2.45508e-40	Tnfaip6
Ckap4	2.79492e-44	0.810862	0.495	0.157	7.82522e-40	Ckap4
Hp	9.91203e-44	1.93814	0.317	0.046	2.77517e-39	Hp
Tnc	5.44674e-43	1.10718	0.379	0.084	1.52498e-38	Tnc
Ecm1	4.44605e-42	-1.01375	0.925	0.933	1.24481e-37	Ecm1
Rps3	5.16007e-42	0.538102	1	0.99	1.44472e-37	Rps3
Rps2	5.84233e-42	0.593411	1	0.994	1.63574e-37	Rps2
Nt5dc2	1.19822e-41	0.548731	0.265	0.029	3.35479e-37	Nt5dc2
Crabp2	2.16762e-41	1.04074	0.369	0.084	6.06891e-37	Crabp2
Lamb1	3.17889e-40	0.52598	0.395	0.09	8.90024e-36	Lamb1
Emilin1	3.74863e-40	0.715743	0.495	0.174	1.04954e-35	Emilin1
Pdia6	8.39033e-40	0.824233	0.836	0.638	2.34912e-35	Pdia6
Rplp1	1.40989e-39	0.573626	1	0.999	3.94742e-35	Rplp1
Postn	1.55321e-39	1.69865	0.631	0.296	4.34868e-35	Postn
Cd34	5.88723e-39	-1.08167	0.675	0.823	1.64831e-34	Cd34
Efemp2	3.34229e-38	0.8288	0.729	0.469	9.35774e-34	Efemp2
Gstm1	1.33729e-37	-0.810288	0.609	0.857	3.74414e-33	Gstm1
Enpp1	4.62718e-37	0.465809	0.323	0.063	1.29552e-32	Enpp1
Pcolce2	1.17293e-36	-1.04373	0.567	0.782	3.28398e-32	Pcolce2
Adam12	2.51135e-36	0.324515	0.199	0.011	7.03127e-32	Adam12
Npm1	2.60621e-36	0.731904	0.936	0.855	7.29687e-32	Npm1
Wisp1	3.10333e-36	0.367913	0.246	0.029	8.68871e-32	Wisp1
Cxcl1	4.83828e-36	1.01475	0.764	0.413	1.35462e-31	Cxcl1
Ly6c1	1.25738e-35	-1.02821	0.851	0.894	3.5204e-31	Ly6c1
Cd81	1.75656e-35	-0.527678	0.969	0.996	4.91803e-31	Cd81
Pxdn	4.03869e-35	0.340073	0.28	0.045	1.13075e-30	Pxdn
Tpm2	4.26976e-35	0.678856	0.362	0.092	1.19545e-30	Tpm2
Ddah1	2.0287e-34	0.433036	0.18	0.008	5.67996e-30	Ddah1
Fscn1	4.63853e-34	0.542425	0.333	0.078	1.2987e-29	Fscn1
Serf2	7.18382e-33	0.61345	0.992	0.968	2.01133e-28	Serf2
Hsp90ab1	9.03474e-33	0.551289	0.998	0.968	2.52955e-28	Hsp90ab1
Mif	1.23028e-32	1.25271	0.776	0.581	3.44455e-28	Mif
Col5a3	1.8084e-32	0.830686	0.381	0.116	5.06317e-28	Col5a3
Serpinf1	2.55451e-32	-0.761723	0.913	0.956	7.15212e-28	Serpinf1
Calr	3.10741e-32	0.709279	0.928	0.843	8.70014e-28	Calr
Cda	6.76209e-32	0.301164	0.197	0.018	1.89325e-27	Cda
Itm2b	8.6784e-32	-0.422327	0.996	1	2.42978e-27	Itm2b
Dcn	1.14499e-31	-0.573588	0.996	1	3.20573e-27	Dcn
Tsc22d3	1.94753e-31	-0.929878	0.511	0.757	5.45269e-27	Tsc22d3
Sec61b	2.61591e-31	0.789581	0.886	0.796	7.32403e-27	Sec61b
H19	3.32857e-31	1.1611	0.219	0.029	9.31932e-27	H19
Tmem176a	3.82926e-31	0.745304	0.451	0.167	1.07212e-26	Tmem176a
Hif1a	1.58306e-30	0.681452	0.553	0.268	4.43225e-26	Hif1a
Rnase4	1.68034e-30	-0.696545	0.865	0.938	4.70463e-26	Rnase4
Serpinh1	2.35522e-30	0.718932	0.99	0.968	6.59414e-26	Serpinh1
Csrp2	3.2681e-30	1.26957	0.573	0.31	9.15003e-26	Csrp2
Rpsa	3.29745e-30	0.567159	0.998	0.974	9.23221e-26	Rpsa
Sod2	3.80045e-30	0.920172	0.632	0.345	1.06405e-25	Sod2
Col12a1	5.75337e-30	0.658671	0.435	0.156	1.61083e-25	Col12a1
Gapdh	6.34453e-30	0.876223	0.936	0.867	1.77634e-25	Gapdh
Uck2	1.24437e-29	0.282155	0.221	0.032	3.484e-25	Uck2
Fabp5	1.40144e-29	1.05709	0.242	0.043	3.92376e-25	Fabp5
Ltbp2	1.90723e-29	0.495123	0.261	0.052	5.33986e-25	Ltbp2
Fbn2	3.18593e-29	0.271569	0.143	0.003	8.91997e-25	Fbn2
Manf	5.98329e-29	0.770884	0.799	0.624	1.6752e-24	Manf
Eef1b2	7.30081e-29	0.659923	0.907	0.8	2.04408e-24	Eef1b2
Rap1b	7.62132e-29	-0.664099	0.625	0.765	2.13382e-24	Rap1b
Lrrc59	1.15347e-28	0.626652	0.559	0.284	3.22948e-24	Lrrc59
Slc7a2	1.62715e-28	0.445045	0.288	0.067	4.55569e-24	Slc7a2
Nbl1	2.07024e-28	-0.875063	0.822	0.897	5.79627e-24	Nbl1
Myoc	2.36922e-28	-1.52476	0.431	0.668	6.63335e-24	Myoc
Slc16a1	3.15839e-28	0.497047	0.329	0.094	8.84286e-24	Slc16a1
Ccl9	3.46448e-28	0.426779	0.149	0.007	9.69986e-24	Ccl9
Pcsk5	6.30457e-28	0.676753	0.397	0.145	1.76515e-23	Pcsk5
Plod2	7.36607e-28	0.649924	0.47	0.204	2.06235e-23	Plod2
Srgn	1.03806e-27	1.02843	0.371	0.125	2.90637e-23	Srgn
Ecm2	1.46356e-27	-0.914668	0.431	0.657	4.09766e-23	Ecm2
Rps9	1.53698e-27	0.368395	1	0.994	4.30323e-23	Rps9
Fhl1	1.868e-27	-1.0259	0.557	0.719	5.23003e-23	Fhl1
Mustn1	2.37434e-27	-1.04927	0.257	0.512	6.64769e-23	Mustn1
Fkbp11	2.62022e-27	0.667534	0.478	0.217	7.33608e-23	Fkbp11
Ptx3	3.48929e-27	0.725082	0.259	0.058	9.76933e-23	Ptx3
Rpl7	3.8248e-27	0.376279	1	0.985	1.07087e-22	Rpl7
Cirbp	4.41927e-27	-0.7588	0.501	0.667	1.23731e-22	Cirbp
Rps16	6.80261e-27	0.362094	0.998	0.998	1.9046e-22	Rps16
Tnn	7.17117e-27	0.392101	0.195	0.026	2.00778e-22	Tnn
Tmem100	7.19837e-27	-1.01882	0.364	0.585	2.0154e-22	Tmem100
Vit	7.9945e-27	-0.751569	0.282	0.579	2.2383e-22	Vit
P4ha3	9.13638e-27	0.443173	0.354	0.116	2.558e-22	P4ha3
Tspan6	9.7582e-27	0.430012	0.346	0.108	2.7321e-22	Tspan6
Rpl10a	1.17115e-26	0.474572	0.998	0.98	3.27899e-22	Rpl10a
Rpl28	1.27313e-26	0.410438	0.998	0.976	3.56451e-22	Rpl28
Bri3	4.29017e-26	-0.728707	0.325	0.54	1.20116e-21	Bri3
Tsc22d1	4.41973e-26	0.77189	0.702	0.449	1.23744e-21	Tsc22d1
C1qtnf3	6.21787e-26	0.917276	0.238	0.052	1.74088e-21	C1qtnf3
Hba-a1	9.30135e-26	0.430895	0.485	0.204	2.60419e-21	Hba-a1
Sfrp1	1.07713e-25	0.903925	0.364	0.128	3.01575e-21	Sfrp1
Tnxb	1.8206e-25	-0.835758	0.462	0.696	5.09731e-21	Tnxb
Ly6a	3.58599e-25	-0.645261	0.928	0.95	1.00401e-20	Ly6a
Rpl13a	5.1697e-25	0.361573	1	0.998	1.44741e-20	Rpl13a
Slc16a3	5.21842e-25	0.385521	0.213	0.04	1.46105e-20	Slc16a3
Gnb2l1	5.34728e-25	0.463398	0.965	0.914	1.49713e-20	Gnb2l1
Ncam1	1.45853e-24	0.304426	0.234	0.05	4.08359e-20	Ncam1
Rpl9	1.58051e-24	0.328006	1	0.996	4.42511e-20	Rpl9
Mettl7a1	2.34373e-24	-0.77262	0.265	0.521	6.56198e-20	Mettl7a1
Gm42418	3.56711e-24	0.813929	0.776	0.479	9.98719e-20	Gm42418
Mlec	4.04178e-24	0.445987	0.518	0.243	1.13162e-19	Mlec
Col5a2	4.0457e-24	0.867199	0.814	0.707	1.13271e-19	Col5a2
Tmem176b	4.15173e-24	0.672261	0.516	0.241	1.1624e-19	Tmem176b
Ddit4	5.07168e-24	0.490957	0.379	0.138	1.41997e-19	Ddit4
Marcksl1	8.60777e-24	0.317353	0.28	0.076	2.41e-19	Marcksl1
Nek6	9.06253e-24	0.293717	0.275	0.073	2.53733e-19	Nek6
Dad1	1.02199e-23	0.469496	0.915	0.827	2.86137e-19	Dad1
Hba-a2	1.03965e-23	0.334119	0.437	0.167	2.91082e-19	Hba-a2
Lysmd2	1.16132e-23	-0.805476	0.352	0.56	3.25145e-19	Lysmd2
Stmn1	1.34014e-23	0.438905	0.222	0.047	3.75213e-19	Stmn1
Anxa1	1.55061e-23	-0.555892	0.89	0.936	4.3414e-19	Anxa1
Eef1a1	2.30502e-23	0.32543	1	0.999	6.45359e-19	Eef1a1
Rpl22l1	3.21058e-23	0.485024	0.983	0.953	8.98898e-19	Rpl22l1
Col16a1	4.01167e-23	0.390417	0.422	0.168	1.12319e-18	Col16a1
Thbs1	5.36083e-23	0.743206	0.315	0.101	1.50093e-18	Thbs1
Rps12	5.42774e-23	0.486168	0.996	0.974	1.51966e-18	Rps12
Cyb5a	6.29912e-23	-0.486039	0.882	0.927	1.76363e-18	Cyb5a
Cdk4	6.62712e-23	0.515911	0.677	0.435	1.85546e-18	Cdk4
Mrpl17	6.81549e-23	0.524265	0.6	0.354	1.9082e-18	Mrpl17
Rps20	7.32101e-23	0.40753	0.998	0.98	2.04974e-18	Rps20
Mmp3	7.43065e-23	1.1038	0.364	0.131	2.08043e-18	Mmp3
Pabpc1	9.774e-23	0.478019	0.899	0.789	2.73652e-18	Pabpc1
Ecscr	1.04104e-22	0.354914	0.263	0.069	2.91469e-18	Ecscr
Surf4	1.59309e-22	0.561662	0.673	0.466	4.46034e-18	Surf4
Pdia5	1.63052e-22	0.378915	0.344	0.123	4.56513e-18	Pdia5
Ccdc80	1.74601e-22	-0.86992	0.903	0.923	4.88847e-18	Ccdc80
Dclk1	1.85004e-22	0.437887	0.422	0.176	5.17974e-18	Dclk1
Hspa8	2.17021e-22	0.485808	0.996	0.981	6.07614e-18	Hspa8
Il1rl1	2.2659e-22	0.326182	0.122	0.007	6.34408e-18	Il1rl1
Mydgf	2.49107e-22	0.548486	0.663	0.446	6.97449e-18	Mydgf
Fxyd1	2.70439e-22	-0.501851	0.851	0.892	7.57176e-18	Fxyd1
Serping1	2.96968e-22	-0.607486	0.926	0.965	8.31451e-18	Serping1
Mmp14	2.99597e-22	0.710177	0.739	0.535	8.38811e-18	Mmp14
Bgn	3.2175e-22	0.75015	0.988	0.873	9.00837e-18	Bgn
Rnf149	3.26083e-22	0.292616	0.226	0.053	9.12968e-18	Rnf149
Sfrp2	3.62373e-22	0.996888	0.426	0.176	1.01457e-17	Sfrp2
Il6	4.14541e-22	0.712754	0.288	0.089	1.16063e-17	Il6
Rps10	5.30499e-22	0.377768	0.994	0.966	1.48529e-17	Rps10
Ssr2	5.35758e-22	0.624183	0.789	0.684	1.50001e-17	Ssr2
Ramp2	5.44023e-22	-0.739944	0.627	0.747	1.52315e-17	Ramp2
Slc6a6	6.06083e-22	-0.88686	0.364	0.56	1.69691e-17	Slc6a6
Cd63	6.55479e-22	0.448119	1	0.992	1.83521e-17	Cd63
Igfbp4	9.2993e-22	1.01604	0.944	0.834	2.60362e-17	Igfbp4
Hspe1	1.15421e-21	0.717347	0.89	0.768	3.23156e-17	Hspe1
Rps27a	1.3506e-21	0.351064	1	0.999	3.78142e-17	Rps27a
Hspa5	1.36869e-21	0.519105	0.977	0.931	3.83207e-17	Hspa5
Fads3	1.4971e-21	0.311642	0.286	0.089	4.19159e-17	Fads3
Hsp90b1	2.32667e-21	0.61534	0.903	0.824	6.51421e-17	Hsp90b1
Nme1	2.34868e-21	0.715924	0.694	0.525	6.57584e-17	Nme1
Myh9	2.57119e-21	0.303918	0.319	0.11	7.19882e-17	Myh9
Cst3	3.61794e-21	-0.529131	0.998	1	1.01295e-16	Cst3
Scara5	6.02803e-21	-0.853395	0.397	0.601	1.68773e-16	Scara5
Mrc2	6.07908e-21	0.384509	0.503	0.239	1.70202e-16	Mrc2
Kng2	6.20742e-21	0.286789	0.145	0.018	1.73795e-16	Kng2
Vcam1	6.44879e-21	0.543071	0.4	0.165	1.80553e-16	Vcam1
Rpl7a	9.25347e-21	0.347283	0.986	0.944	2.59079e-16	Rpl7a
Tnfsf11	1.87761e-20	0.265945	0.112	0.007	5.25693e-16	Tnfsf11
Thbs4	1.90148e-20	0.731228	0.47	0.219	5.32375e-16	Thbs4
Glud1	1.98607e-20	-0.704352	0.435	0.585	5.5606e-16	Glud1
Ssr4	2.13487e-20	0.502712	0.899	0.832	5.9772e-16	Ssr4
Nupr1	2.6706e-20	-0.542086	0.861	0.909	7.47715e-16	Nupr1
Rpl12	2.78339e-20	0.441003	0.977	0.946	7.79293e-16	Rpl12
Dstn	3.73278e-20	-0.554139	0.872	0.889	1.0451e-15	Dstn
Sepp1	4.22111e-20	-0.467153	0.818	0.945	1.18183e-15	Sepp1
Creld2	4.61961e-20	0.442604	0.443	0.201	1.2934e-15	Creld2
Smim14	4.9559e-20	-0.452611	0.843	0.869	1.38755e-15	Smim14
Sdc1	5.33158e-20	0.517585	0.433	0.202	1.49274e-15	Sdc1
Aldh2	5.3452e-20	-0.454688	0.76	0.842	1.49655e-15	Aldh2
Hsp90aa1	5.644e-20	0.710833	0.957	0.846	1.58021e-15	Hsp90aa1
Ppib	6.26071e-20	0.425082	0.967	0.934	1.75287e-15	Ppib
Cnpy2	7.34528e-20	0.456223	0.795	0.608	2.05653e-15	Cnpy2
Lman1	1.07904e-19	0.495666	0.603	0.362	3.02109e-15	Lman1
Pkm	1.10006e-19	0.719148	0.903	0.835	3.07995e-15	Pkm
Rpl27a	1.25942e-19	0.329361	1	0.993	3.52612e-15	Rpl27a
Ugcg	1.77352e-19	0.306477	0.228	0.062	4.9655e-15	Ugcg
Rrbp1	3.30206e-19	0.550035	0.88	0.792	9.24511e-15	Rrbp1
Prdx2	3.318e-19	0.42724	0.861	0.714	9.28972e-15	Prdx2
Sh3bgrl3	4.18768e-19	0.595749	0.72	0.547	1.17247e-14	Sh3bgrl3
Slc25a5	4.50201e-19	0.59927	0.807	0.67	1.26047e-14	Slc25a5
1500015O10Rik	4.79517e-19	0.628798	0.559	0.31	1.34255e-14	1500015O10Rik
Ran	5.40364e-19	0.516471	0.81	0.648	1.51291e-14	Ran
Tmed9	5.45466e-19	0.466266	0.886	0.792	1.5272e-14	Tmed9
Ddx5	5.5086e-19	-0.375431	0.959	0.956	1.5423e-14	Ddx5
Aprt	6.01358e-19	0.424273	0.671	0.439	1.68368e-14	Aprt
Cnn2	6.3954e-19	0.270913	0.288	0.097	1.79058e-14	Cnn2
Spp1	7.70887e-19	1.64222	0.306	0.114	2.15833e-14	Spp1
Sec61g	1.05984e-18	0.482841	0.95	0.92	2.96734e-14	Sec61g
Slc25a4	1.14108e-18	0.392106	0.954	0.888	3.19481e-14	Slc25a4
Fez1	1.17224e-18	-0.649432	0.267	0.471	3.28203e-14	Fez1
Ddah2	1.2152e-18	-0.535228	0.65	0.754	3.40232e-14	Ddah2
Cd44	1.30187e-18	0.615071	0.6	0.359	3.64498e-14	Cd44
Sphk1	1.45101e-18	0.252114	0.277	0.091	4.06254e-14	Sphk1
Prelid1	1.53764e-18	0.538953	0.677	0.49	4.30509e-14	Prelid1
Tmed3	1.77948e-18	0.447557	0.903	0.824	4.9822e-14	Tmed3
Has1	2.61059e-18	0.598335	0.619	0.36	7.30913e-14	Has1
Sox4	2.62439e-18	0.341012	0.263	0.085	7.34776e-14	Sox4
Ostc	3.50452e-18	0.508348	0.785	0.65	9.81197e-14	Ostc
Rpl5	3.72011e-18	0.366471	0.973	0.905	1.04156e-13	Rpl5
Ahnak	4.89073e-18	-0.478111	0.878	0.93	1.36931e-13	Ahnak
Rpl3	6.41241e-18	0.328042	0.998	0.994	1.79535e-13	Rpl3
Axl	6.56358e-18	-0.595747	0.605	0.724	1.83767e-13	Axl
Zbtb20	7.1396e-18	-0.44514	0.781	0.846	1.99895e-13	Zbtb20
Acta2	7.88174e-18	0.561401	0.242	0.078	2.20673e-13	Acta2
Serpine2	8.7749e-18	-0.653365	0.714	0.8	2.4568e-13	Serpine2
Lrrn4cl	9.63579e-18	-0.605651	0.431	0.625	2.69783e-13	Lrrn4cl
Kdelr2	1.15461e-17	0.658109	0.766	0.609	3.23267e-13	Kdelr2
Cdh11	1.23061e-17	0.270706	0.29	0.103	3.44548e-13	Cdh11
Tmem167	1.46001e-17	0.46544	0.729	0.582	4.08773e-13	Tmem167
Lox	1.74458e-17	0.692705	0.627	0.402	4.88448e-13	Lox
Rpl19	2.21076e-17	0.285916	0.998	0.993	6.18969e-13	Rpl19
Gxylt2	2.24991e-17	0.279066	0.228	0.068	6.2993e-13	Gxylt2
Gpnmb	2.90046e-17	-0.702382	0.271	0.477	8.12072e-13	Gpnmb
Rps27	4.5026e-17	-0.308857	1	0.999	1.26064e-12	Rps27
Crip2	4.78595e-17	-0.596004	0.718	0.817	1.33997e-12	Crip2
Vcan	5.11362e-17	0.561925	0.495	0.281	1.43171e-12	Vcan
Engase	5.47361e-17	-0.595784	0.095	0.275	1.5325e-12	Engase
Crip1	5.56837e-17	-0.47309	0.969	0.988	1.55903e-12	Crip1
Actg1	8.16952e-17	0.466952	0.992	0.97	2.2873e-12	Actg1
Ptgs2	8.79747e-17	0.579297	0.251	0.087	2.46311e-12	Ptgs2
Mest	9.42576e-17	1.00282	0.236	0.078	2.63902e-12	Mest
Tpm1	9.69889e-17	0.458273	0.53	0.307	2.7155e-12	Tpm1
Rps13	1.04739e-16	0.297317	1	0.992	2.93247e-12	Rps13
Rpl23	1.08825e-16	0.305558	1	0.993	3.04688e-12	Rpl23
C1qtnf6	1.15426e-16	0.585693	0.499	0.309	3.2317e-12	C1qtnf6
Tubb2b	1.33972e-16	0.272801	0.29	0.108	3.75095e-12	Tubb2b
S100a6	1.42813e-16	-0.345689	0.996	0.998	3.99848e-12	S100a6
Mgst1	1.75395e-16	-0.543521	0.669	0.802	4.9107e-12	Mgst1
Lamb2	1.81534e-16	-0.566224	0.456	0.605	5.08258e-12	Lamb2
Adamts1	2.07594e-16	0.50719	0.472	0.249	5.81223e-12	Adamts1
Zfp385a	2.12841e-16	-0.577018	0.135	0.317	5.95912e-12	Zfp385a
Thbs3	2.26472e-16	-0.610247	0.495	0.62	6.34077e-12	Thbs3
Serpine1	2.44923e-16	0.486133	0.282	0.107	6.85735e-12	Serpine1
Acan	2.85576e-16	0.374796	0.172	0.043	7.99555e-12	Acan
Emb	3.03639e-16	0.686077	0.437	0.233	8.50128e-12	Emb
Inhba	3.25752e-16	0.781642	0.263	0.098	9.12039e-12	Inhba
Ak2	3.88252e-16	0.276695	0.439	0.217	1.08703e-11	Ak2
Sec22b	4.774e-16	0.346246	0.621	0.378	1.33662e-11	Sec22b
Mmp19	5.25479e-16	0.264264	0.302	0.116	1.47124e-11	Mmp19
Ldha	6.04864e-16	0.550791	0.923	0.832	1.6935e-11	Ldha
Rrad	6.65932e-16	0.630393	0.306	0.122	1.86448e-11	Rrad
Rpl4	6.80119e-16	0.291539	0.992	0.98	1.9042e-11	Rpl4
Pdpn	7.15492e-16	0.609846	0.679	0.493	2.00323e-11	Pdpn
2700094K13Rik	8.90251e-16	0.445077	0.476	0.262	2.49252e-11	2700094K13Rik
Gmppb	1.11243e-15	0.275683	0.302	0.123	3.11459e-11	Gmppb
Rps17	1.16892e-15	0.327476	1	0.98	3.27275e-11	Rps17
Ltbp4	1.18845e-15	-0.584756	0.443	0.618	3.32744e-11	Ltbp4
Palm	1.18864e-15	-0.504379	0.257	0.437	3.32795e-11	Palm
Col6a3	1.19029e-15	0.600743	0.718	0.515	3.33258e-11	Col6a3
Atp5g2	1.26918e-15	0.422602	0.816	0.721	3.55346e-11	Atp5g2
Arsi	1.45702e-15	0.280477	0.308	0.127	4.07935e-11	Arsi
Clic4	1.49826e-15	0.487512	0.675	0.454	4.19484e-11	Clic4
Krtcap2	1.63648e-15	0.391232	0.874	0.803	4.58182e-11	Krtcap2
Mfge8	1.64762e-15	-0.562371	0.689	0.759	4.61301e-11	Mfge8
Il4ra	1.74969e-15	0.31816	0.344	0.149	4.89877e-11	Il4ra
Mrpl34	1.77671e-15	0.266029	0.433	0.21	4.97442e-11	Mrpl34
Eif4e2	1.85916e-15	0.301914	0.484	0.262	5.20527e-11	Eif4e2
Ssr1	2.03156e-15	0.424419	0.654	0.436	5.68797e-11	Ssr1
Cygb	2.4807e-15	-0.631766	0.576	0.726	6.94546e-11	Cygb
Galnt15	2.60229e-15	-0.547225	0.135	0.322	7.28588e-11	Galnt15
Cfl1	2.6224e-15	0.436304	0.932	0.866	7.34219e-11	Cfl1
Grb10	3.89447e-15	0.327367	0.429	0.216	1.09037e-10	Grb10
Sox9	3.90144e-15	0.335689	0.308	0.128	1.09232e-10	Sox9
Rps18	3.93077e-15	0.277222	1	0.998	1.10054e-10	Rps18
Sec61a1	4.34264e-15	0.391898	0.623	0.417	1.21585e-10	Sec61a1
Rps8	5.095e-15	0.275975	1	1	1.4265e-10	Rps8
Gadd45b	5.8302e-15	0.323312	0.658	0.407	1.63234e-10	Gadd45b
Rcn3	7.13491e-15	0.477961	0.894	0.82	1.99763e-10	Rcn3
Rps6	8.86338e-15	0.259071	1	0.998	2.48157e-10	Rps6
Tmsb4x	9.47112e-15	-0.487912	0.99	0.987	2.65172e-10	Tmsb4x
Gja1	1.35991e-14	0.423796	0.592	0.376	3.80746e-10	Gja1
Ptgis	1.38719e-14	-0.667661	0.311	0.484	3.88384e-10	Ptgis
Pold4	1.74785e-14	0.299847	0.476	0.254	4.89363e-10	Pold4
Ggt5	1.99122e-14	0.260893	0.271	0.105	5.57503e-10	Ggt5
Ly6e	1.99889e-14	0.46296	0.799	0.627	5.5965e-10	Ly6e
Aspn	2.57356e-14	-0.712926	0.747	0.825	7.20545e-10	Aspn
Timp2	2.6597e-14	-0.500583	0.857	0.876	7.44664e-10	Timp2
Rps15	2.84982e-14	0.273801	1	0.993	7.97893e-10	Rps15
Erp29	3.09489e-14	0.40014	0.669	0.474	8.66506e-10	Erp29
Tprgl	3.14319e-14	-0.531102	0.416	0.548	8.80031e-10	Tprgl
Rpl18	3.63216e-14	0.268405	0.998	0.99	1.01693e-09	Rpl18
Id2	4.69458e-14	-0.672449	0.426	0.586	1.31439e-09	Id2
Srm	4.80675e-14	0.393389	0.513	0.318	1.34579e-09	Srm
Rplp2	5.78175e-14	0.285615	1	0.996	1.61877e-09	Rplp2
Lgals1	5.84395e-14	0.552827	0.988	0.99	1.63619e-09	Lgals1
S100a10	5.86243e-14	-0.466679	0.975	0.964	1.64136e-09	S100a10
Bag1	9.62491e-14	-0.583758	0.391	0.501	2.69478e-09	Bag1
Cald1	9.9423e-14	0.41858	0.747	0.575	2.78365e-09	Cald1
Plpp3	1.02966e-13	-0.437389	0.785	0.853	2.88285e-09	Plpp3
Rps19	1.15741e-13	0.278996	1	0.999	3.24052e-09	Rps19
Lims2	1.21162e-13	-0.522626	0.19	0.365	3.39231e-09	Lims2
Tra2a	1.3284e-13	0.331294	0.648	0.394	3.71926e-09	Tra2a
Rgs3	1.69068e-13	0.391776	0.352	0.176	4.73356e-09	Rgs3
Actn1	1.73195e-13	0.275305	0.36	0.172	4.84911e-09	Actn1
Prdx4	1.79998e-13	0.391369	0.783	0.617	5.03959e-09	Prdx4
Fbn1	1.81623e-13	0.29994	0.642	0.427	5.08508e-09	Fbn1
Dram1	2.14749e-13	0.283988	0.329	0.156	6.01254e-09	Dram1
Arl6ip5	2.14832e-13	-0.417897	0.791	0.814	6.01486e-09	Arl6ip5
Hspd1	2.54083e-13	0.450664	0.768	0.57	7.11381e-09	Hspd1
Erh	2.54575e-13	0.359358	0.793	0.65	7.12758e-09	Erh
Rps3a1	2.83281e-13	0.25784	1	0.999	7.9313e-09	Rps3a1
Rps15a	2.85827e-13	0.299319	1	0.997	8.00259e-09	Rps15a
Ryk	3.21066e-13	0.260521	0.35	0.165	8.98921e-09	Ryk
Dbp	3.23379e-13	-0.388739	0.046	0.18	9.05396e-09	Dbp
Prdx5	3.8514e-13	0.602263	0.783	0.656	1.07831e-08	Prdx5
Rgcc	4.19951e-13	0.539296	0.557	0.323	1.17578e-08	Rgcc
Hdlbp	4.62859e-13	0.36464	0.677	0.493	1.29591e-08	Hdlbp
Pdia3	4.96881e-13	0.356576	0.903	0.877	1.39117e-08	Pdia3
mt-Co2	5.19438e-13	0.317311	0.998	0.997	1.45432e-08	mt-Co2
Map1lc3a	5.32546e-13	-0.428205	0.689	0.714	1.49102e-08	Map1lc3a
Il13ra1	5.38669e-13	0.270135	0.422	0.22	1.50817e-08	Il13ra1
Mrpl52	5.41736e-13	0.406479	0.754	0.6	1.51675e-08	Mrpl52
Gpx1	6.63683e-13	-0.376331	0.894	0.91	1.85818e-08	Gpx1
Praf2	8.68144e-13	0.313279	0.538	0.329	2.43063e-08	Praf2
S100a4	9.2253e-13	-0.769283	0.807	0.812	2.5829e-08	S100a4
Aebp1	1.01812e-12	0.407998	0.896	0.744	2.85052e-08	Aebp1
Dut	1.05145e-12	0.273663	0.385	0.196	2.94385e-08	Dut
Eif5a	1.2269e-12	0.377613	0.944	0.9	3.43508e-08	Eif5a
Atp5g1	1.29025e-12	0.374475	0.805	0.695	3.61245e-08	Atp5g1
Syngr2	1.34103e-12	0.283382	0.449	0.244	3.7546e-08	Syngr2
Abracl	1.4312e-12	0.30412	0.545	0.343	4.00707e-08	Abracl
Cyr61	1.48307e-12	0.707772	0.629	0.455	4.15231e-08	Cyr61
Cdh13	1.68656e-12	-0.563882	0.323	0.483	4.72204e-08	Cdh13
Timp3	1.7576e-12	-0.618179	0.443	0.59	4.92093e-08	Timp3
Chchd2	2.04926e-12	0.287206	0.992	0.965	5.73751e-08	Chchd2
Cox6b1	2.13486e-12	0.310775	0.909	0.866	5.97717e-08	Cox6b1
Rps24	4.02999e-12	0.252046	1	0.997	1.12832e-07	Rps24
Nfkbia	4.89007e-12	0.409063	0.897	0.781	1.36912e-07	Nfkbia
Ndufc2	5.23898e-12	0.30477	0.729	0.573	1.46681e-07	Ndufc2
Etfb	5.39821e-12	0.298838	0.66	0.45	1.51139e-07	Etfb
Hbegf	6.02621e-12	0.367256	0.346	0.172	1.68722e-07	Hbegf
Pcbp1	6.92957e-12	0.300158	0.542	0.341	1.94014e-07	Pcbp1
Nfkb1	7.20424e-12	0.264589	0.447	0.243	2.01704e-07	Nfkb1
Fkbp10	7.39668e-12	0.444956	0.662	0.529	2.07092e-07	Fkbp10
Atpif1	7.80489e-12	0.355135	0.77	0.613	2.18521e-07	Atpif1
Fbln2	7.89707e-12	0.404088	0.816	0.673	2.21102e-07	Fbln2
Ramp1	8.17664e-12	-0.476741	0.139	0.305	2.2893e-07	Ramp1
Nnmt	1.2613e-11	0.40148	0.54	0.338	3.53138e-07	Nnmt
Nfkbiz	1.65869e-11	0.311816	0.547	0.327	4.64399e-07	Nfkbiz
Cox5a	1.69821e-11	0.361307	0.768	0.635	4.75464e-07	Cox5a
Col5a1	1.85611e-11	0.540273	0.673	0.536	5.19673e-07	Col5a1
Aldh3a1	1.89742e-11	-0.635977	0.182	0.338	5.3124e-07	Aldh3a1
Prnp	2.0655e-11	-0.407031	0.816	0.829	5.78299e-07	Prnp
1700019D03Rik	2.09669e-11	-0.375227	0.093	0.232	5.87031e-07	1700019D03Rik
Tma7	2.32483e-11	0.362968	0.741	0.609	6.50905e-07	Tma7
Cstb	3.18536e-11	0.468574	0.776	0.649	8.91838e-07	Cstb
Rpl29	3.46359e-11	0.289769	0.99	0.964	9.69735e-07	Rpl29
Rpl41	4.05354e-11	0.380528	1	0.999	1.13491e-06	Rpl41
Hnrnpa1	4.31069e-11	0.337323	0.683	0.513	1.20691e-06	Hnrnpa1
Lgals3bp	4.59356e-11	0.251066	0.369	0.2	1.28611e-06	Lgals3bp
Ptn	4.71578e-11	0.38454	0.398	0.219	1.32032e-06	Ptn
Rpl36al	4.81036e-11	0.331274	0.923	0.881	1.3468e-06	Rpl36al
Cadm3	5.69656e-11	-0.563109	0.25	0.387	1.59492e-06	Cadm3
Mbnl1	6.33593e-11	-0.529198	0.545	0.614	1.77393e-06	Mbnl1
Rbp1	6.35975e-11	0.31831	0.34	0.176	1.7806e-06	Rbp1
Cdo1	6.37781e-11	-0.518152	0.108	0.249	1.78566e-06	Cdo1
Tubb5	6.74531e-11	0.401747	0.845	0.744	1.88855e-06	Tubb5
Per3	6.97788e-11	-0.418563	0.074	0.196	1.95367e-06	Per3
Thbs2	7.58864e-11	0.26728	0.542	0.333	2.12467e-06	Thbs2
Rpl31	7.66291e-11	0.258258	0.998	0.98	2.14546e-06	Rpl31
Gabarap	9.69567e-11	0.253035	0.981	0.967	2.71459e-06	Gabarap
Rcn1	1.06252e-10	0.358212	0.567	0.396	2.97485e-06	Rcn1
Mrps16	1.26813e-10	0.264163	0.573	0.373	3.55052e-06	Mrps16
Maged1	1.45369e-10	0.375378	0.669	0.521	4.07005e-06	Maged1
Tnfrsf12a	1.49681e-10	0.29855	0.574	0.37	4.19077e-06	Tnfrsf12a
Ptrf	1.60224e-10	-0.416222	0.615	0.691	4.48594e-06	Ptrf
Klf3	1.61817e-10	-0.509063	0.257	0.395	4.53055e-06	Klf3
Furin	1.62098e-10	0.256211	0.296	0.143	4.53843e-06	Furin
Gm12840	1.84063e-10	0.368626	0.161	0.056	5.15339e-06	Gm12840
Rnd1	1.85421e-10	0.34812	0.197	0.081	5.19143e-06	Rnd1
Krtdap	1.91932e-10	-1.61226	0.062	0.178	5.3737e-06	Krtdap
Set	2.23304e-10	0.274315	0.532	0.339	6.25207e-06	Set
Ap1s1	2.40116e-10	0.252512	0.414	0.239	6.72277e-06	Ap1s1
Nr4a1	2.74339e-10	0.371225	0.656	0.452	7.68093e-06	Nr4a1
Ppl	3.05686e-10	-0.361335	0.091	0.222	8.5586e-06	Ppl
Slc2a1	3.12203e-10	0.255898	0.164	0.059	8.74106e-06	Slc2a1
Fosb	3.12214e-10	0.527475	0.704	0.529	8.74136e-06	Fosb
Atp6ap2	3.30388e-10	-0.446233	0.555	0.625	9.25021e-06	Atp6ap2
C7	3.51196e-10	-0.374786	0.041	0.149	9.83279e-06	C7
B4galt1	3.59086e-10	0.268769	0.528	0.333	1.00537e-05	B4galt1
Nhp2	3.76545e-10	0.320082	0.528	0.348	1.05425e-05	Nhp2
Trim47	3.82634e-10	-0.567049	0.269	0.383	1.0713e-05	Trim47
Ctsl	4.08672e-10	-0.310678	0.969	0.979	1.1442e-05	Ctsl
Fabp4	4.44293e-10	0.311506	0.234	0.106	1.24393e-05	Fabp4
Lcn2	5.04e-10	0.510915	0.224	0.1	1.4111e-05	Lcn2
Cxcl14	5.14358e-10	0.882265	0.631	0.449	1.4401e-05	Cxcl14
Mxra7	5.15389e-10	-0.496229	0.371	0.472	1.44299e-05	Mxra7
Col2a1	5.48252e-10	-0.316685	0.081	0.201	1.535e-05	Col2a1
Rps27rt	6.81523e-10	-0.364423	0.667	0.708	1.90813e-05	Rps27rt
Mmp13	7.04613e-10	0.541773	0.141	0.047	1.97277e-05	Mmp13
Gm10076	7.23242e-10	0.31923	0.718	0.568	2.02493e-05	Gm10076
mt-Co1	7.58151e-10	0.34727	1	1	2.12267e-05	mt-Co1
Angptl7	7.66019e-10	-1.57628	0.139	0.268	2.1447e-05	Angptl7
Cys1	7.72271e-10	-0.31743	0.132	0.27	2.16221e-05	Cys1
Srpx2	7.74976e-10	0.305483	0.511	0.331	2.16978e-05	Srpx2
Spcs1	8.5177e-10	0.287201	0.872	0.801	2.38479e-05	Spcs1
Rexo2	8.72606e-10	0.312772	0.716	0.553	2.44312e-05	Rexo2
Pink1	9.37677e-10	-0.376656	0.313	0.448	2.62531e-05	Pink1
Ptgfrn	1.0534e-09	0.278003	0.474	0.289	2.94931e-05	Ptgfrn
Serbp1	1.06536e-09	0.296134	0.863	0.757	2.9828e-05	Serbp1
Tomm20	1.20395e-09	0.270276	0.758	0.637	3.37081e-05	Tomm20
Prkcdbp	1.2097e-09	-0.34168	0.89	0.927	3.38691e-05	Prkcdbp
Smoc2	1.46161e-09	0.495028	0.516	0.332	4.09221e-05	Smoc2
Hmgn1	1.48144e-09	0.307278	0.818	0.712	4.14773e-05	Hmgn1
Bsg	1.50853e-09	0.309106	0.952	0.923	4.22357e-05	Bsg
Serpinb6a	1.84425e-09	-0.304043	0.89	0.91	5.16353e-05	Serpinb6a
Maged2	2.14019e-09	0.254896	0.559	0.374	5.99209e-05	Maged2
Tmem208	2.3322e-09	0.273719	0.545	0.367	6.52969e-05	Tmem208
Ephx1	2.54458e-09	-0.420921	0.176	0.306	7.12432e-05	Ephx1
Serp1	2.59591e-09	0.320851	0.76	0.624	7.26803e-05	Serp1
Irf1	2.6211e-09	0.366138	0.424	0.255	7.33855e-05	Irf1
Dpysl2	2.67042e-09	-0.495806	0.422	0.517	7.47665e-05	Dpysl2
Slc1a5	2.70029e-09	-0.485967	0.54	0.601	7.56026e-05	Slc1a5
Gpm6b	2.80011e-09	0.252175	0.466	0.292	7.83976e-05	Gpm6b
Ufm1	2.81594e-09	0.264125	0.526	0.344	7.88407e-05	Ufm1
Actb	2.82321e-09	0.647212	0.975	0.97	7.90442e-05	Actb
Vat1	2.88093e-09	-0.447417	0.588	0.63	8.06602e-05	Vat1
Dpt	2.9234e-09	-0.451087	0.816	0.812	8.18495e-05	Dpt
Rpl22	2.95186e-09	0.258965	0.971	0.933	8.26463e-05	Rpl22
Tppp3	3.23879e-09	-0.598067	0.54	0.647	9.06795e-05	Tppp3
Pim1	3.24658e-09	0.25058	0.379	0.218	9.08979e-05	Pim1
Htra1	3.25191e-09	-0.344591	0.77	0.801	9.1047e-05	Htra1
Cxcl2	3.63405e-09	0.558736	0.122	0.039	0.000101746	Cxcl2
Malat1	4.18395e-09	-0.261734	0.996	0.997	0.000117142	Malat1
Nfix	4.25093e-09	-0.389296	0.743	0.758	0.000119017	Nfix
Timm13	4.96812e-09	0.276701	0.774	0.607	0.000139097	Timm13
Ppa1	5.57243e-09	0.359648	0.513	0.343	0.000156017	Ppa1
Ablim1	5.62428e-09	-0.421217	0.232	0.365	0.000157469	Ablim1
Ier3	5.69367e-09	0.487183	0.743	0.554	0.000159411	Ier3
Aff3	5.96068e-09	-0.417879	0.132	0.251	0.000166887	Aff3
Man1a	6.59062e-09	-0.464871	0.526	0.584	0.000184524	Man1a
Tspan5	8.24443e-09	-0.326165	0.12	0.234	0.000230828	Tspan5
Hmgn3	8.35013e-09	-0.439404	0.586	0.636	0.000233787	Hmgn3
Lsm4	8.50863e-09	0.27804	0.627	0.459	0.000238224	Lsm4
Blvrb	8.63064e-09	-0.416089	0.576	0.623	0.000241641	Blvrb
Loxl3	9.05796e-09	0.25581	0.4	0.246	0.000253605	Loxl3
Ost4	9.10471e-09	0.291884	0.801	0.694	0.000254914	Ost4
Hoxa10	9.11882e-09	-0.438404	0.267	0.388	0.000255309	Hoxa10
Qpct	9.20077e-09	-0.450304	0.17	0.3	0.000257603	Qpct
Rplp0	9.32801e-09	0.260678	1	0.999	0.000261166	Rplp0
Gpx8	9.76084e-09	0.271377	0.816	0.684	0.000273284	Gpx8
Cyba	9.90525e-09	-0.400772	0.801	0.814	0.000277327	Cyba
C1qbp	1.16551e-08	0.250876	0.549	0.375	0.00032632	C1qbp
H2afz	1.18054e-08	0.461766	0.868	0.758	0.000330527	H2afz
Csf1	1.24102e-08	-0.438664	0.491	0.571	0.000347461	Csf1
Pgam1	1.35828e-08	0.356136	0.671	0.532	0.000380291	Pgam1
Txndc5	1.47181e-08	0.296417	0.731	0.605	0.000412076	Txndc5
Vkorc1	1.5593e-08	0.254777	0.87	0.773	0.000436574	Vkorc1
Anxa4	1.60782e-08	-0.383394	0.476	0.552	0.000450159	Anxa4
Cd302	1.70882e-08	-0.341745	0.778	0.783	0.000478435	Cd302
Pmepa1	1.76242e-08	0.26241	0.455	0.292	0.000493441	Pmepa1
2810428I15Rik	1.80482e-08	0.307856	0.731	0.565	0.000505314	2810428I15Rik
Pls3	1.93257e-08	-0.403417	0.509	0.574	0.000541081	Pls3
Cxcl12	1.97058e-08	0.494307	0.83	0.715	0.000551722	Cxcl12
Ndufa6	2.17164e-08	-0.293785	0.791	0.785	0.000608016	Ndufa6
Ybx1	2.46581e-08	-0.415794	0.602	0.646	0.000690378	Ybx1
Rhoa	3.04041e-08	-0.283187	0.917	0.912	0.000851254	Rhoa
Gm9780	3.07625e-08	-0.406399	0.273	0.388	0.000861288	Gm9780
AA467197	3.26352e-08	0.4044	0.145	0.058	0.00091372	AA467197
Antxr1	3.29093e-08	0.25251	0.542	0.367	0.000921395	Antxr1
Rarres2	3.55551e-08	-0.305955	0.623	0.745	0.000995473	Rarres2
Dbi	3.71225e-08	0.26986	0.797	0.675	0.00103936	Dbi
Penk	3.77382e-08	-0.670677	0.284	0.41	0.00105659	Penk
Banf1	4.79576e-08	0.264704	0.505	0.334	0.00134272	Banf1
Fn1	4.88224e-08	0.284091	0.88	0.781	0.00136693	Fn1
Rab7	5.16936e-08	-0.293013	0.745	0.755	0.00144732	Rab7
Lpar1	5.36773e-08	-0.333145	0.627	0.669	0.00150286	Lpar1
Cryab	6.985e-08	-0.483615	0.524	0.634	0.00195566	Cryab
Ift20	7.83311e-08	0.252832	0.71	0.568	0.00219311	Ift20
Gas1	8.74173e-08	-0.558183	0.549	0.625	0.00244751	Gas1
Tpm4	8.95589e-08	0.340765	0.77	0.661	0.00250747	Tpm4
Ckb	1.00352e-07	-0.271742	0.35	0.482	0.00280966	Ckb
Dpp4	1.1821e-07	-0.378698	0.075	0.174	0.00330964	Dpp4
Col22a1	1.2383e-07	0.385625	0.137	0.056	0.00346698	Col22a1
Errfi1	1.26348e-07	0.352554	0.716	0.542	0.00353749	Errfi1
Wbp5	1.32066e-07	0.288191	0.791	0.71	0.00369758	Wbp5
Hspb1	1.41803e-07	0.276713	0.82	0.714	0.00397019	Hspb1
Svep1	1.59686e-07	0.262436	0.404	0.255	0.00447088	Svep1
Add3	1.65161e-07	-0.34967	0.348	0.462	0.00462418	Add3
Fuca1	1.66457e-07	-0.320778	0.729	0.725	0.00466046	Fuca1
Sfrp4	1.76276e-07	-1.30485	0.259	0.366	0.00493538	Sfrp4
Efhd1	1.84167e-07	-0.496931	0.153	0.257	0.00515631	Efhd1
Smpdl3a	2.15264e-07	-0.413777	0.429	0.51	0.00602695	Smpdl3a
Phlda1	2.17666e-07	0.396671	0.764	0.615	0.00609422	Phlda1
Calu	2.17961e-07	0.270717	0.781	0.699	0.00610248	Calu
Nov	2.21059e-07	-0.619419	0.191	0.298	0.0061892	Nov
Abca8a	2.58668e-07	-0.349413	0.199	0.328	0.00724218	Abca8a
Aldh1a2	2.80764e-07	0.343757	0.168	0.079	0.00786084	Aldh1a2
Steap3	2.9862e-07	-0.475472	0.516	0.571	0.00836075	Steap3
Tubb2a	2.99849e-07	0.267642	0.625	0.487	0.00839517	Tubb2a
Dazap2	3.13161e-07	-0.369399	0.503	0.553	0.00876788	Dazap2
Prrx1	3.55931e-07	-0.384587	0.687	0.696	0.00996537	Prrx1
Lgals3	3.56132e-07	-0.440294	0.824	0.821	0.00997099	Lgals3
Klf9	4.07351e-07	-0.447317	0.412	0.49	0.011405	Klf9
Fam162a	4.27186e-07	0.401037	0.534	0.38	0.0119604	Fam162a
Prelp	4.33209e-07	-0.521748	0.627	0.677	0.012129	Prelp
Ifrd1	4.3465e-07	0.324306	0.772	0.612	0.0121693	Ifrd1
Anxa11	4.43652e-07	-0.384645	0.377	0.453	0.0124214	Anxa11
Rps21	4.51652e-07	0.259197	0.979	0.953	0.0126453	Rps21
Sqrdl	5.05835e-07	-0.306933	0.143	0.241	0.0141624	Sqrdl
Plxdc2	5.12779e-07	-0.396332	0.638	0.68	0.0143568	Plxdc2
Nrep	5.22067e-07	-0.545105	0.191	0.286	0.0146168	Nrep
Kdelr3	5.54481e-07	0.281811	0.555	0.421	0.0155243	Kdelr3
Col3a1	5.55789e-07	0.471055	0.985	0.965	0.015561	Col3a1
Dkk2	6.09759e-07	-0.575308	0.178	0.282	0.017072	Dkk2
Celf2	6.26279e-07	-0.394555	0.474	0.546	0.0175346	Celf2
Tmod2	6.5596e-07	-0.335502	0.172	0.279	0.0183656	Tmod2
Cilp2	6.67181e-07	-0.464923	0.058	0.142	0.0186797	Cilp2
Map1b	6.74321e-07	-0.573475	0.352	0.427	0.0188796	Map1b
Cltb	6.78296e-07	-0.297269	0.679	0.685	0.0189909	Cltb
Prg4	7.09333e-07	0.335239	0.836	0.704	0.0198599	Prg4
Cyb561	7.12802e-07	-0.380582	0.157	0.26	0.019957	Cyb561
S100a16	7.20115e-07	0.304106	0.785	0.658	0.0201618	S100a16
Kdm6b	9.34429e-07	0.286648	0.35	0.224	0.0261622	Kdm6b
Cpq	9.44261e-07	-0.330711	0.545	0.628	0.0264374	Cpq
Pttg1ip	1.04378e-06	-0.301615	0.687	0.682	0.0292237	Pttg1ip
Anxa7	1.05021e-06	-0.322336	0.515	0.57	0.0294038	Anxa7
Scg3	1.06965e-06	-0.635735	0.031	0.101	0.0299481	Scg3
Tnfrsf1a	1.14879e-06	0.261307	0.675	0.519	0.0321638	Tnfrsf1a
Cycs	1.26043e-06	0.310861	0.64	0.526	0.0352894	Cycs
Serinc1	1.31267e-06	-0.280166	0.704	0.7	0.0367522	Serinc1
Il33	1.35913e-06	0.290618	0.265	0.151	0.0380528	Il33
Trip10	1.52605e-06	-0.331883	0.284	0.387	0.0427264	Trip10
Atp5e	1.56762e-06	0.268792	0.888	0.854	0.0438901	Atp5e
2010107E04Rik	1.80973e-06	0.289281	0.764	0.656	0.0506688	2010107E04Rik
Tmem258	1.90656e-06	0.265896	0.758	0.674	0.0533799	Tmem258
Sptssa	2.00636e-06	-0.309435	0.631	0.664	0.0561742	Sptssa
Adamts2	2.04896e-06	-0.419001	0.443	0.495	0.0573667	Adamts2
Vtn	2.30968e-06	0.261102	0.106	0.042	0.0646663	Vtn
Cdkn1c	2.38091e-06	-0.593575	0.321	0.402	0.0666608	Cdkn1c
Eno1	2.40941e-06	0.503631	0.65	0.56	0.0674586	Eno1
Tpi1	2.49766e-06	0.383509	0.727	0.635	0.0699295	Tpi1
Ostf1	2.6327e-06	0.255109	0.667	0.542	0.0737104	Ostf1
Slc39a1	2.77067e-06	0.507462	0.445	0.314	0.0775733	Slc39a1
Chad	3.19178e-06	-1.12616	0.174	0.257	0.0893633	Chad
Pik3r1	3.41975e-06	-0.292129	0.424	0.505	0.0957462	Pik3r1
Srsf5	3.5462e-06	-0.315132	0.669	0.67	0.0992865	Srsf5
Boc	3.58477e-06	-0.369381	0.19	0.279	0.100366	Boc
Tob1	3.68186e-06	-0.429264	0.387	0.458	0.103085	Tob1
Igfbp5	3.83522e-06	-0.357726	0.694	0.746	0.107378	Igfbp5
Emp1	4.26224e-06	-0.326558	0.816	0.822	0.119334	Emp1
Smim10l1	4.87127e-06	-0.326254	0.567	0.586	0.136386	Smim10l1
Comp	4.87699e-06	-0.642812	0.669	0.679	0.136546	Comp
Thbd	5.07215e-06	-0.425225	0.356	0.452	0.14201	Thbd
Mn1	5.42348e-06	-0.305651	0.101	0.185	0.151847	Mn1
Col1a1	5.72439e-06	0.802678	0.971	0.957	0.160272	Col1a1
Plscr4	5.90856e-06	-0.283185	0.201	0.298	0.165428	Plscr4
Plp2	6.19554e-06	-0.318496	0.658	0.679	0.173463	Plp2
Bag3	6.88318e-06	0.310554	0.747	0.598	0.192715	Bag3
F13a1	8.70732e-06	0.405737	0.147	0.073	0.243788	F13a1
Gm2a	9.24484e-06	-0.300205	0.397	0.469	0.258837	Gm2a
Tmsb10	9.61942e-06	0.299818	0.928	0.904	0.269325	Tmsb10
Sgk1	9.74953e-06	0.277579	0.619	0.475	0.272967	Sgk1
Txn1	1.00092e-05	-0.297588	0.944	0.928	0.280237	Txn1
Fbln1	1.07805e-05	-0.54133	0.632	0.635	0.301832	Fbln1
Spop	1.08635e-05	-0.347298	0.596	0.59	0.304157	Spop
Triobp	1.17484e-05	-0.290883	0.344	0.424	0.328932	Triobp
Ncl	1.39917e-05	0.263241	0.797	0.692	0.391739	Ncl
Pamr1	1.44736e-05	-0.340654	0.135	0.222	0.405233	Pamr1
Fgl2	1.54949e-05	0.279532	0.466	0.327	0.433827	Fgl2
Gm15417	1.56505e-05	-0.270087	0.153	0.238	0.438182	Gm15417
Tef	1.78618e-05	-0.312207	0.132	0.211	0.500094	Tef
Tmem43	1.80864e-05	-0.407533	0.497	0.521	0.506382	Tmem43
Adh7	1.94284e-05	-0.440704	0.149	0.229	0.543957	Adh7
Maf1	1.94601e-05	-0.323286	0.358	0.422	0.544845	Maf1
Ang	1.97091e-05	-0.285615	0.197	0.284	0.551814	Ang
Ehd2	2.11598e-05	-0.301902	0.468	0.518	0.592432	Ehd2
Tm4sf1	2.14342e-05	0.386315	0.53	0.425	0.600114	Tm4sf1
Mfap2	2.27157e-05	0.496428	0.532	0.446	0.635994	Mfap2
Anxa8	2.52132e-05	-0.802186	0.441	0.486	0.705919	Anxa8
Sec62	2.61249e-05	-0.251229	0.828	0.817	0.731444	Sec62
Gm765	2.85703e-05	-0.289799	0.099	0.173	0.799912	Gm765
0610010K14Rik	3.1114e-05	-0.308553	0.19	0.264	0.871129	0610010K14Rik
Psmd8	3.43338e-05	-0.330031	0.702	0.653	0.961277	Psmd8
Pgrmc1	3.46235e-05	-0.294949	0.692	0.669	0.969388	Pgrmc1
Sfxn3	3.62284e-05	-0.330715	0.344	0.403	1	Sfxn3
Capg	3.75265e-05	-0.268601	0.774	0.781	1	Capg
Emp3	3.83286e-05	-0.277692	0.936	0.931	1	Emp3
Lsamp	4.06142e-05	-0.268671	0.122	0.204	1	Lsamp
Rab7b	4.16235e-05	-0.255951	0.161	0.24	1	Rab7b
Dnaja1	4.184e-05	0.293783	0.897	0.816	1	Dnaja1
Sptbn1	4.7606e-05	-0.285562	0.656	0.646	1	Sptbn1
Nae1	4.89904e-05	-0.294404	0.248	0.318	1	Nae1
Mfap5	4.90876e-05	-0.368453	0.779	0.807	1	Mfap5
Chic2	4.91192e-05	-0.323341	0.197	0.272	1	Chic2
Gm13305	5.1285e-05	-0.553804	0.108	0.184	1	Gm13305
Stxbp6	5.51478e-05	-0.276021	0.224	0.309	1	Stxbp6
Zfp36l2	5.60699e-05	-0.36961	0.321	0.389	1	Zfp36l2
Gdf10	5.98861e-05	-0.434795	0.182	0.272	1	Gdf10
Serpina3c	6.29835e-05	-0.275072	0.191	0.288	1	Serpina3c
Adk	7.33671e-05	-0.309072	0.549	0.565	1	Adk
Arl4a	7.34412e-05	-0.266222	0.557	0.618	1	Arl4a
Atf3	7.60951e-05	0.253994	0.721	0.578	1	Atf3
Son	7.70705e-05	-0.276486	0.677	0.68	1	Son
Evi5	8.47974e-05	-0.25039	0.166	0.244	1	Evi5
Mt2	8.6908e-05	0.322082	0.981	0.943	1	Mt2
Rdx	8.70111e-05	-0.280804	0.619	0.627	1	Rdx
Asah1	8.77917e-05	-0.299984	0.487	0.518	1	Asah1
Ghr	8.97033e-05	-0.348244	0.364	0.409	1	Ghr
Gpx7	8.98437e-05	0.280139	0.654	0.57	1	Gpx7
Sema3c	9.22001e-05	-0.428224	0.329	0.391	1	Sema3c
Ctsf	9.22384e-05	-0.302343	0.371	0.438	1	Ctsf
Rabgap1l	0.000106081	-0.294992	0.25	0.32	1	Rabgap1l
Kmt2e	0.000112442	-0.316965	0.443	0.472	1	Kmt2e
Card19	0.000113955	-0.311563	0.46	0.495	1	Card19
Kdsr	0.000114612	-0.292033	0.25	0.315	1	Kdsr
Rnf13	0.000119674	-0.269622	0.472	0.523	1	Rnf13
Mat2b	0.000138308	-0.295342	0.418	0.452	1	Mat2b
Nfib	0.000141026	-0.30775	0.667	0.663	1	Nfib
Lmo2	0.000144474	-0.288484	0.097	0.166	1	Lmo2
Amy1	0.00014532	-0.250383	0.087	0.156	1	Amy1
Kazald1	0.000145994	-0.38032	0.221	0.29	1	Kazald1
Sdc2	0.000150382	-0.380935	0.776	0.744	1	Sdc2
Tpd52l2	0.00016159	-0.275757	0.544	0.541	1	Tpd52l2
Bglap	0.000172634	-0.385201	0.062	0.121	1	Bglap
Col11a1	0.00018123	0.379049	0.197	0.123	1	Col11a1
Wbp2	0.000187807	-0.26685	0.232	0.296	1	Wbp2
Bdh2	0.000205727	-0.311538	0.265	0.333	1	Bdh2
Ar	0.000211804	-0.281236	0.219	0.298	1	Ar
Cfh	0.000215815	-0.842988	0.433	0.477	1	Cfh
Hes1	0.000216031	-0.334141	0.271	0.355	1	Hes1
Samhd1	0.000216343	-0.33524	0.242	0.306	1	Samhd1
Gltscr2	0.00023042	-0.252221	0.687	0.673	1	Gltscr2
Gpx3	0.000230508	-0.482117	0.882	0.834	1	Gpx3
Reep3	0.000231326	-0.280602	0.455	0.494	1	Reep3
C4b	0.00026423	-0.631612	0.315	0.37	1	C4b
Apoe	0.000278958	-0.575743	0.402	0.458	1	Apoe
Fmod	0.000296166	-0.961593	0.354	0.232	1	Fmod
Tns1	0.000361126	-0.260175	0.286	0.354	1	Tns1
Ebf2	0.000361134	-0.325182	0.23	0.301	1	Ebf2
Gm10116	0.000370278	-0.311853	0.373	0.407	1	Gm10116
Slco3a1	0.000374885	-0.273472	0.157	0.221	1	Slco3a1
Ace	0.000381902	-0.325356	0.296	0.376	1	Ace
Syf2	0.000389297	-0.25413	0.408	0.453	1	Syf2
Abi3bp	0.000412573	-0.301502	0.673	0.696	1	Abi3bp
Mpp1	0.000420893	-0.318742	0.253	0.31	1	Mpp1
Swt1	0.000467509	0.403951	0.404	0.296	1	Swt1
Dync1i2	0.000529808	-0.271165	0.437	0.465	1	Dync1i2
Angptl1	0.000550169	-0.420829	0.476	0.518	1	Angptl1
Tmod3	0.000579606	-0.30771	0.313	0.36	1	Tmod3
Pdgfra	0.000605576	-0.285592	0.632	0.616	1	Pdgfra
Pttg1	0.000615913	-0.287826	0.368	0.409	1	Pttg1
Fth1	0.000670303	0.276772	1	1	1	Fth1
Vamp2	0.000725033	-0.254446	0.24	0.298	1	Vamp2
Elavl1	0.000745647	-0.354203	0.282	0.323	1	Elavl1
Capn2	0.000754787	-0.272172	0.495	0.508	1	Capn2
Procr	0.000806942	-0.611926	0.381	0.416	1	Procr
Snx21	0.000813419	-0.280526	0.296	0.35	1	Snx21
Eps15	0.000836057	-0.255394	0.184	0.241	1	Eps15
Ibsp	0.000870055	-1.28027	0.064	0.114	1	Ibsp
C1qtnf7	0.0008967	-0.371556	0.186	0.242	1	C1qtnf7
Gas6	0.000929994	0.367609	0.739	0.711	1	Gas6
Pik3ip1	0.00111765	-0.264654	0.166	0.23	1	Pik3ip1
Fos	0.00114305	0.378562	0.938	0.898	1	Fos
Cd200	0.00116486	-0.288417	0.099	0.155	1	Cd200
Ap1s2	0.00141279	-0.25714	0.269	0.326	1	Ap1s2
Rora	0.00144244	-0.278947	0.53	0.538	1	Rora
Rcan2	0.00144996	-0.266988	0.178	0.235	1	Rcan2
Entpd2	0.00147843	-0.264653	0.565	0.608	1	Entpd2
Sntb2	0.00160607	-0.253543	0.207	0.262	1	Sntb2
Ubc	0.0016291	-0.251415	0.952	0.969	1	Ubc
Snw1	0.0016391	-0.267376	0.371	0.398	1	Snw1
Fmo1	0.00169959	-0.295214	0.18	0.238	1	Fmo1
Pfn2	0.00178282	-0.293129	0.253	0.295	1	Pfn2
Snx2	0.00179545	-0.305197	0.476	0.482	1	Snx2
Ndufa4l2	0.00183211	0.284748	0.464	0.344	1	Ndufa4l2
Rarg	0.00186364	-0.259231	0.331	0.374	1	Rarg
Lhfp	0.00188277	-0.261012	0.714	0.701	1	Lhfp
Selenbp1	0.00198776	-0.269113	0.221	0.276	1	Selenbp1
Herpud1	0.0020345	-0.275929	0.544	0.553	1	Herpud1
2010111I01Rik	0.00212825	-0.3219	0.395	0.416	1	2010111I01Rik
Sbds	0.00223342	-0.275898	0.48	0.493	1	Sbds
Coro1c	0.0022511	-0.256873	0.226	0.274	1	Coro1c
Ier5	0.00225436	-0.572125	0.416	0.44	1	Ier5
Zfp36	0.00225478	0.345056	0.716	0.639	1	Zfp36
Ankrd29	0.00309687	-0.313224	0.275	0.323	1	Ankrd29
Vamp4	0.00313816	-0.303227	0.389	0.402	1	Vamp4
Cbr3	0.00354188	-0.263766	0.221	0.264	1	Cbr3
Hspa1b	0.00355048	-0.595492	0.59	0.57	1	Hspa1b
Id1	0.00357956	-0.442431	0.226	0.283	1	Id1
Eln	0.00428623	-0.711668	0.286	0.201	1	Eln
Gsta3	0.00437139	-0.316449	0.072	0.118	1	Gsta3
H1f0	0.00439614	-0.28165	0.474	0.491	1	H1f0
Heg1	0.00479979	-0.280814	0.207	0.252	1	Heg1
Rab24	0.0056562	-0.270365	0.255	0.289	1	Rab24
Fam198b	0.00573725	-0.300297	0.157	0.202	1	Fam198b
Socs3	0.00575317	0.309121	0.772	0.681	1	Socs3
Scara3	0.00615911	-0.326907	0.621	0.598	1	Scara3
Tcea1	0.00631067	-0.279476	0.429	0.449	1	Tcea1
Sbsn	0.00662231	-0.261984	0.433	0.312	1	Sbsn
Sri	0.00743023	-0.251627	0.658	0.617	1	Sri
Ppp1r14b	0.00855285	-0.255861	0.466	0.47	1	Ppp1r14b
Gnpnat1	0.0122112	-0.401306	0.46	0.448	1	Gnpnat1
Gtf2b	0.0144703	-0.257193	0.222	0.254	1	Gtf2b
Klf10	0.0175241	-0.259695	0.313	0.341	1	Klf10
Enpp2	0.0180996	-0.322783	0.373	0.407	1	Enpp2
Adamtsl4	0.0207209	-0.253131	0.217	0.251	1	Adamtsl4
Mef2a	0.022986	-0.263532	0.356	0.369	1	Mef2a
Tgfb2	0.026432	-0.25702	0.34	0.364	1	Tgfb2
Metrnl	0.0280951	-0.315379	0.404	0.408	1	Metrnl
Tnmd	0.0315679	-0.745527	0.193	0.227	1	Tnmd
Serpina3n	0.0319677	0.34113	0.52	0.458	1	Serpina3n
Aqp1	0.0339508	-0.74438	0.342	0.355	1	Aqp1
Tgfbi	0.0362217	-0.267445	0.778	0.738	1	Tgfbi
Bglap2	0.0417343	-0.321947	0.079	0.11	1	Bglap2
Cpe	0.0464778	-0.302459	0.246	0.277	1	Cpe
Maff	0.0527117	-0.303426	0.362	0.381	1	Maff
Gng11	0.0543825	-0.255044	0.596	0.576	1	Gng11
Itgbl1	0.0595856	-0.49364	0.418	0.42	1	Itgbl1
Lamc1	0.0628211	-0.305213	0.381	0.376	1	Lamc1
Ifi27l2a	0.0677206	-0.459595	0.211	0.239	1	Ifi27l2a
Hspa1a	0.0721738	-0.328119	0.915	0.87	1	Hspa1a
Hn1	0.0848972	-0.275709	0.551	0.513	1	Hn1
Pi16	0.0855273	-1.02962	0.466	0.444	1	Pi16
Igfbp7	0.0869143	-0.266761	0.615	0.564	1	Igfbp7
Cat	0.0872489	-0.266664	0.298	0.299	1	Cat
Phlda3	0.0912507	-0.33641	0.497	0.474	1	Phlda3
Gm17455	0.0948589	0.258704	0.19	0.16	1	Gm17455
Cilp	0.0983961	-0.271414	0.412	0.319	1	Cilp
Ogn	0.112969	-0.320331	0.636	0.619	1	Ogn
Adm	0.123754	0.254048	0.275	0.234	1	Adm
Anxa3	0.160728	-0.456585	0.41	0.392	1	Anxa3
Fibin	0.35094	-0.446756	0.19	0.195	1	Fibin
Cd55	0.384541	-0.290612	0.377	0.359	1	Cd55
Mafb	0.478942	-0.336964	0.304	0.29	1	Mafb
Ccl11	0.635055	0.393604	0.201	0.198	1	Ccl11
Fbln7	0.795826	-0.323265	0.261	0.249	1	Fbln7

## Sheet: GlsHk2_Hk2_resolved_vs_rest_RNA
	p_val	avg_log2FC	pct.1	pct.2	p_val_adj	gene
Col2a1	6.10859e-53	-0.536909	0.016	0.258	1.71028e-48	Col2a1
Hbb-bs	2.5861e-41	0.702708	0.826	0.613	7.24055e-37	Hbb-bs
Hsph1	4.56691e-35	-1.17877	0.619	0.791	1.27864e-30	Hsph1
Hspd1	1.80144e-28	-0.83644	0.59	0.78	5.04367e-24	Hspd1
Ybx1	3.30371e-25	-0.58588	0.535	0.722	9.24972e-21	Ybx1
Hmox1	1.52977e-24	-1.05874	0.309	0.531	4.28305e-20	Hmox1
Dnajb1	1.23252e-23	-1.28902	0.821	0.882	3.45081e-19	Dnajb1
Hspa1b	2.59233e-23	-0.922879	0.601	0.785	7.25799e-19	Hspa1b
Hspa1a	2.66463e-23	-0.860214	0.912	0.955	7.46043e-19	Hspa1a
Serpinh1	3.03739e-23	-0.587148	0.932	0.973	8.50408e-19	Serpinh1
Col9a3	3.12995e-23	-0.254116	0.01	0.122	8.76322e-19	Col9a3
Hspe1	3.49189e-23	-0.711708	0.793	0.884	9.77659e-19	Hspe1
Hspb1	1.92977e-19	-0.894329	0.658	0.835	5.40298e-15	Hspb1
Klf4	3.52458e-18	0.630777	0.849	0.767	9.86813e-14	Klf4
Lpl	3.86002e-17	-0.725201	0.219	0.416	1.08073e-12	Lpl
Gsn	4.58714e-17	-0.482759	0.996	1	1.28431e-12	Gsn
Rpl23a-ps3	2.92494e-15	0.382204	0.949	0.885	8.18923e-11	Rpl23a-ps3
Has1	3.33539e-15	0.589505	0.82	0.671	9.33843e-11	Has1
Sparc	3.80608e-15	-0.495525	0.996	1	1.06563e-10	Sparc
Rpl30	1.14374e-14	0.29511	0.99	0.967	3.20225e-10	Rpl30
Slc5a3	1.43593e-14	-0.401322	0.128	0.278	4.02033e-10	Slc5a3
Angptl7	2.91844e-14	1.62639	0.377	0.202	8.17104e-10	Angptl7
Nop58	3.86288e-14	-0.545599	0.488	0.638	1.08153e-09	Nop58
Crip1	4.92373e-14	0.511431	0.995	0.98	1.37854e-09	Crip1
Dnaja4	6.14229e-14	-0.507553	0.242	0.413	1.71972e-09	Dnaja4
Glud1	9.73572e-14	-0.418579	0.453	0.615	2.72581e-09	Glud1
Fbln7	2.1753e-13	0.805196	0.463	0.289	6.09041e-09	Fbln7
Id3	7.13829e-13	0.54069	0.916	0.869	1.99858e-08	Id3
Rcan1	8.35238e-13	0.811239	0.676	0.549	2.3385e-08	Rcan1
Neat1	3.23345e-12	0.468225	0.816	0.725	9.05301e-08	Neat1
Eef2	3.32341e-12	0.27871	0.986	0.985	9.30489e-08	Eef2
Steap4	4.79507e-12	-0.482154	0.233	0.391	1.34252e-07	Steap4
Il11ra1	7.13405e-12	-0.582398	0.785	0.849	1.99739e-07	Il11ra1
Aebp1	8.19899e-12	0.519019	0.815	0.725	2.29555e-07	Aebp1
Crlf1	1.08496e-11	-0.42305	0.139	0.273	3.03767e-07	Crlf1
Sdc4	1.84582e-11	0.541086	0.692	0.555	5.16794e-07	Sdc4
Bri3	2.83565e-11	-0.347529	0.434	0.58	7.93926e-07	Bri3
Igf2	3.91506e-11	-0.315613	0.056	0.156	1.09614e-06	Igf2
Gstm1	4.72616e-11	-0.356793	0.796	0.86	1.32323e-06	Gstm1
Bag3	5.28635e-11	-0.467869	0.803	0.867	1.48007e-06	Bag3
Pfn1	5.95327e-11	-0.314832	0.911	0.94	1.6668e-06	Pfn1
Ier5	9.34769e-11	-0.610931	0.663	0.745	2.61717e-06	Ier5
Ifi27	2.00033e-10	-0.374505	0.628	0.74	5.60053e-06	Ifi27
Col6a3	3.54835e-10	-0.527379	0.464	0.602	9.93467e-06	Col6a3
Tnfaip2	4.06007e-10	0.677495	0.476	0.353	1.13674e-05	Tnfaip2
Rps27rt	4.63752e-10	0.322776	0.833	0.773	1.29841e-05	Rps27rt
Atxn10	7.69553e-10	-0.284906	0.358	0.502	2.1546e-05	Atxn10
Tspan4	8.54014e-10	-0.348288	0.567	0.7	2.39107e-05	Tspan4
Tnfaip6	1.16821e-09	0.625144	0.729	0.631	3.27076e-05	Tnfaip6
Fxyd1	1.77079e-09	-0.279553	0.815	0.9	4.95785e-05	Fxyd1
Hsp90aa1	2.00701e-09	-0.388849	0.963	0.976	5.61922e-05	Hsp90aa1
Thbs4	2.48714e-09	0.881906	0.325	0.189	6.9635e-05	Thbs4
Pcolce	2.68966e-09	-0.28096	0.963	0.985	7.53051e-05	Pcolce
Gm8730	2.8733e-09	0.283159	0.919	0.882	8.04467e-05	Gm8730
Aqp1	3.67609e-09	0.744445	0.494	0.365	0.000102923	Aqp1
Hnrnpc	4.67773e-09	-0.295137	0.418	0.562	0.000130967	Hnrnpc
Prkcdbp	6.83187e-09	-0.379762	0.768	0.835	0.000191279	Prkcdbp
Ackr3	7.28239e-09	0.372853	0.601	0.489	0.000203892	Ackr3
Uba52	7.66032e-09	-0.284981	0.537	0.655	0.000214474	Uba52
Gm9843	8.19214e-09	0.303431	0.84	0.78	0.000229363	Gm9843
Smpd3	8.96051e-09	-0.357896	0.037	0.111	0.000250876	Smpd3
Gpc3	1.21267e-08	-0.320723	0.194	0.327	0.000339524	Gpc3
Hsp90b1	1.45552e-08	-0.278927	0.814	0.858	0.000407517	Hsp90b1
Rcn1	1.86644e-08	-0.273227	0.258	0.384	0.000522567	Rcn1
Fosb	1.88711e-08	0.349493	0.807	0.756	0.000528354	Fosb
Ebf2	1.93321e-08	-0.295502	0.215	0.351	0.000541261	Ebf2
Ly6a	2.07554e-08	-0.33858	0.927	0.956	0.000581111	Ly6a
Lgals1	2.2753e-08	-0.310195	0.953	0.991	0.000637037	Lgals1
Igfbp7	2.61395e-08	-0.416174	0.493	0.6	0.000731854	Igfbp7
Kctd12	3.03089e-08	-0.271916	0.214	0.345	0.000848588	Kctd12
Nfib	4.4397e-08	-0.30038	0.551	0.675	0.00124303	Nfib
Nbl1	8.37934e-08	0.385608	0.907	0.876	0.00234605	Nbl1
Chic2	8.92207e-08	-0.250729	0.256	0.384	0.002498	Chic2
Ahnak	1.03063e-07	-0.256547	0.898	0.94	0.00288556	Ahnak
Ctsk	1.34062e-07	0.787171	0.779	0.762	0.00375346	Ctsk
Zfp36l2	1.6612e-07	-0.296671	0.279	0.413	0.00465104	Zfp36l2
Ndrg1	1.85999e-07	0.547826	0.619	0.509	0.0052076	Ndrg1
Mt2	1.90584e-07	0.330128	0.991	0.991	0.00533598	Mt2
Adh1	2.0349e-07	-0.276078	0.092	0.184	0.00569733	Adh1
Ahsa1	2.79139e-07	-0.307379	0.541	0.638	0.00781533	Ahsa1
Cacybp	2.85159e-07	-0.32286	0.491	0.605	0.0079839	Cacybp
Bag1	2.96353e-07	-0.273066	0.412	0.535	0.0082973	Bag1
Ecm1	3.80611e-07	-0.335951	0.928	0.933	0.0106563	Ecm1
Hsp90ab1	4.53405e-07	-0.255684	0.993	0.995	0.0126944	Hsp90ab1
Thy1	4.9389e-07	-0.335031	0.329	0.449	0.0138279	Thy1
Fam107b	7.64157e-07	0.289899	0.221	0.122	0.0213949	Fam107b
Serpine2	8.36801e-07	-0.354512	0.797	0.851	0.0234287	Serpine2
Pltp	9.72391e-07	0.406269	0.346	0.235	0.027225	Pltp
Cdkn1a	9.78672e-07	0.412914	0.757	0.678	0.0274009	Cdkn1a
Tmsb10	1.04244e-06	-0.264633	0.869	0.913	0.0291862	Tmsb10
Cxcl14	1.10172e-06	-0.601827	0.376	0.496	0.030846	Cxcl14
Brd2	1.19789e-06	0.322593	0.52	0.418	0.0335386	Brd2
Sult5a1	1.26825e-06	-0.283517	0.153	0.255	0.0355084	Sult5a1
Tgfbi	1.3409e-06	0.340284	0.791	0.744	0.0375425	Tgfbi
Rpl13-ps3	1.3579e-06	0.261486	0.714	0.622	0.0380186	Rpl13-ps3
Ms4a4d	1.36601e-06	-0.264522	0.133	0.227	0.0382456	Ms4a4d
Ssc5d	1.5545e-06	0.26214	0.375	0.264	0.0435228	Ssc5d
Rps12-ps3	1.7059e-06	0.253023	0.838	0.787	0.0477619	Rps12-ps3
Pdgfrb	1.80467e-06	0.301912	0.37	0.265	0.0505272	Pdgfrb
Ibsp	1.84756e-06	-2.06681	0.096	0.176	0.0517281	Ibsp
Zfand5	1.85904e-06	-0.27945	0.35	0.458	0.0520493	Zfand5
Cct7	2.06644e-06	-0.266644	0.558	0.647	0.0578563	Cct7
Fxyd6	2.33684e-06	0.487009	0.406	0.307	0.0654267	Fxyd6
Meg3	2.6244e-06	-0.343007	0.491	0.616	0.0734779	Meg3
Igf1	2.87889e-06	-0.26598	0.711	0.805	0.0806032	Igf1
Rgcc	3.28e-06	0.956682	0.597	0.524	0.0918335	Rgcc
Nfkbiz	3.44011e-06	0.338835	0.682	0.616	0.0963163	Nfkbiz
Scara5	3.58386e-06	-0.34041	0.5	0.605	0.100341	Scara5
Plpp3	3.6903e-06	-0.285863	0.84	0.864	0.103321	Plpp3
Dkk3	4.52212e-06	0.395777	0.279	0.184	0.12661	Dkk3
Glul	4.65621e-06	0.445584	0.842	0.809	0.130365	Glul
Raph1	4.77812e-06	0.26914	0.346	0.24	0.133778	Raph1
Col3a1	4.80941e-06	-0.266085	0.952	0.975	0.134654	Col3a1
Efemp1	5.23167e-06	-0.374836	0.343	0.445	0.146476	Efemp1
Hba-a2	5.33706e-06	0.2554	0.288	0.193	0.149427	Hba-a2
Mmp2	5.69941e-06	0.763383	0.903	0.902	0.159572	Mmp2
Cilp	6.05644e-06	0.548799	0.401	0.296	0.169568	Cilp
Pik3r1	9.82165e-06	-0.295787	0.315	0.416	0.274987	Pik3r1
Col5a1	1.00904e-05	-0.284918	0.492	0.595	0.282512	Col5a1
Dstn	1.03361e-05	0.271251	0.887	0.88	0.289391	Dstn
Rcn3	1.11128e-05	-0.256617	0.739	0.798	0.311137	Rcn3
Hba-a1	1.1198e-05	0.252178	0.346	0.251	0.313521	Hba-a1
Rnf19b	1.23198e-05	0.279227	0.297	0.204	0.34493	Rnf19b
Sat1	1.41417e-05	0.363054	0.888	0.855	0.395939	Sat1
Col15a1	1.4715e-05	-0.272517	0.138	0.222	0.411989	Col15a1
Atp6v1b2	1.49246e-05	0.283813	0.341	0.249	0.41786	Atp6v1b2
C3	1.56849e-05	-0.315891	0.482	0.587	0.439146	C3
Pmepa1	1.7164e-05	0.347067	0.446	0.356	0.480559	Pmepa1
Celf2	1.73472e-05	-0.265505	0.534	0.629	0.485687	Celf2
Ltbp3	2.07133e-05	0.253253	0.359	0.269	0.579931	Ltbp3
Ckb	2.07998e-05	0.367926	0.533	0.449	0.582353	Ckb
Pdgfrl	2.17279e-05	0.279509	0.325	0.224	0.608338	Pdgfrl
Gdf10	2.33687e-05	-0.292635	0.175	0.262	0.654276	Gdf10
AA467197	2.48478e-05	0.372169	0.131	0.064	0.695688	AA467197
Vit	2.49727e-05	-0.264866	0.421	0.542	0.699186	Vit
Ubc	2.92582e-05	-0.400885	0.956	0.958	0.81917	Ubc
Ccdc80	3.09847e-05	-0.250948	0.884	0.924	0.867511	Ccdc80
Entpd2	3.36379e-05	-0.265616	0.535	0.636	0.941794	Entpd2
Osr2	3.39464e-05	0.280339	0.501	0.407	0.95043	Osr2
Fibin	3.40636e-05	0.501918	0.209	0.129	0.953713	Fibin
Mt1	3.42414e-05	0.277992	0.995	0.996	0.958689	Mt1
Aig1	3.66482e-05	0.286405	0.36	0.276	1	Aig1
Dpep1	3.67514e-05	-0.312195	0.248	0.342	1	Dpep1
Dkk2	4.7372e-05	-0.360707	0.127	0.202	1	Dkk2
Ccl11	5.06264e-05	-0.299576	0.17	0.255	1	Ccl11
Gpx1	5.21595e-05	0.314704	0.883	0.9	1	Gpx1
Foxp1	5.24337e-05	0.268869	0.5	0.413	1	Foxp1
Errfi1	5.6183e-05	0.32029	0.787	0.778	1	Errfi1
Map3k8	5.72769e-05	0.253888	0.371	0.284	1	Map3k8
Cst3	6.30368e-05	0.373936	0.997	0.995	1	Cst3
Cryab	6.37097e-05	-0.323473	0.588	0.671	1	Cryab
Dpysl2	6.8104e-05	0.271315	0.6	0.522	1	Dpysl2
Ccnl1	6.8769e-05	-0.282459	0.772	0.813	1	Ccnl1
Mmp13	7.49335e-05	-0.966383	0.053	0.107	1	Mmp13
Fmod	7.60026e-05	1.10217	0.314	0.227	1	Fmod
Rnd1	7.80141e-05	0.488999	0.223	0.149	1	Rnd1
Igfbp5	7.93264e-05	-0.32152	0.655	0.733	1	Igfbp5
Prelp	8.23663e-05	0.40063	0.695	0.627	1	Prelp
F13a1	8.98044e-05	0.274126	0.124	0.06	1	F13a1
Itm2a	9.13302e-05	-0.317304	0.596	0.687	1	Itm2a
Gfpt2	0.000101307	0.316743	0.736	0.7	1	Gfpt2
Tgif1	0.000104963	0.277155	0.426	0.344	1	Tgif1
Prg4	0.000109141	0.384156	0.828	0.729	1	Prg4
AI607873	0.000135498	-0.265791	0.244	0.327	1	AI607873
Timp2	0.000143673	0.257113	0.911	0.909	1	Timp2
Postn	0.000186867	-0.510601	0.296	0.382	1	Postn
Gem	0.000208121	0.391741	0.792	0.767	1	Gem
Icam1	0.000214903	0.601642	0.519	0.465	1	Icam1
Ptx3	0.000218677	-0.771975	0.129	0.2	1	Ptx3
Fndc1	0.000237677	0.302483	0.605	0.553	1	Fndc1
Sned1	0.000242387	-0.272429	0.195	0.265	1	Sned1
Ifrd1	0.000257285	0.25291	0.891	0.887	1	Ifrd1
Fn1	0.000323421	0.819291	0.852	0.813	1	Fn1
Higd1a	0.000398487	0.389693	0.693	0.669	1	Higd1a
Sgk1	0.000400696	0.426888	0.566	0.509	1	Sgk1
Gm12840	0.000431764	0.429353	0.244	0.167	1	Gm12840
Cpxm2	0.000691246	0.296556	0.245	0.173	1	Cpxm2
Cd44	0.000716725	0.276736	0.587	0.531	1	Cd44
Apoe	0.00073073	0.254037	0.578	0.498	1	Apoe
Sbsn	0.000822466	0.500419	0.374	0.302	1	Sbsn
Myc	0.000963531	0.304715	0.692	0.625	1	Myc
Ifi27l2a	0.00111333	-0.516898	0.179	0.242	1	Ifi27l2a
Maff	0.00121755	-0.330534	0.642	0.685	1	Maff
Zfp36	0.00135247	0.439851	0.791	0.778	1	Zfp36
Nr4a1	0.00158215	0.266523	0.706	0.667	1	Nr4a1
Gpnmb	0.00173605	0.323017	0.523	0.467	1	Gpnmb
Gas1	0.00177689	-0.298261	0.408	0.476	1	Gas1
Plaur	0.00192994	0.269307	0.262	0.2	1	Plaur
Penk	0.00195299	-0.32216	0.288	0.367	1	Penk
Pamr1	0.00199741	0.301012	0.27	0.215	1	Pamr1
Rhob	0.00212071	0.275131	0.5	0.435	1	Rhob
Fbn1	0.00217199	-0.262596	0.411	0.48	1	Fbn1
Col4a1	0.00220686	-0.266518	0.274	0.338	1	Col4a1
Crabp2	0.00242499	0.330662	0.125	0.076	1	Crabp2
Hbegf	0.00261884	0.525865	0.274	0.211	1	Hbegf
H1f0	0.0027636	-0.269164	0.36	0.427	1	H1f0
Klf2	0.00296994	0.250406	0.367	0.298	1	Klf2
Cthrc1	0.00324412	0.346248	0.239	0.178	1	Cthrc1
Srgn	0.00341367	0.276462	0.185	0.129	1	Srgn
Ugdh	0.00354459	0.333189	0.823	0.807	1	Ugdh
Cxcl10	0.00354516	-0.273281	0.095	0.144	1	Cxcl10
Aspn	0.00361837	0.283068	0.818	0.795	1	Aspn
Cilp2	0.00422009	0.482374	0.174	0.122	1	Cilp2
Nr4a2	0.00460499	0.347439	0.39	0.336	1	Nr4a2
Tpbg	0.00487416	-0.259263	0.123	0.171	1	Tpbg
Bmp2	0.00554775	0.259147	0.389	0.324	1	Bmp2
Mmp3	0.00763619	1.20182	0.207	0.158	1	Mmp3
Rbp4	0.00815411	-0.251469	0.16	0.213	1	Rbp4
Ier3	0.00868798	0.458722	0.731	0.729	1	Ier3
Clu	0.00958744	-0.46603	0.343	0.273	1	Clu
Angptl2	0.00992357	0.28011	0.523	0.482	1	Angptl2
Atf3	0.0154101	0.339068	0.825	0.795	1	Atf3
Lbp	0.0189023	0.257513	0.703	0.638	1	Lbp
Spp1	0.020021	-1.99699	0.204	0.153	1	Spp1
Gas6	0.020456	-0.352973	0.658	0.696	1	Gas6
Fgl2	0.0211572	0.471128	0.49	0.456	1	Fgl2
Tm4sf1	0.0228951	0.442923	0.498	0.456	1	Tm4sf1
Eln	0.0295359	-0.416264	0.115	0.153	1	Eln
Itgbl1	0.0342884	0.318875	0.4	0.378	1	Itgbl1
Rrad	0.0353011	0.485227	0.197	0.156	1	Rrad
Clec11a	0.0358382	-0.269478	0.27	0.305	1	Clec11a
1500015O10Rik	0.0373803	-0.285629	0.343	0.28	1	1500015O10Rik
Ptn	0.0377015	-0.419035	0.203	0.247	1	Ptn
Gadd45a	0.0378485	0.305936	0.366	0.325	1	Gadd45a
Phlda1	0.0446913	-0.287565	0.769	0.789	1	Phlda1
Rgs2	0.0575841	0.31386	0.127	0.096	1	Rgs2
Gm13305	0.0918892	-0.308695	0.12	0.149	1	Gm13305
Lum	0.112007	0.274518	0.878	0.9	1	Lum
Tnmd	0.133464	0.538418	0.239	0.216	1	Tnmd
Btg2	0.133888	0.309484	0.786	0.816	1	Btg2
Dusp1	0.166683	0.330748	0.733	0.745	1	Dusp1
Cxcl2	0.203842	-0.54073	0.141	0.116	1	Cxcl2
Smoc2	0.290578	-0.327521	0.302	0.32	1	Smoc2
Angptl1	0.295525	0.268704	0.431	0.424	1	Angptl1
Pla1a	0.475766	-0.287181	0.173	0.184	1	Pla1a
Tnfsf9	0.486636	0.347071	0.262	0.302	1	Tnfsf9
Sfrp4	0.499282	-0.863361	0.323	0.329	1	Sfrp4
Serpine1	0.682348	0.285582	0.215	0.215	1	Serpine1
Timp1	0.906485	-0.269361	0.519	0.522	1	Timp1

## Sheet: GlsHk2_Hk2_resing_vs_rest_RNA
	p_val	avg_log2FC	pct.1	pct.2	p_val_adj	gene
Gsn	5.0035e-117	-1.95351	0.993	1	1.40088e-112	Gsn
Cthrc1	2.2259e-102	2.87971	0.738	0.178	6.23208e-98	Cthrc1
Col5a2	6.51365e-99	1.48745	0.949	0.796	1.82369e-94	Col5a2
Serf2	1.96739e-83	0.823278	0.996	0.975	5.5083e-79	Serf2
mt-Co3	1.31801e-71	0.55817	1	1	3.69017e-67	mt-Co3
Gstm1	2.61813e-70	-1.21065	0.591	0.86	7.33024e-66	Gstm1
Col3a1	6.586e-68	1.2775	0.994	0.975	1.84395e-63	Col3a1
C1qtnf6	2.61423e-64	1.1028	0.722	0.298	7.31933e-60	C1qtnf6
Ddx5	9.42381e-63	-0.782369	0.964	0.995	2.63848e-58	Ddx5
mt-Co1	1.44624e-60	0.725264	1	1	4.04918e-56	mt-Co1
Col1a1	1.47077e-60	1.39444	0.996	0.971	4.11785e-56	Col1a1
mt-Co2	2.08989e-57	0.571304	1	1	5.85126e-53	mt-Co2
Mdk	2.32848e-55	1.32719	0.492	0.087	6.51927e-51	Mdk
Pcolce2	8.88902e-55	-1.34464	0.397	0.742	2.48875e-50	Pcolce2
Igfbp4	3.59325e-54	1.20033	0.979	0.873	1.00604e-49	Igfbp4
Csrp2	3.87229e-54	1.43542	0.706	0.356	1.08416e-49	Csrp2
Col5a1	9.35217e-54	1.06663	0.852	0.595	2.61842e-49	Col5a1
Crabp2	3.45743e-52	1.28016	0.464	0.076	9.6801e-48	Crabp2
Tnc	6.14822e-52	1.26319	0.469	0.082	1.72138e-47	Tnc
Mmp14	9.95502e-52	1.21529	0.809	0.515	2.78721e-47	Mmp14
Col6a3	1.37109e-51	1.06001	0.879	0.602	3.83879e-47	Col6a3
Aebp1	4.41582e-51	0.958883	0.935	0.725	1.23634e-46	Aebp1
Bgn	9.41488e-51	1.13476	0.975	0.884	2.63598e-46	Bgn
Antxr1	2.72561e-50	0.864548	0.76	0.393	7.63117e-46	Antxr1
Rplp1	4.92918e-50	0.516516	1	1	1.38007e-45	Rplp1
Dcn	6.08792e-50	-0.741844	0.998	0.996	1.70449e-45	Dcn
Lgals1	1.29567e-49	0.847989	0.997	0.991	3.62763e-45	Lgals1
Postn	2.28646e-49	1.74216	0.731	0.382	6.40164e-45	Postn
Col5a3	1.25388e-48	1.13223	0.557	0.175	3.51061e-44	Col5a3
Col6a2	2.00806e-48	0.980847	0.927	0.807	5.62217e-44	Col6a2
mt-Nd4	2.24507e-48	0.556432	0.999	0.996	6.28575e-44	mt-Nd4
Lamb1	3.49853e-48	0.693599	0.525	0.125	9.79517e-44	Lamb1
Timp1	4.48569e-48	1.17409	0.824	0.522	1.2559e-43	Timp1
Tpm2	2.21148e-47	0.895946	0.459	0.089	6.19169e-43	Tpm2
Rps3	4.89121e-47	0.440792	1	0.998	1.36944e-42	Rps3
P4hb	6.31026e-47	0.787896	0.881	0.653	1.76675e-42	P4hb
Thbs4	8.18875e-47	1.27142	0.58	0.189	2.29269e-42	Thbs4
Rpl13a	8.51755e-47	0.410377	1	1	2.38474e-42	Rpl13a
Cnpy2	2.3269e-46	0.673707	0.845	0.511	6.51485e-42	Cnpy2
mt-Cytb	1.29165e-45	0.458121	1	1	3.61636e-41	mt-Cytb
Angptl4	1.37336e-45	0.601721	0.455	0.082	3.84512e-41	Angptl4
Eef1b2	2.08296e-45	0.618325	0.964	0.829	5.83187e-41	Eef1b2
Enpp1	6.97165e-45	0.818419	0.461	0.104	1.95192e-40	Enpp1
C1qtnf3	7.52462e-45	1.56235	0.358	0.035	2.10674e-40	C1qtnf3
Rps20	2.91859e-44	0.496405	1	0.993	8.17146e-40	Rps20
Mfap2	4.37558e-44	1.3575	0.706	0.382	1.22507e-39	Mfap2
Rps2	9.18389e-44	0.441583	1	0.998	2.5713e-39	Rps2
mt-Atp6	9.80469e-44	0.413538	1	1	2.74512e-39	mt-Atp6
Pxdn	3.55455e-43	0.522888	0.393	0.053	9.95202e-39	Pxdn
Rpl23	9.80284e-43	0.453604	1	0.998	2.7446e-38	Rpl23
Thbs2	5.63136e-42	0.958753	0.653	0.305	1.57667e-37	Thbs2
Col1a2	8.22183e-42	0.965944	0.998	0.978	2.30195e-37	Col1a2
Vit	1.49213e-41	-0.89485	0.207	0.542	4.17768e-37	Vit
Sox4	1.70638e-41	0.843607	0.461	0.115	4.77751e-37	Sox4
Plod2	8.29061e-41	0.792748	0.596	0.229	2.32121e-36	Plod2
Pmp22	2.21815e-40	-0.807436	0.742	0.878	6.21039e-36	Pmp22
Dkk3	2.32986e-40	0.858046	0.542	0.184	6.52314e-36	Dkk3
Sh3bgrl3	2.71194e-40	0.769275	0.813	0.502	7.5929e-36	Sh3bgrl3
Efemp2	4.72344e-40	0.745125	0.786	0.478	1.32247e-35	Efemp2
Rpl22l1	5.92529e-40	0.565817	0.997	0.964	1.65896e-35	Rpl22l1
Ptprs	6.27513e-40	0.620798	0.529	0.169	1.75691e-35	Ptprs
Matn2	7.60101e-40	0.823869	0.695	0.338	2.12813e-35	Matn2
Spon2	2.06856e-39	0.998476	0.396	0.076	5.79155e-35	Spon2
Lox	2.2118e-39	1.0047	0.745	0.404	6.1926e-35	Lox
Slpi	2.23977e-39	2.17216	0.279	0.007	6.2709e-35	Slpi
Sulf2	3.79792e-39	0.726295	0.611	0.247	1.06334e-34	Sulf2
Marcksl1	1.26796e-38	0.471504	0.48	0.124	3.55002e-34	Marcksl1
1500015O10Rik	1.37176e-38	1.02293	0.65	0.28	3.84065e-34	1500015O10Rik
Lum	1.63568e-38	0.732461	0.962	0.9	4.57956e-34	Lum
Fn1	5.69643e-38	1.12538	0.945	0.813	1.59489e-33	Fn1
Lrrc15	8.46061e-38	0.700626	0.333	0.042	2.3688e-33	Lrrc15
Ecm1	1.0605e-37	-0.950804	0.954	0.933	2.9692e-33	Ecm1
Ssc5d	1.33859e-37	0.571507	0.637	0.264	3.7478e-33	Ssc5d
Rpsa	1.47134e-37	0.454494	0.999	0.991	4.11945e-33	Rpsa
Col16a1	1.71503e-37	0.637316	0.552	0.196	4.80175e-33	Col16a1
Plpp3	2.3064e-37	-0.898188	0.741	0.864	6.45747e-33	Plpp3
Nt5dc2	4.56551e-37	0.642487	0.327	0.04	1.27825e-32	Nt5dc2
Mif	2.35039e-36	0.860339	0.836	0.602	6.58062e-32	Mif
Serpine2	4.66245e-36	-1.03206	0.726	0.851	1.30539e-31	Serpine2
Fscn1	8.04452e-36	0.475604	0.434	0.098	2.2523e-31	Fscn1
Pmepa1	9.62701e-36	0.784721	0.685	0.356	2.69537e-31	Pmepa1
Hp	1.08698e-35	2.09519	0.397	0.087	3.04332e-31	Hp
Wisp1	1.46649e-35	0.507601	0.342	0.051	4.10588e-31	Wisp1
Ppic	1.58916e-35	0.676334	0.928	0.825	4.44934e-31	Ppic
Sec61b	1.96168e-35	0.646234	0.93	0.802	5.49231e-31	Sec61b
Myoc	3.26563e-35	-1.42792	0.319	0.615	9.1431e-31	Myoc
Cox6c	3.40513e-35	0.577576	0.975	0.935	9.53368e-31	Cox6c
1810058I24Rik	4.43669e-35	0.608135	0.806	0.535	1.24218e-30	1810058I24Rik
Gnb2l1	1.78096e-34	0.460299	0.982	0.936	4.98632e-30	Gnb2l1
Rps3a1	2.98264e-34	0.352977	1	0.993	8.3508e-30	Rps3a1
Rps8	3.36835e-34	0.350912	1	1	9.43071e-30	Rps8
Tmed3	3.95945e-34	0.562144	0.937	0.825	1.10857e-29	Tmed3
Serping1	4.77745e-33	-0.73408	0.947	0.984	1.33759e-28	Serping1
Ctsk	5.90585e-33	0.653723	0.905	0.762	1.65352e-28	Ctsk
Rpl10a	1.52395e-32	0.396877	0.996	0.991	4.26677e-28	Rpl10a
Emilin1	2.17369e-32	0.532187	0.487	0.164	6.08591e-28	Emilin1
Cyb5a	2.67093e-32	-0.668835	0.875	0.909	7.47807e-28	Cyb5a
Mrc2	4.48876e-32	0.572856	0.609	0.273	1.25676e-27	Mrc2
Col12a1	8.5686e-32	0.82445	0.539	0.22	2.39904e-27	Col12a1
Mgst1	1.11225e-31	-0.748633	0.603	0.8	3.11408e-27	Mgst1
Tpm1	1.40714e-31	0.688141	0.634	0.325	3.93972e-27	Tpm1
Rps12	3.26822e-31	0.452504	0.998	0.98	9.15035e-27	Rps12
Acp5	4.18581e-31	0.57462	0.479	0.156	1.17194e-26	Acp5
Rap1b	5.98251e-31	-0.596116	0.785	0.844	1.67498e-26	Rap1b
Rpl7	7.02426e-31	0.349508	1	0.995	1.96665e-26	Rpl7
Ly6c1	1.72397e-30	-0.820434	0.841	0.911	4.82678e-26	Ly6c1
Rps17	1.99093e-30	0.356005	1	0.991	5.5742e-26	Rps17
Fth1	2.13202e-30	-0.386818	1	1	5.96924e-26	Fth1
Tsc22d1	3.71637e-30	0.72572	0.744	0.487	1.04051e-25	Tsc22d1
Itm2b	3.8029e-30	-0.410242	1	1	1.06474e-25	Itm2b
Serf1	3.95191e-30	0.514317	0.597	0.267	1.10646e-25	Serf1
Tspan6	5.1575e-30	0.516001	0.426	0.127	1.444e-25	Tspan6
Rps15a	6.9763e-30	0.355701	0.999	0.996	1.95322e-25	Rps15a
Ltbp3	1.48125e-29	0.573385	0.591	0.269	4.1472e-25	Ltbp3
Tubb2b	1.60705e-29	0.497788	0.379	0.098	4.49943e-25	Tubb2b
Gxylt2	5.43176e-29	0.507198	0.41	0.118	1.52078e-24	Gxylt2
Man2a1	7.45269e-29	0.403998	0.411	0.118	2.0866e-24	Man2a1
Rps14	8.48817e-29	0.312537	1	1	2.37652e-24	Rps14
Gm42418	9.10098e-29	1.4703	0.718	0.413	2.54809e-24	Gm42418
Prdx2	1.39092e-28	0.552738	0.879	0.72	3.89429e-24	Prdx2
Rps9	2.92249e-28	0.312324	1	1	8.18237e-24	Rps9
Rpl28	2.94149e-28	0.362465	0.999	0.98	8.23557e-24	Rpl28
Rps27a	3.30751e-28	0.330317	1	1	9.26037e-24	Rps27a
Rps10	4.02003e-28	0.357401	0.997	0.978	1.12553e-23	Rps10
Atp5g2	5.69069e-28	0.49917	0.886	0.729	1.59328e-23	Atp5g2
Uap1	5.98807e-28	-0.898074	0.771	0.858	1.67654e-23	Uap1
Rgs3	6.00903e-28	0.586525	0.476	0.184	1.68241e-23	Rgs3
Ltbp4	7.80094e-28	-0.809241	0.407	0.635	2.18411e-23	Ltbp4
Clec3b	8.86916e-28	-0.909749	0.718	0.84	2.48319e-23	Clec3b
Adam12	9.58545e-28	0.314718	0.223	0.015	2.68373e-23	Adam12
Eif4a1	9.72544e-28	-0.54772	0.9	0.925	2.72293e-23	Eif4a1
Ptn	2.18733e-27	1.29829	0.547	0.247	6.12409e-23	Ptn
Tsc22d3	4.0977e-27	-1.1161	0.451	0.622	1.14728e-22	Tsc22d3
Itm2a	5.80243e-27	1.20303	0.814	0.687	1.62456e-22	Itm2a
Mmp2	6.13237e-27	0.694487	0.965	0.902	1.71694e-22	Mmp2
Mrpl34	6.19318e-27	0.360885	0.442	0.142	1.73397e-22	Mrpl34
Tnn	7.383e-27	0.729504	0.257	0.036	2.06709e-22	Tnn
Sh3pxd2b	8.12664e-27	0.439349	0.432	0.147	2.2753e-22	Sh3pxd2b
Sdc1	8.16792e-27	0.47097	0.483	0.182	2.28685e-22	Sdc1
Csgalnact1	1.30052e-26	0.395109	0.33	0.078	3.64121e-22	Csgalnact1
Cst3	1.57154e-26	-0.886106	0.998	0.995	4.39999e-22	Cst3
Marcks	1.879e-26	0.626538	0.698	0.387	5.26083e-22	Marcks
Ubc	3.13542e-26	-0.936314	0.954	0.958	8.77855e-22	Ubc
Hif1a	6.19494e-26	0.527339	0.675	0.371	1.73446e-21	Hif1a
Slc1a5	6.7681e-26	-0.665302	0.492	0.653	1.89493e-21	Slc1a5
Wbp5	7.43511e-26	0.523218	0.88	0.702	2.08168e-21	Wbp5
Hist1h2bc	7.59865e-26	0.625513	0.7	0.4	2.12747e-21	Hist1h2bc
Angptl2	7.63004e-26	0.823475	0.749	0.482	2.13626e-21	Angptl2
Rps7	7.90968e-26	0.319755	1	0.993	2.21455e-21	Rps7
Mt1	1.54064e-25	-0.737494	0.993	0.996	4.31349e-21	Mt1
Ppp1r15a	1.65117e-25	-0.789242	0.664	0.809	4.62294e-21	Ppp1r15a
Emb	1.72428e-25	0.51232	0.589	0.271	4.82764e-21	Emb
Rpl41	1.81274e-25	0.340487	1	1	5.0753e-21	Rpl41
Erp29	1.93204e-25	0.480022	0.726	0.429	5.40932e-21	Erp29
Rps24	1.93737e-25	0.326532	1	0.996	5.42424e-21	Rps24
Uqcrh	2.03208e-25	0.423264	0.983	0.936	5.6894e-21	Uqcrh
Gm1673	4.3216e-25	0.31928	0.315	0.071	1.20996e-20	Gm1673
Smoc1	4.69636e-25	0.34465	0.254	0.038	1.31489e-20	Smoc1
Tnxb	4.99411e-25	-0.665508	0.485	0.729	1.39825e-20	Tnxb
Foxp1	5.87492e-25	0.515756	0.706	0.413	1.64486e-20	Foxp1
Fbn2	7.86163e-25	0.375251	0.195	0.011	2.2011e-20	Fbn2
Hspg2	8.04575e-25	0.49794	0.79	0.496	2.25265e-20	Hspg2
Slc7a2	8.61149e-25	0.407221	0.278	0.055	2.41105e-20	Slc7a2
Cygb	9.06344e-25	-0.932321	0.532	0.689	2.53758e-20	Cygb
Eef1g	9.11212e-25	0.393575	0.973	0.913	2.55121e-20	Eef1g
Rarres2	9.67521e-25	-0.781879	0.618	0.787	2.70886e-20	Rarres2
Apod	9.99774e-25	-1.02423	0.673	0.822	2.79917e-20	Apod
Prelid1	1.24665e-24	0.513012	0.746	0.502	3.49036e-20	Prelid1
Cercam	1.30651e-24	0.372677	0.411	0.142	3.65797e-20	Cercam
P4ha3	1.78995e-24	0.435663	0.43	0.156	5.01151e-20	P4ha3
Sesn3	2.73234e-24	0.443627	0.416	0.151	7.65e-20	Sesn3
Sparc	3.01129e-24	0.476071	1	1	8.43102e-20	Sparc
H19	3.13071e-24	1.02641	0.22	0.024	8.76535e-20	H19
Cox7c	3.31942e-24	0.43822	0.966	0.896	9.29373e-20	Cox7c
Fkbp11	3.89498e-24	0.424463	0.475	0.187	1.09052e-19	Fkbp11
Rps11	5.43095e-24	0.27605	1	0.996	1.52056e-19	Rps11
Eva1b	5.67481e-24	0.512973	0.764	0.54	1.58883e-19	Eva1b
Cox4i1	5.93649e-24	0.301306	1	0.989	1.6621e-19	Cox4i1
Atpif1	6.00702e-24	0.490986	0.817	0.609	1.68185e-19	Atpif1
Ssr4	6.83211e-24	0.468588	0.914	0.824	1.91285e-19	Ssr4
Gpx7	7.37066e-24	0.492224	0.774	0.533	2.06364e-19	Gpx7
Cdh11	8.28564e-24	0.285454	0.365	0.104	2.31981e-19	Cdh11
Mt2	2.48464e-23	-0.649406	0.969	0.991	6.95651e-19	Mt2
Gpc1	2.57406e-23	0.324341	0.291	0.065	7.20685e-19	Gpc1
Atp5e	3.43672e-23	0.453794	0.951	0.876	9.62213e-19	Atp5e
Ubb	4.33384e-23	-0.41008	0.994	0.996	1.21339e-18	Ubb
Npc2	5.5208e-23	0.462315	0.951	0.86	1.54571e-18	Npc2
Csf1	5.85064e-23	-0.519507	0.401	0.615	1.63806e-18	Csf1
Tm4sf1	6.11245e-23	1.16774	0.68	0.456	1.71136e-18	Tm4sf1
Rpl12	7.58421e-23	0.353468	0.997	0.964	2.12343e-18	Rpl12
Cnn2	8.40547e-23	0.338292	0.333	0.095	2.35336e-18	Cnn2
Rpl31	8.92339e-23	0.327938	0.996	0.991	2.49837e-18	Rpl31
Gpm6b	9.95859e-23	0.518985	0.612	0.327	2.78821e-18	Gpm6b
Gabarap	1.09149e-22	0.319076	0.992	0.982	3.05596e-18	Gabarap
Gm26917	1.10876e-22	0.397419	0.506	0.216	3.10431e-18	Gm26917
Cadm3	1.14001e-22	-0.663422	0.163	0.375	3.19181e-18	Cadm3
Galnt15	1.14159e-22	-0.493839	0.098	0.295	3.19622e-18	Galnt15
Cd63	1.15905e-22	0.371156	0.998	0.987	3.24512e-18	Cd63
Mfap4	1.18635e-22	0.937691	0.409	0.153	3.32153e-18	Mfap4
Bst2	1.72193e-22	0.57596	0.499	0.222	4.82105e-18	Bst2
Maff	1.97275e-22	-0.74513	0.525	0.685	5.52332e-18	Maff
Rpl7a	2.25653e-22	0.31784	0.989	0.973	6.31783e-18	Rpl7a
Junb	2.53353e-22	-0.793244	0.935	0.969	7.09337e-18	Junb
Serpinh1	8.62533e-22	0.447831	0.99	0.973	2.41492e-17	Serpinh1
Il1rl1	9.03519e-22	0.644849	0.193	0.018	2.52967e-17	Il1rl1
Ssr2	1.08911e-21	0.501904	0.816	0.655	3.04929e-17	Ssr2
Serpinf1	1.5062e-21	-0.536614	0.935	0.965	4.21706e-17	Serpinf1
Abracl	1.64128e-21	0.421147	0.614	0.333	4.59525e-17	Abracl
Ckap4	1.72814e-21	0.446929	0.539	0.265	4.83844e-17	Ckap4
Oaz2	2.02276e-21	0.476373	0.697	0.442	5.66333e-17	Oaz2
Lysmd2	2.06328e-21	-0.676815	0.346	0.531	5.77676e-17	Lysmd2
C7	3.83738e-21	-0.376623	0.012	0.131	1.07439e-16	C7
Srpx2	4.1405e-21	0.492242	0.594	0.329	1.15926e-16	Srpx2
Rin2	4.45551e-21	0.490912	0.478	0.22	1.24745e-16	Rin2
Rcn3	6.97347e-21	0.493951	0.915	0.798	1.95243e-16	Rcn3
Rps16	7.36415e-21	0.266296	1	1	2.06182e-16	Rps16
Cdk4	7.93209e-21	0.442101	0.71	0.467	2.22083e-16	Cdk4
Ddah1	8.16163e-21	0.40252	0.176	0.015	2.28509e-16	Ddah1
Ifitm3	1.01951e-20	-0.387887	0.99	0.995	2.85441e-16	Ifitm3
Hbb-bs	1.0532e-20	1.11444	0.837	0.613	2.94874e-16	Hbb-bs
Slc6a6	1.26937e-20	-0.824999	0.462	0.62	3.55398e-16	Slc6a6
Spcs1	1.28073e-20	0.404331	0.905	0.796	3.58579e-16	Spcs1
Lims2	1.30492e-20	-0.556702	0.126	0.313	3.65352e-16	Lims2
Mtpn	1.8344e-20	0.367396	0.576	0.291	5.13597e-16	Mtpn
Rplp0	2.52326e-20	0.292861	0.999	1	7.06463e-16	Rplp0
Rpl32	3.11978e-20	0.273313	1	1	8.73475e-16	Rpl32
Tpt1	3.19648e-20	0.276914	1	1	8.94951e-16	Tpt1
Piezo1	3.20812e-20	0.309377	0.304	0.089	8.98209e-16	Piezo1
Ptgfrn	3.21958e-20	0.398772	0.58	0.295	9.01418e-16	Ptgfrn
Mlec	3.23202e-20	0.338581	0.501	0.222	9.04902e-16	Mlec
Vcam1	3.30095e-20	0.430908	0.489	0.225	9.24201e-16	Vcam1
Rps15	3.88111e-20	0.268498	0.999	0.996	1.08663e-15	Rps15
Barx2	4.47347e-20	0.328854	0.183	0.02	1.25248e-15	Barx2
Minos1	4.67996e-20	0.467274	0.915	0.815	1.3103e-15	Minos1
Mydgf	5.64822e-20	0.414396	0.695	0.436	1.58139e-15	Mydgf
Col14a1	6.46796e-20	0.645861	0.642	0.393	1.8109e-15	Col14a1
Amotl1	8.89565e-20	0.321737	0.478	0.213	2.49061e-15	Amotl1
Cpxm1	9.50918e-20	0.424079	0.535	0.262	2.66238e-15	Cpxm1
Anxa5	9.80892e-20	0.489235	0.96	0.911	2.7463e-15	Anxa5
Pold4	1.01312e-19	0.351643	0.507	0.24	2.83653e-15	Pold4
Trip10	1.13808e-19	-0.529844	0.204	0.393	3.1864e-15	Trip10
Capzb	1.38906e-19	0.452673	0.829	0.698	3.88909e-15	Capzb
Eef1a1	1.54433e-19	0.251588	1	0.998	4.32381e-15	Eef1a1
Ccnl1	1.61546e-19	-0.646254	0.769	0.813	4.52296e-15	Ccnl1
Scara5	1.74361e-19	-0.752142	0.428	0.605	4.88177e-15	Scara5
Cd44	1.8715e-19	0.690805	0.736	0.531	5.23983e-15	Cd44
Igf2r	2.42867e-19	0.298975	0.378	0.14	6.79978e-15	Igf2r
Eif4e2	2.69698e-19	0.36503	0.549	0.284	7.55102e-15	Eif4e2
Igsf10	2.85268e-19	0.360869	0.395	0.153	7.98693e-15	Igsf10
Acan	3.55992e-19	0.62572	0.224	0.049	9.96708e-15	Acan
Saa3	5.48127e-19	1.39235	0.181	0.022	1.53465e-14	Saa3
Rpl17	6.4711e-19	0.258906	0.999	0.998	1.81178e-14	Rpl17
Srgn	8.33966e-19	0.672131	0.346	0.129	2.33494e-14	Srgn
Timp3	8.35625e-19	-0.559472	0.415	0.618	2.33958e-14	Timp3
Hspa5	9.13102e-19	-0.398428	0.979	0.967	2.5565e-14	Hspa5
Ifi30	9.49038e-19	0.317179	0.385	0.149	2.65712e-14	Ifi30
Ndufb5	1.07316e-18	0.374866	0.822	0.6	3.00463e-14	Ndufb5
Sepp1	1.27922e-18	-0.518345	0.852	0.935	3.58155e-14	Sepp1
Creb3l1	1.37391e-18	0.313368	0.412	0.167	3.84668e-14	Creb3l1
Qpct	1.45363e-18	-0.588662	0.165	0.349	4.06986e-14	Qpct
Penk	1.50486e-18	-0.861714	0.169	0.367	4.2133e-14	Penk
Eid1	1.67092e-18	0.349155	0.522	0.256	4.67823e-14	Eid1
Cd34	1.68889e-18	-0.711627	0.723	0.767	4.72856e-14	Cd34
Thbs1	1.87048e-18	0.4877	0.383	0.151	5.23698e-14	Thbs1
Col27a1	2.44911e-18	0.278758	0.391	0.153	6.85701e-14	Col27a1
Pdia5	4.12249e-18	0.295117	0.35	0.129	1.15422e-13	Pdia5
Actn1	4.14348e-18	0.312512	0.384	0.149	1.16009e-13	Actn1
Maf	5.00332e-18	0.330792	0.346	0.124	1.40083e-13	Maf
Efemp1	5.3833e-18	-0.886053	0.268	0.445	1.50721e-13	Efemp1
Pdgfa	5.62005e-18	0.351831	0.387	0.158	1.5735e-13	Pdgfa
Fmod	7.61233e-18	0.702785	0.468	0.227	2.1313e-13	Fmod
Atp6v0e	8.05064e-18	0.421015	0.886	0.758	2.25402e-13	Atp6v0e
Epb41l3	9.02564e-18	0.268376	0.342	0.124	2.527e-13	Epb41l3
Anxa1	1.05731e-17	-0.486973	0.934	0.953	2.96027e-13	Anxa1
Gpx8	1.23632e-17	0.375526	0.845	0.676	3.46145e-13	Gpx8
Kera	1.34382e-17	0.596218	0.173	0.024	3.76242e-13	Kera
Prss23	1.37935e-17	0.489216	0.611	0.355	3.86189e-13	Prss23
Fuca2	1.44553e-17	0.25417	0.313	0.105	4.04721e-13	Fuca2
Clta	2.24855e-17	0.363577	0.875	0.78	6.29548e-13	Clta
Calu	2.4104e-17	0.381906	0.861	0.693	6.74865e-13	Calu
Tubb5	2.76367e-17	0.473146	0.841	0.7	7.73773e-13	Tubb5
Cd9	2.76661e-17	-0.419884	0.984	0.995	7.74597e-13	Cd9
Wls	2.81906e-17	0.443423	0.749	0.551	7.8928e-13	Wls
Rcn1	2.96253e-17	0.427943	0.626	0.384	8.2945e-13	Rcn1
Hspa1a	3.39689e-17	-0.871691	0.951	0.955	9.5106e-13	Hspa1a
Gnas	3.78113e-17	0.699513	0.932	0.815	1.05864e-12	Gnas
Laptm4b	3.90015e-17	0.332149	0.437	0.204	1.09196e-12	Laptm4b
Tob1	4.26963e-17	-0.617455	0.442	0.58	1.19541e-12	Tob1
Gfpt2	4.9765e-17	-0.646596	0.552	0.7	1.39332e-12	Gfpt2
Calr	5.42454e-17	0.444831	0.925	0.844	1.51876e-12	Calr
Glul	5.68303e-17	-0.437727	0.723	0.809	1.59113e-12	Glul
Sh3pxd2a	6.33889e-17	0.299017	0.407	0.175	1.77476e-12	Sh3pxd2a
Ociad2	6.79493e-17	0.27682	0.348	0.133	1.90244e-12	Ociad2
Nop58	7.06396e-17	-0.790159	0.544	0.638	1.97777e-12	Nop58
Lsp1	7.92762e-17	0.758256	0.732	0.553	2.21958e-12	Lsp1
Tmem167	8.96047e-17	0.391882	0.785	0.616	2.50875e-12	Tmem167
Myl9	9.59533e-17	0.314945	0.2	0.042	2.6865e-12	Myl9
Hexa	9.62061e-17	0.366433	0.831	0.611	2.69358e-12	Hexa
Dclk1	1.10437e-16	0.347182	0.488	0.244	3.092e-12	Dclk1
Mmp11	1.19072e-16	0.323881	0.208	0.045	3.33378e-12	Mmp11
Rhoc	1.2021e-16	0.387327	0.873	0.716	3.36565e-12	Rhoc
Rpl5	1.84914e-16	0.290758	0.99	0.922	5.17722e-12	Rpl5
Ext1	1.94896e-16	0.250125	0.297	0.102	5.45671e-12	Ext1
Rpl29	1.98439e-16	0.287795	0.991	0.98	5.5559e-12	Rpl29
Fbln7	1.99019e-16	0.486072	0.542	0.289	5.57214e-12	Fbln7
Cmtm7	2.06867e-16	0.266944	0.553	0.289	5.79187e-12	Cmtm7
Lgals3bp	2.16961e-16	0.344866	0.405	0.182	6.07447e-12	Lgals3bp
Cxcl5	2.24769e-16	1.57099	0.141	0.013	6.29308e-12	Cxcl5
Ecscr	2.37306e-16	0.297309	0.251	0.073	6.64408e-12	Ecscr
Praf2	2.42512e-16	0.355998	0.561	0.315	6.78984e-12	Praf2
Ostc	2.42985e-16	0.414027	0.79	0.627	6.80308e-12	Ostc
Tma7	2.53801e-16	0.372418	0.818	0.625	7.10592e-12	Tma7
Loxl1	2.55135e-16	0.416718	0.865	0.695	7.14327e-12	Loxl1
Kif5b	2.79431e-16	-0.461232	0.617	0.713	7.8235e-12	Kif5b
Lamb2	3.12234e-16	-0.485104	0.496	0.631	8.74194e-12	Lamb2
Mxra8	3.15119e-16	0.506205	0.872	0.762	8.82271e-12	Mxra8
Noct	3.25431e-16	0.334181	0.265	0.085	9.11142e-12	Noct
Cnbp	3.33915e-16	-0.382064	0.853	0.873	9.34894e-12	Cnbp
Gamt	3.50938e-16	0.267151	0.313	0.115	9.82557e-12	Gamt
Hbb-bt	3.66078e-16	0.574923	0.316	0.113	1.02494e-11	Hbb-bt
Gaa	4.20694e-16	0.273616	0.487	0.233	1.17786e-11	Gaa
Cmtm3	4.69426e-16	0.388684	0.569	0.331	1.3143e-11	Cmtm3
2015-09-01	4.90876e-16	0.28874	0.964	0.933	1.37435e-11	2015-09-01
Timp2	5.91067e-16	0.441001	0.957	0.909	1.65487e-11	Timp2
Lrrc17	6.4602e-16	0.464508	0.503	0.275	1.80873e-11	Lrrc17
Mtch1	6.68452e-16	0.35732	0.435	0.207	1.87153e-11	Mtch1
Smpd3	7.75186e-16	-0.453557	0.015	0.111	2.17037e-11	Smpd3
Rps27rt	9.28893e-16	-0.439955	0.727	0.773	2.60071e-11	Rps27rt
Entpd2	9.79433e-16	-0.619294	0.494	0.636	2.74222e-11	Entpd2
Rpl22	1.17334e-15	0.279172	0.981	0.964	3.28512e-11	Rpl22
Ccdc80	1.38982e-15	-0.65264	0.946	0.924	3.89123e-11	Ccdc80
Akr1a1	1.4308e-15	0.336404	0.929	0.838	4.00596e-11	Akr1a1
Col11a1	1.45655e-15	0.820198	0.302	0.12	4.07806e-11	Col11a1
Amy1	1.49978e-15	-0.352216	0.045	0.169	4.19909e-11	Amy1
Ly6e	1.50833e-15	0.528124	0.785	0.629	4.22302e-11	Ly6e
P3h3	1.68391e-15	0.31883	0.351	0.14	4.71461e-11	P3h3
Gpsm2	1.92481e-15	0.309209	0.401	0.185	5.38909e-11	Gpsm2
Hcfc1r1	1.93491e-15	0.395343	0.788	0.558	5.41737e-11	Hcfc1r1
Hk2	2.2064e-15	-0.328962	1	1	6.17747e-11	Hk2
Snhg18	2.23901e-15	0.372193	0.749	0.538	6.26878e-11	Snhg18
Rpl15	2.46483e-15	0.286534	0.974	0.949	6.90103e-11	Rpl15
Dhrs3	2.72276e-15	0.266711	0.371	0.158	7.62317e-11	Dhrs3
Pebp1	2.88871e-15	0.345122	0.868	0.705	8.08782e-11	Pebp1
Itgb5	3.0594e-15	0.318916	0.515	0.276	8.56572e-11	Itgb5
Klf2	3.55145e-15	0.718931	0.513	0.298	9.94335e-11	Klf2
Krtcap2	4.42268e-15	0.327767	0.9	0.789	1.23826e-10	Krtcap2
Plscr3	5.08207e-15	0.252707	0.418	0.191	1.42288e-10	Plscr3
Socs3	5.69404e-15	-0.734062	0.736	0.825	1.59422e-10	Socs3
Mrpl52	6.55291e-15	0.356382	0.808	0.591	1.83468e-10	Mrpl52
Hdlbp	6.75418e-15	0.324802	0.749	0.538	1.89104e-10	Hdlbp
P4ha2	7.02704e-15	0.367572	0.511	0.284	1.96743e-10	P4ha2
Sulf1	7.15149e-15	0.298642	0.521	0.287	2.00228e-10	Sulf1
Celf2	7.6407e-15	-0.513608	0.496	0.629	2.13924e-10	Celf2
Eif3k	8.43392e-15	0.304408	0.914	0.818	2.36133e-10	Eif3k
Uqcc3	8.63995e-15	0.285624	0.551	0.289	2.41901e-10	Uqcc3
Sfrp2	9.00917e-15	0.708703	0.315	0.125	2.52239e-10	Sfrp2
Hbegf	9.79602e-15	0.48917	0.431	0.211	2.74269e-10	Hbegf
Fkbp10	1.07796e-14	0.455216	0.688	0.525	3.01806e-10	Fkbp10
Ramp1	1.28158e-14	-0.564513	0.155	0.318	3.58818e-10	Ramp1
Rgs2	1.30931e-14	1.03726	0.267	0.096	3.6658e-10	Rgs2
Fxyd6	1.43428e-14	0.576041	0.515	0.307	4.01571e-10	Fxyd6
Gng5	1.50217e-14	0.310021	0.944	0.869	4.20576e-10	Gng5
Gyg	1.59757e-14	0.280559	0.389	0.182	4.47287e-10	Gyg
Sdf2	1.6901e-14	0.31434	0.68	0.435	4.73193e-10	Sdf2
Lman1	1.69599e-14	0.337375	0.595	0.355	4.74844e-10	Lman1
Ecm2	1.88645e-14	-0.654138	0.594	0.665	5.28169e-10	Ecm2
Cd302	1.91955e-14	-0.463072	0.735	0.798	5.37436e-10	Cd302
Gm10076	2.08527e-14	0.423794	0.818	0.636	5.83833e-10	Gm10076
P3h4	2.21994e-14	0.343998	0.611	0.364	6.21539e-10	P3h4
Gsta3	2.7149e-14	-0.4079	0.024	0.122	7.60117e-10	Gsta3
Mmp23	2.74813e-14	0.32453	0.535	0.298	7.69421e-10	Mmp23
Svil	3.46555e-14	0.263908	0.384	0.171	9.70285e-10	Svil
Hba-a2	3.52169e-14	0.709082	0.406	0.193	9.86004e-10	Hba-a2
Col6a1	3.5985e-14	0.468294	0.953	0.938	1.00751e-09	Col6a1
2810428I15Rik	3.91498e-14	0.41355	0.776	0.589	1.09612e-09	2810428I15Rik
Adh1	3.92084e-14	-0.414518	0.058	0.184	1.09776e-09	Adh1
Pbxip1	4.0339e-14	0.328523	0.577	0.324	1.12941e-09	Pbxip1
Prdx5	4.42666e-14	0.482076	0.825	0.664	1.23938e-09	Prdx5
Hmcn1	4.54708e-14	0.262372	0.249	0.084	1.27309e-09	Hmcn1
Bmp1	5.11411e-14	0.298525	0.594	0.342	1.43185e-09	Bmp1
Plod1	5.24942e-14	0.339505	0.616	0.396	1.46973e-09	Plod1
Mmp3	5.77858e-14	1.44639	0.342	0.158	1.61789e-09	Mmp3
Fstl1	6.02294e-14	0.434567	0.956	0.916	1.6863e-09	Fstl1
Map1b	6.20872e-14	-0.783875	0.342	0.469	1.73832e-09	Map1b
Ube2d3	6.23405e-14	-0.295386	0.964	0.955	1.74541e-09	Ube2d3
Rnase4	6.34444e-14	-0.461191	0.907	0.909	1.77632e-09	Rnase4
Maged1	7.30206e-14	0.307746	0.744	0.542	2.04443e-09	Maged1
Svbp	7.62761e-14	0.297363	0.636	0.387	2.13558e-09	Svbp
Hacd1	7.72098e-14	0.282255	0.471	0.245	2.16172e-09	Hacd1
Bsg	8.47082e-14	0.30146	0.957	0.9	2.37166e-09	Bsg
Chpf	8.94949e-14	0.318075	0.542	0.316	2.50568e-09	Chpf
Fibin	9.60249e-14	0.4101	0.311	0.129	2.68851e-09	Fibin
Nnmt	9.62183e-14	0.320401	0.593	0.355	2.69392e-09	Nnmt
1110065P20Rik	1.05182e-13	0.284154	0.473	0.249	2.94487e-09	1110065P20Rik
Timm13	1.1802e-13	0.316888	0.805	0.605	3.30433e-09	Timm13
Stmn1	1.18953e-13	0.291817	0.196	0.053	3.33043e-09	Stmn1
Ly6a	1.21618e-13	-0.424755	0.943	0.956	3.40506e-09	Ly6a
C1qtnf2	1.31999e-13	0.366152	0.501	0.291	3.6957e-09	C1qtnf2
Rpl30	1.58025e-13	0.255343	0.998	0.967	4.42439e-09	Rpl30
Zfos1	1.59211e-13	0.336082	0.657	0.429	4.45759e-09	Zfos1
Dap	1.67799e-13	0.390851	0.799	0.658	4.69803e-09	Dap
P3h1	1.75544e-13	0.293244	0.437	0.227	4.91488e-09	P3h1
Flnc	1.81e-13	0.314661	0.297	0.118	5.06765e-09	Flnc
Surf4	1.99894e-13	0.367896	0.701	0.496	5.59662e-09	Surf4
Myeov2	2.00754e-13	0.357664	0.822	0.633	5.62071e-09	Myeov2
Ppib	2.08796e-13	0.297658	0.971	0.944	5.84587e-09	Ppib
Hmg20b	2.50096e-13	0.290598	0.55	0.325	7.0022e-09	Hmg20b
Dst	2.58121e-13	0.283968	0.554	0.315	7.22688e-09	Dst
Rhob	2.79353e-13	0.402265	0.672	0.435	7.82133e-09	Rhob
Ndufc2	2.83738e-13	0.314762	0.773	0.562	7.94409e-09	Ndufc2
Tmed9	2.88679e-13	0.310023	0.892	0.802	8.08244e-09	Tmed9
Vmp1	2.90434e-13	0.25329	0.696	0.456	8.13158e-09	Vmp1
Csrnp1	3.08489e-13	-0.686261	0.593	0.649	8.63706e-09	Csrnp1
Fap	3.15809e-13	0.310766	0.567	0.325	8.84202e-09	Fap
2700094K13Rik	3.5199e-13	0.293651	0.486	0.265	9.85503e-09	2700094K13Rik
Sfrp1	3.70299e-13	0.32533	0.286	0.111	1.03676e-08	Sfrp1
Ccl11	3.74847e-13	-0.790237	0.113	0.255	1.0495e-08	Ccl11
Kdelr3	3.97042e-13	0.373868	0.597	0.398	1.11164e-08	Kdelr3
Josd2	4.00667e-13	0.261727	0.442	0.222	1.12179e-08	Josd2
Qsox1	4.03525e-13	0.277188	0.594	0.353	1.12979e-08	Qsox1
Slc25a4	4.3911e-13	0.259849	0.951	0.904	1.22942e-08	Slc25a4
Tmem119	4.43907e-13	0.328984	0.553	0.325	1.24285e-08	Tmem119
Tcea3	4.52454e-13	0.276637	0.389	0.191	1.26678e-08	Tcea3
Kdelr1	4.72181e-13	0.304736	0.822	0.658	1.32201e-08	Kdelr1
Flna	5.09506e-13	0.26919	0.501	0.271	1.42651e-08	Flna
Aldh2	5.14029e-13	-0.449546	0.77	0.784	1.43918e-08	Aldh2
Fndc1	5.47723e-13	0.446486	0.723	0.553	1.53352e-08	Fndc1
Mrps21	5.53187e-13	0.311625	0.776	0.538	1.54881e-08	Mrps21
Npdc1	5.77337e-13	0.292334	0.797	0.602	1.61643e-08	Npdc1
Hmgb1	5.88277e-13	-0.298879	0.937	0.929	1.64706e-08	Hmgb1
Fus	6.89625e-13	-0.44201	0.596	0.664	1.93081e-08	Fus
Commd3	7.27097e-13	0.295645	0.613	0.389	2.03573e-08	Commd3
Sptbn1	8.40561e-13	-0.429595	0.69	0.725	2.3534e-08	Sptbn1
Abca8a	8.77754e-13	-0.456121	0.145	0.295	2.45754e-08	Abca8a
Rbfox2	9.66447e-13	0.254667	0.457	0.238	2.70586e-08	Rbfox2
Tax1bp3	9.97313e-13	0.265751	0.582	0.347	2.79228e-08	Tax1bp3
Nudcd2	1.01781e-12	0.25728	0.471	0.258	2.84967e-08	Nudcd2
Ctsb	1.07815e-12	0.373909	0.983	0.971	3.0186e-08	Ctsb
Ttc3	1.12237e-12	0.266576	0.475	0.251	3.1424e-08	Ttc3
Grn	1.14598e-12	0.306441	0.902	0.767	3.20851e-08	Grn
Manf	1.19274e-12	0.368966	0.852	0.669	3.33943e-08	Manf
Hnrnpa2b1	1.22819e-12	-0.346184	0.923	0.922	3.43869e-08	Hnrnpa2b1
Lpl	1.45618e-12	-0.615913	0.259	0.416	4.07701e-08	Lpl
2700060E02Rik	1.79849e-12	0.300285	0.89	0.755	5.03541e-08	2700060E02Rik
Psenen	1.94735e-12	0.287679	0.789	0.6	5.45219e-08	Psenen
Gapdh	2.00669e-12	0.502969	0.936	0.896	5.61832e-08	Gapdh
Avpi1	2.02243e-12	0.252182	0.41	0.209	5.66241e-08	Avpi1
Pbx1	2.09463e-12	0.278892	0.476	0.256	5.86454e-08	Pbx1
Glmp	2.13304e-12	0.271775	0.624	0.393	5.97209e-08	Glmp
Serpina3c	2.90735e-12	-0.387146	0.102	0.236	8.14e-08	Serpina3c
Fez1	3.2497e-12	-0.526137	0.33	0.46	9.09851e-08	Fez1
Zbtb16	3.30598e-12	-0.294814	0.063	0.176	9.25607e-08	Zbtb16
Srsf5	3.46104e-12	-0.420591	0.618	0.671	9.69021e-08	Srsf5
Dab2	3.46362e-12	0.406897	0.576	0.362	9.69745e-08	Dab2
Pltp	3.50457e-12	0.409429	0.434	0.235	9.8121e-08	Pltp
B2m	4.49738e-12	0.567111	0.998	0.991	1.25918e-07	B2m
Cald1	4.51643e-12	0.346346	0.778	0.591	1.26451e-07	Cald1
Pgls	4.67528e-12	0.278272	0.722	0.489	1.30898e-07	Pgls
Crip2	5.55354e-12	-0.488975	0.712	0.778	1.55488e-07	Crip2
Nisch	6.73648e-12	0.253625	0.614	0.375	1.88608e-07	Nisch
Fxyd1	7.54588e-12	-0.331146	0.889	0.9	2.1127e-07	Fxyd1
Rtn4	8.12473e-12	0.255898	0.699	0.458	2.27476e-07	Rtn4
Ctsz	8.63024e-12	0.280899	0.883	0.744	2.4163e-07	Ctsz
Hmox1	9.3233e-12	-1.01834	0.438	0.531	2.61034e-07	Hmox1
Hnrnpk	9.41315e-12	-0.283018	0.903	0.92	2.63549e-07	Hnrnpk
Vkorc1	9.91015e-12	0.290877	0.893	0.745	2.77464e-07	Vkorc1
Pamr1	9.9608e-12	0.492964	0.385	0.215	2.78882e-07	Pamr1
Mrpl54	1.19202e-11	0.250966	0.596	0.371	3.33742e-07	Mrpl54
Thbd	1.28166e-11	-0.626755	0.301	0.451	3.58839e-07	Thbd
Serpine1	1.30072e-11	0.662868	0.386	0.215	3.64175e-07	Serpine1
Ryk	1.30478e-11	0.254927	0.413	0.213	3.65312e-07	Ryk
Inmt	1.33391e-11	-0.711443	0.131	0.273	3.73467e-07	Inmt
Irak3	1.4077e-11	-0.460042	0.175	0.305	3.94127e-07	Irak3
Txndc5	1.71287e-11	0.324966	0.742	0.575	4.7957e-07	Txndc5
Nsa2	1.80802e-11	0.253744	0.685	0.442	5.06209e-07	Nsa2
D8Ertd738e	1.81649e-11	0.254655	0.862	0.711	5.0858e-07	D8Ertd738e
Dad1	2.04964e-11	0.262864	0.909	0.86	5.73857e-07	Dad1
Tuba1a	2.16775e-11	-0.431689	0.862	0.882	6.06926e-07	Tuba1a
Il1r2	2.52642e-11	-0.407947	0.048	0.147	7.07346e-07	Il1r2
Col8a1	2.57549e-11	0.268485	0.31	0.142	7.21087e-07	Col8a1
Tnfsf9	2.64815e-11	-0.391864	0.16	0.302	7.41428e-07	Tnfsf9
Srsf3	2.768e-11	-0.419239	0.698	0.745	7.74983e-07	Srsf3
Cirbp	3.09081e-11	-0.502649	0.496	0.564	8.65364e-07	Cirbp
Loxl2	3.14954e-11	0.379085	0.636	0.435	8.81809e-07	Loxl2
Smim14	3.28305e-11	-0.32422	0.882	0.896	9.19189e-07	Smim14
Mgp	3.62879e-11	0.322899	0.826	0.64	1.01599e-06	Mgp
Cox6b1	3.88143e-11	0.257833	0.936	0.871	1.08672e-06	Cox6b1
Ppl	4.68068e-11	-0.274379	0.103	0.229	1.3105e-06	Ppl
Islr	4.72073e-11	0.312229	0.724	0.533	1.32171e-06	Islr
Pcbp1	8.16383e-11	0.26423	0.635	0.415	2.28571e-06	Pcbp1
Cd248	8.22874e-11	0.367871	0.588	0.389	2.30388e-06	Cd248
Uqcrq	8.41947e-11	0.341329	0.868	0.722	2.35728e-06	Uqcrq
Psmb1	8.63145e-11	0.26324	0.907	0.778	2.41663e-06	Psmb1
Plagl1	9.51548e-11	0.325476	0.262	0.113	2.66414e-06	Plagl1
Ap2s1	1.03034e-10	0.280208	0.697	0.5	2.88475e-06	Ap2s1
Cdh13	1.09736e-10	-0.519397	0.428	0.529	3.07238e-06	Cdh13
Fkbp7	1.16158e-10	0.294293	0.846	0.74	3.2522e-06	Fkbp7
Prdx1	1.1674e-10	0.285535	0.982	0.962	3.26849e-06	Prdx1
Rgs5	1.18907e-10	0.291711	0.14	0.035	3.32914e-06	Rgs5
Ccl19	1.43649e-10	-0.272092	0.036	0.124	4.0219e-06	Ccl19
S100a4	1.56755e-10	-0.588897	0.819	0.809	4.38882e-06	S100a4
Gpc3	1.72707e-10	-0.659083	0.2	0.327	4.83546e-06	Gpc3
Trps1	1.85724e-10	0.286759	0.578	0.378	5.19991e-06	Trps1
Ms4a4d	1.93838e-10	-0.421733	0.11	0.227	5.42707e-06	Ms4a4d
Efhd1	1.94859e-10	-0.403521	0.132	0.256	5.45567e-06	Efhd1
Inhba	2.19987e-10	0.376246	0.308	0.151	6.15921e-06	Inhba
Srsf7	2.32479e-10	-0.396656	0.536	0.604	6.50894e-06	Srsf7
Spop	2.4675e-10	-0.40878	0.617	0.638	6.90851e-06	Spop
Paip2	2.48145e-10	0.295485	0.769	0.604	6.94756e-06	Paip2
Rac1	2.62232e-10	0.258973	0.577	0.356	7.34198e-06	Rac1
Mat2a	3.06502e-10	-0.431813	0.704	0.733	8.58144e-06	Mat2a
Fbn1	3.16644e-10	0.375074	0.684	0.48	8.8654e-06	Fbn1
Ablim1	3.4002e-10	-0.406345	0.259	0.387	9.51989e-06	Ablim1
Dpep1	3.54302e-10	-0.637845	0.215	0.342	9.91974e-06	Dpep1
Tmem258	3.81588e-10	0.270109	0.798	0.653	1.06837e-05	Tmem258
Ufc1	4.31867e-10	0.26606	0.689	0.489	1.20914e-05	Ufc1
Nfkbia	4.32354e-10	-0.423472	0.947	0.94	1.2105e-05	Nfkbia
Fmo2	4.38757e-10	-0.300061	0.03	0.111	1.22843e-05	Fmo2
Eif5	4.47358e-10	-0.364673	0.819	0.822	1.25251e-05	Eif5
Hilpda	4.69075e-10	0.326721	0.352	0.191	1.31332e-05	Hilpda
Degs1	5.10569e-10	-0.389688	0.622	0.684	1.42949e-05	Degs1
Smim4	5.37174e-10	0.307005	0.384	0.209	1.50398e-05	Smim4
Mettl7a1	5.61144e-10	-0.418891	0.24	0.358	1.57109e-05	Mettl7a1
Ahnak	5.61656e-10	-0.298581	0.951	0.94	1.57252e-05	Ahnak
Cstb	5.93457e-10	0.250901	0.862	0.702	1.66156e-05	Cstb
Add3	6.98672e-10	-0.40646	0.379	0.48	1.95614e-05	Add3
Aplp2	7.14388e-10	-0.354464	0.642	0.675	2.00014e-05	Aplp2
Prr13	7.176e-10	0.276848	0.724	0.509	2.00914e-05	Prr13
Atp5d	8.18802e-10	0.261979	0.883	0.798	2.29248e-05	Atp5d
Tmem14c	9.11397e-10	0.250022	0.701	0.496	2.55173e-05	Tmem14c
Cnn3	9.87178e-10	0.288853	0.699	0.522	2.7639e-05	Cnn3
Igfbp6	1.05634e-09	-0.408484	0.933	0.944	2.95755e-05	Igfbp6
Ift20	1.09647e-09	0.28899	0.726	0.564	3.06991e-05	Ift20
Fmo1	1.16491e-09	-0.383135	0.132	0.244	3.26151e-05	Fmo1
Aldh3a1	1.17723e-09	-0.307384	0.136	0.265	3.296e-05	Aldh3a1
Svep1	1.19237e-09	0.255358	0.458	0.273	3.3384e-05	Svep1
Jtb	1.21975e-09	0.261582	0.735	0.531	3.41505e-05	Jtb
Maged2	1.261e-09	0.351599	0.582	0.402	3.53053e-05	Maged2
Cox6a1	1.31382e-09	0.255424	0.96	0.918	3.67844e-05	Cox6a1
Lamp1	1.35454e-09	0.272882	0.744	0.52	3.79245e-05	Lamp1
Reep5	1.42743e-09	0.26402	0.947	0.871	3.99651e-05	Reep5
Gm17455	1.48494e-09	0.356631	0.248	0.116	4.15755e-05	Gm17455
Fam101b	1.53494e-09	0.371179	0.245	0.113	4.29753e-05	Fam101b
Copz2	1.54025e-09	0.267172	0.78	0.616	4.31241e-05	Copz2
Fam195b	1.6932e-09	0.270315	0.758	0.596	4.74062e-05	Fam195b
Fam162a	1.77299e-09	0.299313	0.609	0.391	4.96401e-05	Fam162a
Sqstm1	1.85667e-09	-0.445284	0.84	0.858	5.19831e-05	Sqstm1
Tuba1b	1.95231e-09	-0.307003	0.806	0.824	5.46607e-05	Tuba1b
Fbln2	1.96948e-09	0.297422	0.816	0.669	5.51416e-05	Fbln2
Hspa1b	2.03334e-09	-0.662214	0.755	0.785	5.69295e-05	Hspa1b
Nrep	2.17521e-09	0.285437	0.473	0.293	6.09017e-05	Nrep
Ndufa2	2.25793e-09	0.250057	0.929	0.865	6.32176e-05	Ndufa2
Atp6v1g1	2.27312e-09	0.278461	0.85	0.7	6.36428e-05	Atp6v1g1
Rcan1	2.36806e-09	0.261132	0.74	0.549	6.6301e-05	Rcan1
Glud1	2.42217e-09	-0.414056	0.559	0.615	6.78159e-05	Glud1
Enpp2	2.90852e-09	-0.300235	0.432	0.544	8.14327e-05	Enpp2
Kdelr2	3.44262e-09	0.329256	0.781	0.636	9.63865e-05	Kdelr2
Serpina3m	3.5975e-09	-0.26613	0.04	0.122	0.000100723	Serpina3m
C1ra	3.63542e-09	-0.384377	0.69	0.742	0.000101785	C1ra
Mest	4.07127e-09	0.498479	0.219	0.096	0.000113987	Mest
Hba-a1	5.93793e-09	0.750391	0.442	0.251	0.00016625	Hba-a1
Nedd4	7.28412e-09	0.261642	0.897	0.802	0.000203941	Nedd4
Ypel3	7.29845e-09	0.297249	0.732	0.564	0.000204342	Ypel3
Cfh	7.46826e-09	-1.06355	0.401	0.485	0.000209096	Cfh
Tspo	8.26385e-09	-0.298632	0.813	0.824	0.000231371	Tspo
Ifngr1	8.63755e-09	-0.430422	0.452	0.507	0.000241834	Ifngr1
Cyba	9.1425e-09	-0.344127	0.804	0.816	0.000255972	Cyba
Tmem100	1.00798e-08	-0.765526	0.434	0.507	0.000282215	Tmem100
Ibsp	1.01966e-08	-2.45858	0.084	0.176	0.000285484	Ibsp
Sbds	1.05026e-08	-0.406107	0.514	0.551	0.000294051	Sbds
Matn4	1.09951e-08	0.58686	0.224	0.102	0.000307841	Matn4
Adk	1.20813e-08	-0.378074	0.493	0.553	0.000338251	Adk
Cdo1	1.2303e-08	-0.460927	0.138	0.253	0.00034446	Cdo1
Pdia6	1.28963e-08	0.264477	0.832	0.689	0.000361072	Pdia6
Sgk1	1.29488e-08	0.261723	0.686	0.509	0.00036254	Sgk1
Sf3b1	1.30616e-08	-0.374934	0.709	0.716	0.000365697	Sf3b1
Acta2	1.53488e-08	0.462712	0.174	0.067	0.000429736	Acta2
Podn	1.69115e-08	-0.478989	0.269	0.376	0.000473487	Podn
Rrad	1.82472e-08	0.387988	0.299	0.156	0.000510886	Rrad
Col22a1	2.20477e-08	0.499971	0.135	0.044	0.000617293	Col22a1
Fabp5	2.2356e-08	0.260317	0.16	0.06	0.000625923	Fabp5
Tmod2	2.27191e-08	-0.364862	0.183	0.291	0.000636088	Tmod2
Anxa7	2.30572e-08	-0.307276	0.541	0.602	0.000645555	Anxa7
Myd88	2.71768e-08	-0.407818	0.351	0.435	0.000760896	Myd88
Rgcc	2.90071e-08	0.477604	0.675	0.524	0.000812142	Rgcc
Serpina3n	3.17536e-08	-0.35772	0.35	0.476	0.000889038	Serpina3n
Ptgis	3.40343e-08	-0.465756	0.287	0.405	0.000952893	Ptgis
1700019D03Rik	3.43231e-08	-0.314017	0.131	0.235	0.000960978	1700019D03Rik
Tmem159	3.45879e-08	-0.430087	0.508	0.535	0.000968393	Tmem159
Ost4	3.83976e-08	0.269395	0.815	0.705	0.00107506	Ost4
Htra1	3.98845e-08	0.415637	0.889	0.771	0.00111669	Htra1
Btg2	4.32439e-08	-0.413006	0.745	0.816	0.00121074	Btg2
Rdx	4.40097e-08	-0.341096	0.613	0.645	0.00123218	Rdx
Bmp5	4.4764e-08	-0.358326	0.067	0.155	0.0012533	Bmp5
Slc43a3	4.68806e-08	-0.487762	0.228	0.327	0.00131256	Slc43a3
Gpx3	4.90964e-08	-0.750217	0.883	0.853	0.0013746	Gpx3
Adh7	5.1239e-08	-0.313711	0.092	0.187	0.00143459	Adh7
Cpxm2	5.38531e-08	0.282019	0.309	0.173	0.00150778	Cpxm2
Srp14	5.81824e-08	0.255383	0.776	0.627	0.00162899	Srp14
Vapa	7.32982e-08	-0.282272	0.701	0.722	0.0020522	Vapa
Tiparp	8.70231e-08	-0.433715	0.499	0.589	0.00243647	Tiparp
Steap4	9.04923e-08	-0.511223	0.288	0.391	0.0025336	Steap4
2010107E04Rik	9.92751e-08	0.279921	0.825	0.682	0.0027795	2010107E04Rik
S100a16	1.14603e-07	0.277274	0.829	0.695	0.00320865	S100a16
AI607873	1.17691e-07	-0.459426	0.221	0.327	0.00329512	AI607873
Engase	1.27387e-07	-0.360529	0.109	0.202	0.00356658	Engase
Ramp2	1.54643e-07	-0.421209	0.7	0.715	0.00432969	Ramp2
Epn2	1.83101e-07	-0.296006	0.196	0.289	0.00512647	Epn2
Cltb	1.9021e-07	-0.290695	0.733	0.72	0.00532551	Cltb
Hnrnpf	1.96257e-07	-0.293346	0.833	0.807	0.0054948	Hnrnpf
Ier5	2.15749e-07	-0.572869	0.763	0.745	0.00604054	Ier5
Ntrk2	2.28941e-07	-0.293335	0.174	0.284	0.00640989	Ntrk2
Ace	2.38512e-07	-0.356927	0.3	0.422	0.00667786	Ace
Etfa	2.38618e-07	-0.299845	0.616	0.638	0.00668082	Etfa
Tprgl	3.03244e-07	-0.347854	0.511	0.544	0.00849023	Tprgl
Vim	3.19673e-07	0.27418	0.999	0.993	0.00895021	Vim
Fgfr1	3.28719e-07	-0.285228	0.746	0.765	0.00920347	Fgfr1
Angptl1	3.54896e-07	0.540332	0.559	0.424	0.00993638	Angptl1
2007-09-01	3.85096e-07	-0.264647	0.762	0.764	0.0107819	2007-09-01
Gm9780	4.47493e-07	-0.328888	0.291	0.382	0.0125289	Gm9780
Zfp385a	4.56314e-07	-0.378385	0.187	0.276	0.0127759	Zfp385a
Hn1	4.61488e-07	-0.435792	0.625	0.622	0.0129207	Hn1
Ar	4.6253e-07	-0.335418	0.201	0.302	0.0129499	Ar
Mid1ip1	5.1988e-07	-0.352205	0.128	0.216	0.0145556	Mid1ip1
AW112010	5.5857e-07	-0.260559	0.07	0.151	0.0156388	AW112010
Egr1	5.6873e-07	-0.35552	0.829	0.88	0.0159233	Egr1
Slc39a1	6.04402e-07	0.255748	0.494	0.324	0.016922	Slc39a1
Cd47	6.18358e-07	-0.294227	0.854	0.835	0.0173128	Cd47
Cd200	6.356e-07	-0.471646	0.082	0.16	0.0177955	Cd200
Dpp4	6.39524e-07	-0.265383	0.081	0.162	0.0179054	Dpp4
Pcolce	6.58766e-07	-0.27716	0.988	0.985	0.0184441	Pcolce
Cyp2f2	6.7119e-07	-0.620977	0.131	0.224	0.018792	Cyp2f2
Id1	7.43704e-07	-0.51124	0.152	0.244	0.0208222	Id1
Rbbp7	8.15061e-07	-0.298899	0.6	0.609	0.0228201	Rbbp7
Arl4a	8.49871e-07	-0.381464	0.689	0.689	0.0237947	Arl4a
Coq10b	9.35025e-07	-0.355135	0.572	0.607	0.0261788	Coq10b
Osbpl1a	9.71297e-07	-0.312524	0.235	0.316	0.0271944	Osbpl1a
Lama2	9.97228e-07	-0.295031	0.201	0.295	0.0279204	Lama2
Chad	1.01272e-06	-0.977014	0.152	0.24	0.0283541	Chad
Pim3	1.05955e-06	-0.400692	0.275	0.358	0.0296652	Pim3
Pik3r1	1.15835e-06	-0.405914	0.342	0.416	0.0324315	Pik3r1
Ccl7	1.19479e-06	0.453875	0.681	0.511	0.0334516	Ccl7
Crispld2	1.26421e-06	-0.56976	0.296	0.385	0.0353954	Crispld2
Anp32e	1.34673e-06	-0.327104	0.359	0.429	0.0377057	Anp32e
Syf2	1.41118e-06	-0.330131	0.405	0.453	0.0395102	Syf2
Larp6	1.49636e-06	-0.251118	0.143	0.231	0.041895	Larp6
Pir	1.73467e-06	-0.315657	0.18	0.264	0.0485672	Pir
Gm2000	1.74038e-06	-0.354328	0.636	0.636	0.048727	Gm2000
Cct7	1.81361e-06	-0.313813	0.653	0.647	0.0507774	Cct7
Tra2b	1.86135e-06	-0.337982	0.756	0.751	0.0521139	Tra2b
Por	1.90091e-06	-0.298758	0.319	0.393	0.0532217	Por
Plscr4	2.11681e-06	-0.274306	0.185	0.275	0.0592663	Plscr4
Nhp2l1	2.11701e-06	-0.27115	0.768	0.773	0.0592721	Nhp2l1
Nfib	2.19145e-06	-0.307623	0.648	0.675	0.0613562	Nfib
Nop56	2.46461e-06	-0.308579	0.278	0.364	0.0690041	Nop56
Hspb8	2.50224e-06	-0.436937	0.519	0.553	0.0700576	Hspb8
Myc	2.94732e-06	-0.459926	0.607	0.625	0.0825192	Myc
Il11ra1	3.23651e-06	-0.407566	0.874	0.849	0.0906159	Il11ra1
Man1a	3.44629e-06	-0.338594	0.623	0.644	0.0964893	Man1a
Apbb1ip	3.79122e-06	-0.25225	0.155	0.238	0.106147	Apbb1ip
Tpi1	4.06525e-06	0.272353	0.707	0.56	0.113819	Tpi1
Procr	4.34065e-06	-0.852705	0.382	0.435	0.12153	Procr
Ybx1	4.3947e-06	-0.301842	0.745	0.722	0.123043	Ybx1
Zbtb20	4.44094e-06	-0.2517	0.899	0.898	0.124337	Zbtb20
Rab18	4.94566e-06	-0.268097	0.727	0.698	0.138468	Rab18
Wsb1	5.19524e-06	-0.406831	0.556	0.567	0.145456	Wsb1
Sde2	5.48475e-06	-0.333114	0.357	0.429	0.153562	Sde2
Gpnmb	5.57098e-06	-0.377806	0.373	0.467	0.155976	Gpnmb
Anxa4	5.89972e-06	-0.303198	0.474	0.496	0.16518	Anxa4
Klf6	6.46006e-06	0.385322	0.862	0.765	0.180869	Klf6
Cdkn1a	6.97908e-06	-0.410639	0.652	0.678	0.1954	Cdkn1a
Krtdap	7.8812e-06	-0.768754	0.082	0.156	0.220658	Krtdap
Ppp1r2	8.57605e-06	-0.276708	0.735	0.715	0.240112	Ppp1r2
F13a1	8.9313e-06	0.432499	0.136	0.06	0.250059	F13a1
Palm	9.52855e-06	-0.306416	0.292	0.365	0.26678	Palm
Ptp4a1	9.71673e-06	-0.313316	0.76	0.749	0.272049	Ptp4a1
Hnrnpu	1.1072e-05	-0.335588	0.603	0.591	0.309993	Hnrnpu
Ripk1	1.18184e-05	-0.300663	0.352	0.416	0.330891	Ripk1
Son	1.27564e-05	-0.305771	0.685	0.68	0.357154	Son
Cxcl14	1.31753e-05	-0.964992	0.437	0.496	0.368882	Cxcl14
Triobp	1.3464e-05	-0.341138	0.368	0.424	0.376964	Triobp
Rhoa	1.48388e-05	-0.252887	0.901	0.889	0.415458	Rhoa
Metrnl	1.54076e-05	-0.413255	0.571	0.596	0.431383	Metrnl
Aspn	1.58143e-05	0.305319	0.845	0.795	0.442769	Aspn
Serinc1	1.58366e-05	-0.275548	0.721	0.693	0.443393	Serinc1
Msx1	1.68235e-05	-0.25909	0.211	0.304	0.471024	Msx1
Srrm1	1.6873e-05	-0.334905	0.461	0.485	0.472409	Srrm1
Vcan	1.70574e-05	0.261131	0.494	0.36	0.477572	Vcan
Ahsa1	1.73144e-05	-0.314942	0.637	0.638	0.484768	Ahsa1
Hsd11b1	1.75134e-05	-0.358927	0.054	0.113	0.490339	Hsd11b1
Ugdh	1.77681e-05	-0.465965	0.806	0.807	0.497471	Ugdh
Ndn	1.80517e-05	-0.316152	0.451	0.5	0.505411	Ndn
Hspe1	1.82098e-05	0.400478	0.954	0.884	0.509837	Hspe1
Agt	2.36284e-05	-0.292952	0.055	0.115	0.661548	Agt
Fgl2	2.83021e-05	0.609418	0.569	0.456	0.792402	Fgl2
Klf9	3.41127e-05	-0.339697	0.633	0.624	0.955087	Klf9
Srrm2	3.42428e-05	-0.259592	0.658	0.655	0.958729	Srrm2
Jun	3.45802e-05	-0.408583	0.887	0.882	0.968175	Jun
Mnda	3.55024e-05	-0.48835	0.346	0.405	0.993995	Mnda
Sema3e	3.61679e-05	-0.307853	0.107	0.176	1	Sema3e
Hspa8	3.63364e-05	-0.30502	1	0.996	1	Hspa8
Cyr61	3.75583e-05	0.407621	0.586	0.462	1	Cyr61
Mgll	3.94064e-05	-0.250258	0.143	0.215	1	Mgll
Pid1	4.58611e-05	-0.281888	0.212	0.282	1	Pid1
Id2	5.32121e-05	-0.47814	0.361	0.433	1	Id2
Hsph1	6.65291e-05	-0.556219	0.857	0.791	1	Hsph1
Hspa9	6.81823e-05	-0.267809	0.569	0.571	1	Hspa9
Irf1	6.95632e-05	-0.58013	0.33	0.393	1	Irf1
Pnrc1	7.13451e-05	-0.30506	0.506	0.536	1	Pnrc1
C4b	7.59196e-05	-0.666206	0.379	0.433	1	C4b
Gas7	8.02679e-05	-0.259914	0.122	0.193	1	Gas7
Id3	8.95834e-05	-0.342018	0.854	0.869	1	Id3
Asah1	0.000109286	-0.260548	0.545	0.551	1	Asah1
Sertad1	0.000113791	-0.323029	0.522	0.545	1	Sertad1
Pkm	0.000133951	0.274463	0.879	0.82	1	Pkm
Tmed5	0.000136297	-0.286859	0.343	0.387	1	Tmed5
Slc38a2	0.000158844	-0.316578	0.607	0.605	1	Slc38a2
Mustn1	0.000177403	-0.366481	0.411	0.467	1	Mustn1
Bhlhe40	0.000182412	-0.531103	0.657	0.64	1	Bhlhe40
Gm13305	0.000191903	-0.50918	0.088	0.149	1	Gm13305
Ebf2	0.000192402	-0.274654	0.277	0.351	1	Ebf2
Bmp2	0.000193655	-0.381591	0.249	0.324	1	Bmp2
Tmod3	0.000195583	-0.271445	0.318	0.367	1	Tmod3
Insig1	0.000233891	-0.259211	0.16	0.224	1	Insig1
Klf3	0.000235347	-0.330093	0.369	0.404	1	Klf3
Cpq	0.00023622	-0.250746	0.692	0.676	1	Cpq
Hspa2	0.000257224	-0.272616	0.146	0.204	1	Hspa2
Pdgfra	0.000329142	-0.251374	0.672	0.653	1	Pdgfra
Bcl3	0.000402709	-0.316533	0.219	0.275	1	Bcl3
Gpbp1	0.000419013	-0.27071	0.478	0.487	1	Gpbp1
Dnajb9	0.00041915	-0.384533	0.589	0.564	1	Dnajb9
Ackr3	0.000433411	-0.380447	0.446	0.489	1	Ackr3
Jund	0.000505572	0.255629	0.733	0.593	1	Jund
Icam1	0.000543019	-0.288741	0.396	0.465	1	Icam1
Tmbim1	0.000553716	-0.252404	0.675	0.649	1	Tmbim1
Tnmd	0.000555163	0.454856	0.305	0.216	1	Tnmd
Efhd2	0.000617387	-0.254597	0.202	0.258	1	Efhd2
Acot9	0.000630746	-0.280311	0.343	0.38	1	Acot9
Ang	0.000670549	-0.270741	0.2	0.251	1	Ang
Cfb	0.000700777	-0.410754	0.279	0.322	1	Cfb
Trim47	0.000704448	-0.308882	0.33	0.371	1	Trim47
Ndufa4l2	0.00070522	0.257275	0.407	0.305	1	Ndufa4l2
Ier2	0.000769714	-0.506212	0.741	0.713	1	Ier2
Pink1	0.000853162	-0.252535	0.501	0.5	1	Pink1
Ifrd1	0.000861852	-0.406275	0.888	0.887	1	Ifrd1
Ifi205	0.000864617	-0.442982	0.404	0.449	1	Ifi205
Rora	0.000885725	-0.256621	0.633	0.631	1	Rora
Kdm6b	0.00102271	-0.356604	0.456	0.485	1	Kdm6b
H2-K1	0.00126987	0.375618	0.763	0.638	1	H2-K1
Cryab	0.00131073	-0.371021	0.661	0.671	1	Cryab
Rock2	0.00138802	-0.288056	0.367	0.395	1	Rock2
Tshz2	0.001423	-0.274899	0.453	0.484	1	Tshz2
Crip1	0.00148155	0.260303	0.989	0.98	1	Crip1
Omd	0.00167079	-0.321552	0.108	0.156	1	Omd
Axl	0.00168023	-0.290352	0.758	0.684	1	Axl
Steap3	0.00187384	-0.275508	0.508	0.522	1	Steap3
Ccnd2	0.00188814	-0.254549	0.53	0.542	1	Ccnd2
Nr4a1	0.00191616	-0.538911	0.675	0.667	1	Nr4a1
Slbp	0.00192287	-0.257849	0.453	0.456	1	Slbp
Pls3	0.00204075	-0.284475	0.53	0.518	1	Pls3
Zfp36l2	0.00207436	-0.263178	0.369	0.413	1	Zfp36l2
Cacybp	0.00214751	-0.279537	0.616	0.605	1	Cacybp
Lrrn4cl	0.00218751	-0.355934	0.59	0.58	1	Lrrn4cl
Kmt2e	0.00223854	-0.282268	0.489	0.478	1	Kmt2e
Aff3	0.0025211	-0.259507	0.174	0.224	1	Aff3
Txnrd1	0.00265196	-0.392304	0.477	0.478	1	Txnrd1
Il6	0.00297662	-0.541958	0.299	0.362	1	Il6
Boc	0.00301413	-0.299442	0.223	0.264	1	Boc
Tob2	0.00325858	-0.283443	0.253	0.289	1	Tob2
Gdf10	0.00330425	-0.270339	0.202	0.262	1	Gdf10
Amd1	0.00364821	-0.255009	0.184	0.227	1	Amd1
Pla1a	0.003739	-0.524036	0.136	0.184	1	Pla1a
Cpne8	0.00380774	-0.257493	0.331	0.36	1	Cpne8
Il33	0.00514329	-0.269774	0.117	0.16	1	Il33
Sult5a1	0.00537858	-0.257174	0.209	0.255	1	Sult5a1
Fbl	0.00575226	-0.250483	0.468	0.465	1	Fbl
Slc3a2	0.00606762	-0.286127	0.686	0.635	1	Slc3a2
Bin1	0.00648706	-0.260273	0.475	0.462	1	Bin1
Txnip	0.00766145	-0.446207	0.32	0.353	1	Txnip
Erf	0.00826571	-0.260635	0.321	0.336	1	Erf
Klf10	0.008332	-0.393921	0.331	0.349	1	Klf10
Skil	0.00914177	-0.32374	0.458	0.449	1	Skil
Trf	0.00918114	-0.469041	0.104	0.145	1	Trf
Mbnl1	0.0128394	-0.263488	0.629	0.593	1	Mbnl1
Angptl7	0.0142928	-1.08644	0.157	0.202	1	Angptl7
Sfrp4	0.01621	-0.366948	0.415	0.329	1	Sfrp4
Ifi204	0.0177977	-0.255388	0.383	0.402	1	Ifi204
Adgrd1	0.0217835	-0.25662	0.279	0.307	1	Adgrd1
Tnfaip3	0.0242519	-0.272781	0.217	0.249	1	Tnfaip3
Anxa3	0.0315412	-0.462516	0.384	0.382	1	Anxa3
F3	0.038966	-0.360217	0.187	0.222	1	F3
Dnajb1	0.0390029	-0.431949	0.901	0.882	1	Dnajb1
Pi16	0.0689375	-0.7121	0.439	0.445	1	Pi16
Fabp4	0.0843973	-0.350769	0.153	0.113	1	Fabp4
Smoc2	0.0911124	-0.538437	0.414	0.32	1	Smoc2
Pde4b	0.0996758	-0.296583	0.395	0.395	1	Pde4b
Anxa8	0.150834	-0.538678	0.485	0.451	1	Anxa8
Hes1	0.195951	-0.259387	0.384	0.391	1	Hes1
Nov	0.262666	-0.314867	0.375	0.376	1	Nov
Cxcl2	0.286241	-0.818979	0.141	0.116	1	Cxcl2
Gadd45b	0.373645	-0.376461	0.631	0.562	1	Gadd45b
Apoe	0.487893	-0.471706	0.544	0.498	1	Apoe
Comp	0.540981	-0.551675	0.746	0.664	1	Comp
Clu	0.546963	-0.814597	0.309	0.273	1	Clu
Sparcl1	0.560172	-0.355697	0.358	0.344	1	Sparcl1
Has1	0.572702	-0.425198	0.738	0.671	1	Has1
Scd1	0.580437	-0.314308	0.385	0.351	1	Scd1
Fbln1	0.650754	-0.298619	0.644	0.544	1	Fbln1
Ifi27l2a	0.693129	-0.270138	0.25	0.242	1	Ifi27l2a
Igf1	0.720104	0.302514	0.781	0.805	1	Igf1
Cxcl1	0.737563	-0.417671	0.813	0.755	1	Cxcl1

## Sheet: GlsHk2_Hk2_peak_vs_rest_RNA
	p_val	avg_log2FC	pct.1	pct.2	p_val_adj	gene
Gm26917	2.20775e-98	1.10199	0.811	0.216	6.18126e-94	Gm26917
Angptl4	1.75867e-89	1.40041	0.645	0.082	4.92392e-85	Angptl4
Rplp1	3.9289e-86	0.78162	1	1	1.10001e-81	Rplp1
Timp1	1.3557e-83	2.6694	0.848	0.522	3.7957e-79	Timp1
P4hb	1.94477e-82	1.25962	0.883	0.653	5.44496e-78	P4hb
Rps3	3.30647e-82	0.689689	0.999	0.998	9.25746e-78	Rps3
Igfbp6	6.17163e-81	-1.76093	0.834	0.944	1.72793e-76	Igfbp6
Rps2	5.4191e-80	0.766775	1	0.998	1.51724e-75	Rps2
Rpsa	1.32098e-79	0.816533	0.999	0.991	3.69849e-75	Rpsa
Gsn	1.69484e-78	-1.30786	0.992	1	4.74521e-74	Gsn
Eef1g	4.33021e-77	0.943341	0.983	0.913	1.21237e-72	Eef1g
Cthrc1	3.37116e-75	2.23561	0.658	0.178	9.43856e-71	Cthrc1
Slpi	2.81361e-71	2.77813	0.449	0.007	7.87755e-67	Slpi
Mif	2.16021e-69	1.63844	0.848	0.602	6.04815e-65	Mif
Cd9	3.23175e-69	-0.977417	0.977	0.995	9.04825e-65	Cd9
Cxcl5	2.80289e-67	2.95991	0.438	0.013	7.84754e-63	Cxcl5
Efemp2	1.55304e-66	1.04871	0.81	0.478	4.34821e-62	Efemp2
Gstm1	3.00192e-66	-1.08429	0.536	0.86	8.40477e-62	Gstm1
Clec3b	1.48749e-65	-1.58015	0.529	0.84	4.16467e-61	Clec3b
Hbb-bs	2.0948e-65	1.72834	0.912	0.613	5.86502e-61	Hbb-bs
Tnc	1.17915e-62	1.54729	0.516	0.082	3.30138e-58	Tnc
Slc39a14	8.63454e-62	0.914001	0.599	0.14	2.4175e-57	Slc39a14
Chl1	3.90499e-61	1.0203	0.444	0.033	1.09332e-56	Chl1
Emilin1	1.49028e-60	0.962577	0.598	0.164	4.17249e-56	Emilin1
Serf2	1.82078e-60	0.847888	0.988	0.975	5.09781e-56	Serf2
Sec61b	9.32458e-60	0.975953	0.908	0.802	2.6107e-55	Sec61b
Eef1b2	1.16007e-59	0.837694	0.954	0.829	3.24796e-55	Eef1b2
Lox	2.274e-59	1.3839	0.766	0.404	6.36675e-55	Lox
Gapdh	3.45758e-59	1.22466	0.957	0.896	9.68053e-55	Gapdh
Ecm1	4.0825e-59	-1.26648	0.926	0.933	1.14302e-54	Ecm1
Rpl9	8.53537e-59	0.481296	1	0.998	2.38973e-54	Rpl9
Csrp2	3.69267e-58	1.6607	0.707	0.356	1.03387e-53	Csrp2
Ssr4	1.82424e-57	0.822795	0.926	0.824	5.1075e-53	Ssr4
Itm2b	1.45456e-56	-0.62119	0.993	1	4.07247e-52	Itm2b
Ddx5	1.75603e-56	-0.715027	0.964	0.995	4.91653e-52	Ddx5
Rps17	4.2559e-56	0.5469	0.999	0.991	1.19157e-51	Rps17
Npm1	7.39112e-56	0.808117	0.97	0.898	2.06937e-51	Npm1
Rpl28	1.176e-55	0.549833	0.998	0.98	3.29257e-51	Rpl28
Rps16	1.89668e-55	0.469547	1	1	5.31031e-51	Rps16
Rpl10a	2.29652e-55	0.601273	0.998	0.991	6.4298e-51	Rpl10a
Rps20	3.00772e-54	0.594821	0.999	0.993	8.42102e-50	Rps20
Serpinh1	3.43052e-54	0.82207	0.988	0.973	9.60476e-50	Serpinh1
Csgalnact1	3.5833e-54	0.690623	0.484	0.078	1.00325e-49	Csgalnact1
Rpl13a	1.29215e-53	0.49138	0.999	1	3.61775e-49	Rpl13a
Rps12	3.99995e-53	0.635726	0.999	0.98	1.11991e-48	Rps12
Col5a2	4.49763e-53	1.16602	0.903	0.796	1.25925e-48	Col5a2
Rap1b	1.00953e-52	-0.843316	0.732	0.844	2.82648e-48	Rap1b
Rpl7	1.06841e-52	0.497833	0.998	0.995	2.99134e-48	Rpl7
Gnb2l1	1.47233e-52	0.619572	0.976	0.936	4.12223e-48	Gnb2l1
Calr	3.49414e-52	0.886108	0.952	0.844	9.7829e-48	Calr
Rps10	3.95704e-52	0.531577	0.993	0.978	1.10789e-47	Rps10
Nt5dc2	1.02199e-51	0.6485	0.41	0.04	2.86137e-47	Nt5dc2
Crabp2	5.41925e-51	1.30507	0.455	0.076	1.51728e-46	Crabp2
Rpl7a	1.2824e-50	0.533119	0.99	0.973	3.59047e-46	Rpl7a
Dcn	1.61432e-50	-0.766666	0.999	0.996	4.51978e-46	Dcn
Rps9	5.9692e-50	0.437225	1	1	1.67126e-45	Rps9
Gm42418	1.06346e-49	0.787624	0.813	0.413	2.97746e-45	Gm42418
Mlec	1.89482e-49	0.705234	0.636	0.222	5.30511e-45	Mlec
Bgn	2.45471e-49	1.10353	0.977	0.884	6.8727e-45	Bgn
Plod2	7.57982e-49	0.85693	0.63	0.229	2.1222e-44	Plod2
Ssr2	2.12222e-48	0.918258	0.834	0.655	5.9418e-44	Ssr2
AY036118	3.23003e-48	0.502065	0.484	0.089	9.04345e-44	AY036118
Tnxb	3.15104e-47	-1.09231	0.4	0.729	8.82227e-43	Tnxb
Cnpy2	3.2633e-47	0.722631	0.814	0.511	9.13658e-43	Cnpy2
Rps27a	6.79428e-47	0.471771	1	1	1.90226e-42	Rps27a
Postn	6.93751e-47	1.80032	0.721	0.382	1.94236e-42	Postn
Rps8	7.53049e-47	0.453438	1	1	2.10839e-42	Rps8
Hif1a	5.01586e-46	0.711686	0.745	0.371	1.40434e-41	Hif1a
Hspa1a	5.36926e-46	-1.33784	0.902	0.955	1.50328e-41	Hspa1a
Pmp22	6.99182e-46	-0.8745	0.752	0.878	1.95757e-41	Pmp22
Ckap4	1.19797e-45	0.796952	0.644	0.265	3.35409e-41	Ckap4
Lgals1	1.40607e-45	0.964751	0.988	0.991	3.93672e-41	Lgals1
Rpl22l1	2.99751e-45	0.638893	0.989	0.964	8.39244e-41	Rpl22l1
Fkbp11	7.6697e-45	0.810328	0.569	0.187	2.14736e-40	Fkbp11
Rpl27a	8.86474e-45	0.471263	1	0.998	2.48195e-40	Rpl27a
Rpl12	1.2178e-43	0.574566	0.988	0.964	3.4096e-39	Rpl12
Lamb1	1.38861e-43	0.554316	0.516	0.125	3.88783e-39	Lamb1
Sfrp1	2.8084e-43	1.26939	0.461	0.111	7.86296e-39	Sfrp1
Col12a1	8.67487e-43	1.02018	0.588	0.22	2.42879e-38	Col12a1
Pdia6	1.05683e-42	0.753398	0.886	0.689	2.95892e-38	Pdia6
Fscn1	1.56532e-42	0.597102	0.467	0.098	4.38259e-38	Fscn1
Ecscr	3.32085e-42	0.626138	0.418	0.073	9.29772e-38	Ecscr
Tpm2	3.71782e-42	0.89265	0.431	0.089	1.04091e-37	Tpm2
Wisp1	4.48916e-42	0.520249	0.383	0.051	1.25688e-37	Wisp1
Manf	6.9701e-42	0.821793	0.87	0.669	1.95149e-37	Manf
Erp29	1.89709e-41	0.694601	0.751	0.429	5.31147e-37	Erp29
Pxdn	2.1874e-41	0.449593	0.385	0.053	6.12428e-37	Pxdn
Smim14	2.25877e-41	-0.684178	0.85	0.896	6.3241e-37	Smim14
Vit	2.44823e-41	-0.911706	0.212	0.542	6.85455e-37	Vit
1500015O10Rik	6.50573e-41	1.0778	0.643	0.28	1.82148e-36	1500015O10Rik
Pcolce2	1.3171e-40	-1.24706	0.564	0.742	3.68762e-36	Pcolce2
Tmem176a	1.64935e-40	0.835986	0.559	0.189	4.61785e-36	Tmem176a
Fhl1	1.87816e-40	-1.25763	0.439	0.66	5.25848e-36	Fhl1
Surf4	2.09278e-40	0.72768	0.765	0.496	5.85937e-36	Surf4
Nek6	4.88854e-40	0.419786	0.398	0.064	1.36869e-35	Nek6
Saa3	7.16488e-40	1.86149	0.315	0.022	2.00602e-35	Saa3
Ly6c1	1.42299e-39	-0.925739	0.839	0.911	3.98409e-35	Ly6c1
Krtcap2	1.71374e-39	0.609726	0.908	0.789	4.79812e-35	Krtcap2
C1qtnf6	1.77745e-39	0.804126	0.636	0.298	4.97651e-35	C1qtnf6
Mydgf	1.98565e-39	0.688909	0.736	0.436	5.55942e-35	Mydgf
Ecm2	2.29364e-39	-1.00539	0.418	0.665	6.42174e-35	Ecm2
Pcsk5	4.69867e-39	0.88527	0.523	0.178	1.31553e-34	Pcsk5
Il1rl1	6.60649e-39	0.765169	0.304	0.018	1.84968e-34	Il1rl1
Rps3a1	7.94363e-39	0.3913	1	0.993	2.22406e-34	Rps3a1
Adam12	8.91705e-39	0.41624	0.292	0.015	2.4966e-34	Adam12
Tmed9	2.15411e-38	0.651859	0.916	0.802	6.03108e-34	Tmed9
Thbs4	3.00552e-38	0.913224	0.554	0.189	8.41485e-34	Thbs4
Rpl23	3.73321e-38	0.419168	1	0.998	1.04522e-33	Rpl23
Rpl31	4.16497e-38	0.464383	0.997	0.991	1.16611e-33	Rpl31
Atp5g2	5.75651e-38	0.636779	0.873	0.729	1.61171e-33	Atp5g2
Rpl41	5.95535e-38	0.538387	1	1	1.66738e-33	Rpl41
Cd81	7.51936e-38	-0.50747	0.984	0.987	2.10527e-33	Cd81
Rps11	9.54417e-38	0.395172	1	0.996	2.67218e-33	Rps11
Nbl1	1.11276e-37	-1.06032	0.81	0.876	3.11552e-33	Nbl1
C1qtnf3	1.1626e-37	1.32177	0.319	0.035	3.25504e-33	C1qtnf3
Cda	1.2516e-37	0.413264	0.278	0.011	3.50423e-33	Cda
Slc6a6	1.45448e-37	-1.11603	0.386	0.62	4.07225e-33	Slc6a6
Rps15	1.79986e-37	0.376203	0.999	0.996	5.03925e-33	Rps15
Hspa1b	2.7926e-37	-1.3311	0.64	0.785	7.81873e-33	Hspa1b
Rps19	4.40758e-37	0.380794	1	0.998	1.23403e-32	Rps19
Rpl5	6.45961e-37	0.475372	0.98	0.922	1.80856e-32	Rpl5
Cst3	8.90698e-37	-0.906453	0.999	0.995	2.49378e-32	Cst3
Rpl29	1.21954e-36	0.478074	0.989	0.98	3.41447e-32	Rpl29
H19	1.31345e-36	0.934634	0.301	0.024	3.6774e-32	H19
Slc7a2	2.26311e-36	0.445647	0.356	0.055	6.33626e-32	Slc7a2
Rps15a	2.28006e-36	0.431255	0.999	0.996	6.3837e-32	Rps15a
Rpl18	2.55381e-36	0.393825	1	0.998	7.15017e-32	Rpl18
Eef1a1	2.93204e-36	0.353917	1	0.998	8.20913e-32	Eef1a1
Ostc	3.38362e-36	0.724353	0.809	0.627	9.47346e-32	Ostc
Cd34	4.62636e-36	-1.16584	0.681	0.767	1.29529e-31	Cd34
Ddah1	5.45601e-36	0.701327	0.273	0.015	1.52757e-31	Ddah1
Sh3bgrl3	8.8591e-36	0.708067	0.789	0.502	2.48037e-31	Sh3bgrl3
Lman1	1.0222e-35	0.662328	0.68	0.355	2.86195e-31	Lman1
Scara5	1.09381e-35	-1.0551	0.342	0.605	3.06244e-31	Scara5
Rgs3	1.19736e-35	0.648947	0.525	0.184	3.35236e-31	Rgs3
Pdia5	1.34063e-35	0.452513	0.466	0.129	3.75349e-31	Pdia5
P4ha3	1.89101e-35	0.548118	0.497	0.156	5.29444e-31	P4ha3
Rrbp1	2.00532e-35	0.65657	0.922	0.844	5.61449e-31	Rrbp1
Fxyd1	2.19705e-35	-0.613334	0.819	0.9	6.15131e-31	Fxyd1
Rplp0	2.29462e-35	0.430504	1	1	6.42449e-31	Rplp0
Serpine2	3.17894e-35	-0.943666	0.729	0.851	8.9004e-31	Serpine2
Rcn3	3.20733e-35	0.743094	0.916	0.798	8.97989e-31	Rcn3
Rps7	3.54275e-35	0.386783	0.999	0.993	9.919e-31	Rps7
Rps24	4.80555e-35	0.390245	1	0.996	1.34546e-30	Rps24
Sfrp2	5.5254e-35	1.36347	0.454	0.125	1.547e-30	Sfrp2
Pdpn	1.60767e-34	0.752777	0.788	0.498	4.50115e-30	Pdpn
Hp	3.4245e-34	1.89392	0.391	0.087	9.58793e-30	Hp
Uck2	3.58427e-34	0.423204	0.386	0.082	1.00353e-29	Uck2
Tspan6	3.93309e-34	0.46085	0.464	0.127	1.10119e-29	Tspan6
Rps18	4.12296e-34	0.385331	1	1	1.15435e-29	Rps18
Cd63	1.04592e-33	0.562315	0.998	0.987	2.92838e-29	Cd63
Pkm	1.07639e-33	0.943744	0.914	0.82	3.01367e-29	Pkm
Rplp2	1.12449e-33	0.397534	1	0.996	3.14835e-29	Rplp2
Rpl19	1.57251e-33	0.364699	1	1	4.40271e-29	Rpl19
Pgam1	2.51982e-33	0.759885	0.765	0.513	7.05498e-29	Pgam1
Plpp3	3.57569e-33	-0.835903	0.769	0.864	1.00112e-28	Plpp3
Malat1	7.49049e-33	-0.515562	1	0.996	2.09719e-28	Malat1
H2-D1	8.95859e-33	-0.519703	0.956	0.96	2.50823e-28	H2-D1
Cd320	1.18791e-32	0.369355	0.39	0.087	3.32591e-28	Cd320
Nme1	1.18976e-32	0.773176	0.793	0.573	3.3311e-28	Nme1
Kdelr2	1.52184e-32	0.752077	0.822	0.636	4.26084e-28	Kdelr2
Vcam1	1.57207e-32	0.47834	0.581	0.225	4.40148e-28	Vcam1
Rnf149	2.15224e-32	0.384365	0.36	0.071	6.02583e-28	Rnf149
Srgn	2.42152e-32	1.1983	0.431	0.129	6.77976e-28	Srgn
Emb	3.44075e-32	0.823846	0.591	0.271	9.63341e-28	Emb
Enpp1	4.7785e-32	0.51202	0.402	0.104	1.33788e-27	Enpp1
Arsi	5.65117e-32	0.467021	0.443	0.125	1.58221e-27	Arsi
Tnfaip6	7.28679e-32	0.465519	0.908	0.631	2.04016e-27	Tnfaip6
Actn1	8.74013e-32	0.476084	0.477	0.149	2.44706e-27	Actn1
Tubb5	1.05181e-31	0.75405	0.864	0.7	2.94487e-27	Tubb5
Serpinf1	1.09937e-31	-0.694105	0.931	0.965	3.07801e-27	Serpinf1
Tmed3	1.31322e-31	0.576868	0.912	0.825	3.67675e-27	Tmed3
Bri3	1.31367e-31	-0.743313	0.377	0.58	3.678e-27	Bri3
Cdh13	1.32658e-31	-0.898823	0.284	0.529	3.71416e-27	Cdh13
Ccl7	1.33928e-31	0.897324	0.84	0.511	3.7497e-27	Ccl7
Slc25a4	1.34229e-31	0.469962	0.959	0.904	3.75813e-27	Slc25a4
Man2a1	1.40293e-31	0.38318	0.435	0.118	3.92791e-27	Man2a1
Ltbp4	2.02618e-31	-0.839416	0.385	0.635	5.6729e-27	Ltbp4
Tsc22d1	2.19056e-31	0.814834	0.725	0.487	6.13314e-27	Tsc22d1
Sec61g	2.26651e-31	0.550294	0.975	0.938	6.34578e-27	Sec61g
Galnt15	2.63167e-31	-0.590832	0.071	0.295	7.36815e-27	Galnt15
Dad1	2.74069e-31	0.498322	0.934	0.86	7.67339e-27	Dad1
Mmp14	2.81859e-31	0.679805	0.788	0.515	7.89149e-27	Mmp14
Myoc	5.23678e-31	-1.70282	0.37	0.615	1.46619e-26	Myoc
Nudcd2	5.95472e-31	0.491366	0.593	0.258	1.6672e-26	Nudcd2
Rpl4	6.21889e-31	0.390707	0.995	0.989	1.74117e-26	Rpl4
Col5a3	8.00879e-31	0.801457	0.48	0.175	2.2423e-26	Col5a3
Mrpl34	1.41049e-30	0.345083	0.475	0.142	3.9491e-26	Mrpl34
Tpm1	2.08327e-30	0.629275	0.637	0.325	5.83274e-26	Tpm1
Slc25a5	2.51491e-30	0.63378	0.891	0.764	7.04124e-26	Slc25a5
Chsy1	3.41773e-30	0.295837	0.294	0.04	9.56896e-26	Chsy1
Thbs1	3.59282e-30	0.625839	0.471	0.151	1.00592e-25	Thbs1
Rcn1	3.85057e-30	0.657868	0.666	0.384	1.07808e-25	Rcn1
Tsc22d3	4.62927e-30	-1.08514	0.404	0.622	1.2961e-25	Tsc22d3
Fez1	4.74152e-30	-0.741056	0.209	0.46	1.32753e-25	Fez1
Tnn	5.26035e-30	0.481487	0.283	0.036	1.47279e-25	Tnn
Tmem176b	8.25711e-30	0.697544	0.65	0.311	2.31182e-25	Tmem176b
Ppia	1.56052e-29	0.456555	0.995	0.989	4.36914e-25	Ppia
Thbs2	1.66232e-29	0.625102	0.634	0.305	4.65416e-25	Thbs2
Tppp3	2.16815e-29	-1.34852	0.498	0.675	6.07039e-25	Tppp3
Fads3	2.46665e-29	0.426864	0.414	0.122	6.90613e-25	Fads3
Anxa1	2.93068e-29	-0.62593	0.934	0.953	8.20532e-25	Anxa1
Smoc1	2.99628e-29	0.379058	0.282	0.038	8.38899e-25	Smoc1
P3h1	3.01906e-29	0.469941	0.547	0.227	8.45277e-25	P3h1
Fabp5	3.17884e-29	1.40332	0.31	0.06	8.90012e-25	Fabp5
Acta2	4.16698e-29	0.772889	0.328	0.067	1.16667e-24	Acta2
Rps21	4.27754e-29	0.442634	0.99	0.967	1.19762e-24	Rps21
Ptgs2	4.42062e-29	0.803528	0.524	0.213	1.23769e-24	Ptgs2
Slc16a3	5.24146e-29	0.587129	0.294	0.049	1.4675e-24	Slc16a3
S100a10	5.25393e-29	-0.631621	0.973	0.976	1.471e-24	S100a10
Sdc1	6.39243e-29	0.545883	0.498	0.182	1.78975e-24	Sdc1
Igfbp4	7.87829e-29	1.03082	0.959	0.873	2.20576e-24	Igfbp4
Lrrc59	1.04352e-28	0.58707	0.664	0.385	2.92165e-24	Lrrc59
Rpl8	1.27104e-28	0.326518	1	0.998	3.55867e-24	Rpl8
Mrpl52	1.82846e-28	0.510908	0.83	0.591	5.11932e-24	Mrpl52
Sec61a1	2.03906e-28	0.516952	0.731	0.46	5.70896e-24	Sec61a1
Rps13	4.56101e-28	0.334943	1	0.993	1.27699e-23	Rps13
Col16a1	7.01319e-28	0.445988	0.511	0.196	1.96355e-23	Col16a1
Rps6	7.38294e-28	0.330788	1	0.996	2.06707e-23	Rps6
Cdh11	1.05087e-27	0.282926	0.395	0.104	2.94222e-23	Cdh11
Dstn	1.05138e-27	-0.645927	0.849	0.88	2.94366e-23	Dstn
Cyb5a	1.08262e-27	-0.534714	0.876	0.909	3.03111e-23	Cyb5a
Cfl1	1.33523e-27	0.485589	0.963	0.924	3.73838e-23	Cfl1
Hdlbp	1.60613e-27	0.53558	0.779	0.538	4.49685e-23	Hdlbp
Praf2	1.8954e-27	0.510968	0.61	0.315	5.30675e-23	Praf2
Ccdc80	1.95533e-27	-0.877653	0.936	0.924	5.47453e-23	Ccdc80
Hbb-bt	2.07275e-27	0.975609	0.405	0.113	5.80329e-23	Hbb-bt
Atp5g1	2.11531e-27	0.55075	0.834	0.698	5.92244e-23	Atp5g1
Rpl3	2.51975e-27	0.337134	1	0.996	7.05479e-23	Rpl3
Prdx2	2.60358e-27	0.521507	0.865	0.72	7.28949e-23	Prdx2
Prelid1	2.77588e-27	0.625596	0.729	0.502	7.7719e-23	Prelid1
Kdelr3	3.22741e-27	0.640017	0.648	0.398	9.03611e-23	Kdelr3
Rpl11	3.26831e-27	0.308595	1	1	9.15061e-23	Rpl11
Fbn2	3.51644e-27	0.340102	0.212	0.011	9.84532e-23	Fbn2
Ltbp2	4.18459e-27	0.465871	0.332	0.075	1.1716e-22	Ltbp2
Rpl32	5.73185e-27	0.357937	1	1	1.6048e-22	Rpl32
Rpl15	7.01293e-27	0.406752	0.977	0.949	1.96348e-22	Rpl15
Tmem167	7.3851e-27	0.539133	0.787	0.616	2.06768e-22	Tmem167
Lims2	7.99489e-27	-0.616026	0.099	0.313	2.23841e-22	Lims2
Ext1	8.02467e-27	0.326086	0.378	0.102	2.24675e-22	Ext1
Bsg	9.41643e-27	0.478879	0.956	0.9	2.63641e-22	Bsg
Dclk1	9.54092e-27	0.48711	0.556	0.244	2.67127e-22	Dclk1
Tmem258	1.12988e-26	0.506236	0.833	0.653	3.16344e-22	Tmem258
Plpp5	1.50997e-26	0.319309	0.437	0.142	4.22762e-22	Plpp5
Mustn1	1.59295e-26	-1.02342	0.252	0.467	4.45993e-22	Mustn1
Mrc2	2.24496e-26	0.449266	0.606	0.273	6.28543e-22	Mrc2
Rpl17	2.73639e-26	0.304085	1	0.998	7.66134e-22	Rpl17
Zbtb20	2.86506e-26	-0.515661	0.848	0.898	8.02159e-22	Zbtb20
Prdx5	2.89238e-26	0.638055	0.838	0.664	8.09809e-22	Prdx5
Srpx2	2.99305e-26	0.565518	0.617	0.329	8.37995e-22	Srpx2
Atp5e	3.25198e-26	0.483549	0.93	0.876	9.10489e-22	Atp5e
Ier5	3.30943e-26	-1.14936	0.704	0.745	9.26573e-22	Ier5
Sgk1	3.39559e-26	0.555552	0.789	0.509	9.50696e-22	Sgk1
Maff	3.48155e-26	-1.02987	0.564	0.685	9.74764e-22	Maff
Hba-a1	3.71871e-26	1.46028	0.592	0.251	1.04116e-21	Hba-a1
Tmem97	4.55148e-26	0.400913	0.374	0.109	1.27432e-21	Tmem97
Stmn1	4.95864e-26	0.490547	0.283	0.053	1.38832e-21	Stmn1
Cdk4	5.118e-26	0.522402	0.723	0.467	1.43294e-21	Cdk4
Serping1	5.34964e-26	-0.578457	0.945	0.984	1.49779e-21	Serping1
Kng2	5.45266e-26	0.30656	0.215	0.015	1.52664e-21	Kng2
Ly6e	5.58082e-26	0.599036	0.838	0.629	1.56252e-21	Ly6e
Tma7	5.62681e-26	0.4819	0.831	0.625	1.57539e-21	Tma7
Abracl	5.7735e-26	0.459675	0.655	0.333	1.61647e-21	Abracl
Serp1	6.93719e-26	0.492307	0.863	0.671	1.94227e-21	Serp1
mt-Co2	7.18183e-26	0.395444	1	1	2.01077e-21	mt-Co2
Col5a1	7.43149e-26	0.780049	0.77	0.595	2.08067e-21	Col5a1
Tubb2b	8.20115e-26	0.371471	0.363	0.098	2.29616e-21	Tubb2b
Ppib	1.02025e-25	0.46078	0.976	0.944	2.85649e-21	Ppib
2700094K13Rik	1.6119e-25	0.639354	0.544	0.265	4.513e-21	2700094K13Rik
Tprgl	1.70726e-25	-0.634553	0.364	0.544	4.77999e-21	Tprgl
Col3a1	1.78063e-25	0.846672	0.979	0.975	4.9854e-21	Col3a1
Pebp1	1.97864e-25	0.455961	0.868	0.705	5.5398e-21	Pebp1
Hsp90b1	3.16582e-25	0.545449	0.944	0.858	8.86365e-21	Hsp90b1
Cnn2	3.17696e-25	0.358052	0.352	0.095	8.89486e-21	Cnn2
Timp3	4.2233e-25	-0.740843	0.411	0.618	1.18244e-20	Timp3
Sod2	5.14901e-25	0.758922	0.788	0.547	1.44162e-20	Sod2
Rpl26	5.15424e-25	0.290857	1	0.996	1.44308e-20	Rpl26
Ssr1	5.66599e-25	0.50935	0.725	0.465	1.58636e-20	Ssr1
Aebp1	5.91408e-25	0.497284	0.922	0.725	1.65582e-20	Aebp1
Erh	6.04443e-25	0.527792	0.832	0.698	1.69232e-20	Erh
Col1a1	6.9819e-25	1.1489	0.983	0.971	1.95479e-20	Col1a1
Tmem100	7.33254e-25	-1.09066	0.315	0.507	2.05297e-20	Tmem100
Rnase4	7.98509e-25	-0.621224	0.885	0.909	2.23567e-20	Rnase4
Pold4	8.3157e-25	0.406933	0.544	0.24	2.32823e-20	Pold4
Wbp5	8.32444e-25	0.477127	0.88	0.702	2.33068e-20	Wbp5
Fbln2	8.40725e-25	0.631271	0.842	0.669	2.35386e-20	Fbln2
Timp2	9.83749e-25	-0.531611	0.864	0.909	2.7543e-20	Timp2
Tor2a	1.04144e-24	0.258453	0.412	0.125	2.91582e-20	Tor2a
Ndufc2	1.07831e-24	0.441042	0.812	0.562	3.01905e-20	Ndufc2
Fkbp10	1.22977e-24	0.599834	0.723	0.525	3.4431e-20	Fkbp10
Rpl6	1.33737e-24	0.301678	0.999	1	3.74437e-20	Rpl6
Loxl3	1.4158e-24	0.476138	0.518	0.227	3.96395e-20	Loxl3
Ran	1.42812e-24	0.629572	0.88	0.749	3.99844e-20	Ran
Serpine1	1.42976e-24	0.814686	0.494	0.215	4.00304e-20	Serpine1
Crip2	1.67073e-24	-0.783477	0.671	0.778	4.67771e-20	Crip2
Tmem173	1.93785e-24	0.254427	0.294	0.06	5.4256e-20	Tmem173
Sepp1	2.14983e-24	-0.541409	0.829	0.935	6.01909e-20	Sepp1
Glud1	2.16419e-24	-0.705229	0.497	0.615	6.05929e-20	Glud1
Lamb2	2.6162e-24	-0.639495	0.472	0.631	7.32485e-20	Lamb2
Rps26	3.57453e-24	0.334975	0.992	0.978	1.0008e-19	Rps26
Acan	4.38185e-24	0.629093	0.26	0.049	1.22683e-19	Acan
Lysmd2	4.54642e-24	-0.751728	0.346	0.531	1.27291e-19	Lysmd2
Ncam1	4.58596e-24	0.305467	0.306	0.071	1.28398e-19	Ncam1
Sod3	4.69086e-24	0.656872	0.863	0.722	1.31335e-19	Sod3
Hba-a2	5.64634e-24	1.32382	0.49	0.193	1.58086e-19	Hba-a2
Vcan	5.74851e-24	0.611795	0.633	0.36	1.60947e-19	Vcan
Rarres2	7.38178e-24	-0.637507	0.587	0.787	2.06675e-19	Rarres2
Actg1	7.41981e-24	0.468722	0.99	0.962	2.0774e-19	Actg1
Pfkl	8.0006e-24	0.27198	0.304	0.071	2.24001e-19	Pfkl
Mtpn	9.2468e-24	0.37453	0.605	0.291	2.58892e-19	Mtpn
Creld2	1.27986e-23	0.367313	0.533	0.225	3.58334e-19	Creld2
Calu	1.7686e-23	0.474667	0.856	0.693	4.95173e-19	Calu
Steap1	1.81828e-23	0.256706	0.273	0.053	5.09082e-19	Steap1
Rpl36al	2.0391e-23	0.455509	0.947	0.893	5.70906e-19	Rpl36al
Rpl39	2.17994e-23	0.300838	0.997	0.995	6.10341e-19	Rpl39
Ubb	2.8033e-23	-0.378353	1	0.996	7.84869e-19	Ubb
Maged1	3.24119e-23	0.445376	0.767	0.542	9.07469e-19	Maged1
Ramp2	4.23303e-23	-0.822	0.625	0.715	1.18516e-18	Ramp2
Eno1	5.06019e-23	0.889564	0.741	0.553	1.41675e-18	Eno1
Ap1s1	6.13518e-23	0.316383	0.494	0.2	1.71773e-18	Ap1s1
Syngr2	6.34252e-23	0.333051	0.495	0.204	1.77578e-18	Syngr2
Rpl22	7.76791e-23	0.372032	0.983	0.964	2.17486e-18	Rpl22
Nhp2	7.83564e-23	0.428423	0.666	0.371	2.19382e-18	Nhp2
Mrpl17	1.28322e-22	0.437872	0.65	0.38	3.59277e-18	Mrpl17
Aldh2	1.30497e-22	-0.58527	0.755	0.784	3.65366e-18	Aldh2
Inhba	1.41887e-22	0.832481	0.396	0.151	3.97254e-18	Inhba
Ddah2	1.42798e-22	-0.581159	0.619	0.733	3.99806e-18	Ddah2
Ddit4	1.53099e-22	0.410951	0.374	0.122	4.28646e-18	Ddit4
Gpx7	1.63215e-22	0.572275	0.713	0.533	4.56971e-18	Gpx7
Eif4e2	2.44466e-22	0.379275	0.577	0.284	6.84457e-18	Eif4e2
Spcs1	2.55809e-22	0.421197	0.9	0.796	7.16214e-18	Spcs1
Slc16a1	2.86067e-22	0.377541	0.465	0.184	8.00931e-18	Slc16a1
Tob1	2.94427e-22	-0.710139	0.417	0.58	8.24338e-18	Tob1
Pdia3	3.02625e-22	0.453775	0.941	0.885	8.47289e-18	Pdia3
Pabpc1	3.09416e-22	0.374077	0.976	0.895	8.66304e-18	Pabpc1
Nus1	3.1239e-22	0.270395	0.41	0.138	8.7463e-18	Nus1
Ndufb5	3.8019e-22	0.398171	0.822	0.6	1.06446e-17	Ndufb5
Myh9	4.2613e-22	0.324529	0.398	0.14	1.19308e-17	Myh9
Cox5a	4.33786e-22	0.4544	0.834	0.682	1.21451e-17	Cox5a
Ubc	4.40391e-22	-0.890483	0.971	0.958	1.23301e-17	Ubc
Cys1	4.41242e-22	-0.419896	0.072	0.247	1.23539e-17	Cys1
Tnfsf11	4.48623e-22	0.307067	0.211	0.025	1.25606e-17	Tnfsf11
Plod3	4.73512e-22	0.386598	0.571	0.284	1.32574e-17	Plod3
Rps23	5.05047e-22	0.273034	1	1	1.41403e-17	Rps23
Col27a1	5.54271e-22	0.292697	0.426	0.153	1.55185e-17	Col27a1
Ldha	6.17957e-22	0.582634	0.952	0.876	1.73016e-17	Ldha
Rpl18a	6.92321e-22	0.294674	1	0.996	1.93836e-17	Rpl18a
Lcn2	7.1313e-22	0.863177	0.332	0.098	1.99662e-17	Lcn2
Vkorc1	8.42051e-22	0.436151	0.89	0.745	2.35757e-17	Vkorc1
Nupr1	8.73603e-22	-0.561881	0.896	0.907	2.44591e-17	Nupr1
Hmgn2	8.88422e-22	0.517022	0.546	0.275	2.4874e-17	Hmgn2
Engase	1.05107e-21	-0.506263	0.046	0.202	2.94278e-17	Engase
Glipr2	1.12039e-21	0.30574	0.457	0.176	3.13688e-17	Glipr2
Tln2	1.32008e-21	0.337843	0.443	0.176	3.69597e-17	Tln2
Timm10b	1.3832e-21	0.417188	0.671	0.395	3.87269e-17	Timm10b
Efhd1	1.41217e-21	-0.570325	0.079	0.256	3.95379e-17	Efhd1
Eif5a	1.5955e-21	0.478125	0.97	0.924	4.46709e-17	Eif5a
Gmppb	1.92395e-21	0.279447	0.323	0.095	5.38667e-17	Gmppb
Thbs3	2.21042e-21	-0.721728	0.547	0.638	6.18873e-17	Thbs3
Mfap4	2.24556e-21	0.55497	0.407	0.153	6.28713e-17	Mfap4
Il3ra	2.26933e-21	0.304253	0.394	0.138	6.35367e-17	Il3ra
Ngfrap1	2.67785e-21	0.304773	0.428	0.158	7.49745e-17	Ngfrap1
Mettl7a1	2.86179e-21	-0.538423	0.157	0.358	8.01244e-17	Mettl7a1
1810011O10Rik	3.30337e-21	0.253416	0.208	0.027	9.24879e-17	1810011O10Rik
Pdia4	3.44331e-21	0.380925	0.671	0.382	9.64059e-17	Pdia4
Hilpda	4.33648e-21	0.361197	0.459	0.191	1.21413e-16	Hilpda
Mgst1	4.55713e-21	-0.589063	0.703	0.8	1.2759e-16	Mgst1
Il13ra1	5.84284e-21	0.355767	0.561	0.267	1.63588e-16	Il13ra1
Ggt5	6.29204e-21	0.371448	0.341	0.105	1.76165e-16	Ggt5
Hacd1	6.44427e-21	0.350243	0.535	0.245	1.80427e-16	Hacd1
Nov	6.79845e-21	-0.838439	0.175	0.376	1.90343e-16	Nov
Pmepa1	6.96055e-21	0.42896	0.648	0.356	1.94882e-16	Pmepa1
Tpi1	7.1485e-21	0.662818	0.743	0.56	2.00144e-16	Tpi1
Ufsp2	7.72526e-21	0.277822	0.426	0.158	2.16292e-16	Ufsp2
Ahnak	7.84393e-21	-0.468881	0.921	0.94	2.19614e-16	Ahnak
Cstb	7.8524e-21	0.46774	0.868	0.702	2.19851e-16	Cstb
Ablim1	9.362e-21	-0.556554	0.188	0.387	2.62117e-16	Ablim1
Crip1	1.07377e-20	-0.597705	0.977	0.98	3.00633e-16	Crip1
1700019D03Rik	1.11744e-20	-0.434365	0.066	0.235	3.1286e-16	1700019D03Rik
Rpl30	1.19264e-20	0.317483	0.995	0.967	3.33915e-16	Rpl30
Slc2a1	1.41362e-20	0.285936	0.336	0.102	3.95784e-16	Slc2a1
Mrps16	1.43866e-20	0.374032	0.622	0.342	4.02797e-16	Mrps16
Txndc12	1.6762e-20	0.25446	0.435	0.167	4.69302e-16	Txndc12
Ptprs	1.81256e-20	0.264041	0.439	0.169	5.07481e-16	Ptprs
Axl	1.8139e-20	-0.730972	0.615	0.684	5.07857e-16	Axl
Gpr180	1.85236e-20	0.295541	0.489	0.209	5.18624e-16	Gpr180
Rpn1	3.00524e-20	0.436744	0.725	0.467	8.41407e-16	Rpn1
Gadd45gip1	3.04865e-20	0.317842	0.466	0.196	8.5356e-16	Gadd45gip1
B4galt1	3.90023e-20	0.375311	0.592	0.293	1.09199e-15	B4galt1
Lrrn4cl	3.92909e-20	-0.666456	0.389	0.58	1.10007e-15	Lrrn4cl
Col6a3	4.00062e-20	0.535752	0.822	0.602	1.12009e-15	Col6a3
Ccnb2	4.47154e-20	0.323361	0.149	0.004	1.25194e-15	Ccnb2
Cks2	4.47513e-20	0.297333	0.367	0.127	1.25295e-15	Cks2
Ftl1	4.51909e-20	-0.359674	0.999	1	1.26525e-15	Ftl1
Ift20	4.84115e-20	0.423794	0.775	0.564	1.35542e-15	Ift20
Lgals3bp	6.02567e-20	0.327302	0.445	0.182	1.68707e-15	Lgals3bp
Cygb	7.29267e-20	-0.783765	0.552	0.689	2.0418e-15	Cygb
Ccl9	9.18409e-20	0.341134	0.159	0.009	2.57136e-15	Ccl9
Sh3pxd2b	9.57032e-20	0.265285	0.402	0.147	2.6795e-15	Sh3pxd2b
Sec11a	1.06952e-19	0.37685	0.804	0.605	2.99445e-15	Sec11a
Snai1	1.20547e-19	0.32923	0.366	0.131	3.37507e-15	Snai1
Golt1b	1.23341e-19	0.304159	0.512	0.227	3.45331e-15	Golt1b
Cox6a1	1.39812e-19	0.37845	0.938	0.918	3.91445e-15	Cox6a1
Mmp3	1.71305e-19	1.52873	0.399	0.158	4.79621e-15	Mmp3
Celf2	1.88655e-19	-0.622446	0.493	0.629	5.28197e-15	Celf2
Srprb	2.20693e-19	0.295301	0.444	0.185	6.17897e-15	Srprb
Rps25	2.27023e-19	0.259224	0.999	0.996	6.3562e-15	Rps25
Zfos1	2.2861e-19	0.407851	0.705	0.429	6.40063e-15	Zfos1
Cpq	2.33639e-19	-0.585073	0.559	0.676	6.54143e-15	Cpq
Cryab	3.27927e-19	-1.1264	0.523	0.671	9.18129e-15	Cryab
Myl9	3.44685e-19	0.377869	0.218	0.042	9.65048e-15	Myl9
Fam162a	3.78267e-19	0.585335	0.64	0.391	1.05907e-14	Fam162a
Rsbn1	4.26249e-19	0.380506	0.376	0.144	1.19341e-14	Rsbn1
Slc35b2	5.00438e-19	0.307038	0.507	0.231	1.40113e-14	Slc35b2
Cox7c	5.42076e-19	0.386868	0.963	0.896	1.51771e-14	Cox7c
Hbegf	5.70193e-19	0.411794	0.474	0.211	1.59643e-14	Hbegf
Timm13	5.75429e-19	0.419251	0.789	0.605	1.61109e-14	Timm13
Sdc2	6.20822e-19	-0.776839	0.739	0.747	1.73818e-14	Sdc2
Cdc42ep5	6.40296e-19	0.266674	0.455	0.187	1.7927e-14	Cdc42ep5
Ugcg	8.5514e-19	0.264186	0.346	0.118	2.39422e-14	Ugcg
Rps5	9.08499e-19	0.251437	1	1	2.54362e-14	Rps5
Fbn1	1.00675e-18	0.388654	0.73	0.48	2.81871e-14	Fbn1
Nnmt	1.12481e-18	0.382421	0.646	0.355	3.14925e-14	Nnmt
Birc5	1.18294e-18	0.2554	0.155	0.011	3.31201e-14	Birc5
Ak2	1.3636e-18	0.314045	0.535	0.256	3.8178e-14	Ak2
Mrpl54	1.51874e-18	0.3489	0.642	0.371	4.25218e-14	Mrpl54
Bet1	1.67613e-18	0.271517	0.524	0.238	4.69282e-14	Bet1
Josd2	1.83087e-18	0.261673	0.505	0.222	5.12607e-14	Josd2
Pink1	1.92845e-18	-0.520812	0.334	0.5	5.39928e-14	Pink1
Sec22b	2.11256e-18	0.362159	0.668	0.391	5.91474e-14	Sec22b
Qpct	2.52137e-18	-0.620557	0.167	0.349	7.05934e-14	Qpct
Tmem14c	2.99919e-18	0.403733	0.715	0.496	8.39712e-14	Tmem14c
Sptbn1	3.18493e-18	-0.518955	0.673	0.725	8.91716e-14	Sptbn1
Hmgn1	3.24929e-18	0.37913	0.9	0.747	9.09736e-14	Hmgn1
Dut	3.50677e-18	0.384912	0.465	0.218	9.81825e-14	Dut
Srm	3.62396e-18	0.460437	0.64	0.389	1.01464e-13	Srm
BC004004	3.81735e-18	0.31627	0.639	0.345	1.06878e-13	BC004004
Tpm4	4.07101e-18	0.440544	0.832	0.664	1.1398e-13	Tpm4
Bst2	4.67214e-18	0.488191	0.473	0.222	1.3081e-13	Bst2
Tmsb10	4.79944e-18	0.537776	0.954	0.913	1.34375e-13	Tmsb10
Txnl4a	5.99031e-18	0.266278	0.494	0.22	1.67717e-13	Txnl4a
Ell2	6.95266e-18	0.285854	0.4	0.162	1.9466e-13	Ell2
Mmp23	7.53977e-18	0.433658	0.56	0.298	2.11098e-13	Mmp23
Enpp2	7.55234e-18	-0.607605	0.355	0.544	2.11451e-13	Enpp2
Rps27	7.81144e-18	-0.293592	1	1	2.18705e-13	Rps27
S100a6	8.33987e-18	-0.527294	0.998	1	2.335e-13	S100a6
Rpl14	8.47377e-18	0.252962	1	1	2.37249e-13	Rpl14
Glul	9.00554e-18	-0.438316	0.72	0.809	2.52137e-13	Glul
Mest	1.02055e-17	0.950039	0.293	0.096	2.85733e-13	Mest
Idh2	1.02464e-17	0.292531	0.472	0.222	2.86878e-13	Idh2
Gpnmb	1.39954e-17	-0.658645	0.276	0.467	3.91844e-13	Gpnmb
Ost4	1.63985e-17	0.437233	0.834	0.705	4.59125e-13	Ost4
Fcgrt	1.74299e-17	-0.421957	0.849	0.838	4.88003e-13	Fcgrt
Ppl	1.80276e-17	-0.369492	0.074	0.229	5.04736e-13	Ppl
Txndc5	2.14934e-17	0.435289	0.751	0.575	6.01773e-13	Txndc5
Mdk	2.1628e-17	0.423756	0.28	0.087	6.05542e-13	Mdk
Cirbp	2.17048e-17	-0.618161	0.452	0.564	6.07692e-13	Cirbp
Lsm4	2.43677e-17	0.342233	0.722	0.473	6.82248e-13	Lsm4
Mfap2	2.68916e-17	0.740256	0.59	0.382	7.52911e-13	Mfap2
Atp6ap2	2.83407e-17	-0.512123	0.555	0.653	7.93483e-13	Atp6ap2
Rrad	3.09321e-17	0.674565	0.377	0.156	8.66036e-13	Rrad
Col2a1	3.18723e-17	-0.450538	0.107	0.258	8.92361e-13	Col2a1
Sra1	3.22578e-17	0.33079	0.74	0.464	9.03154e-13	Sra1
Prkcsh	3.7175e-17	0.325575	0.591	0.327	1.04082e-12	Prkcsh
Cox6b1	4.14337e-17	0.327568	0.922	0.871	1.16006e-12	Cox6b1
Lgmn	4.27994e-17	0.384314	0.691	0.447	1.1983e-12	Lgmn
Colgalt1	4.94033e-17	0.341781	0.62	0.349	1.38319e-12	Colgalt1
Serf1	5.07773e-17	0.310587	0.532	0.267	1.42166e-12	Serf1
Cenpa	5.193e-17	0.336847	0.143	0.011	1.45394e-12	Cenpa
Flna	5.40965e-17	0.277132	0.55	0.271	1.51459e-12	Flna
Uqcrq	5.42876e-17	0.425018	0.839	0.722	1.51994e-12	Uqcrq
Dst	6.01169e-17	0.285959	0.601	0.315	1.68315e-12	Dst
Gpx8	6.33144e-17	0.370727	0.825	0.676	1.77268e-12	Gpx8
Ramp1	6.63777e-17	-0.610537	0.14	0.318	1.85844e-12	Ramp1
Cald1	6.77018e-17	0.414049	0.797	0.591	1.89551e-12	Cald1
Reep5	6.80873e-17	0.414597	0.92	0.871	1.90631e-12	Reep5
Rbp1	8.06053e-17	0.288684	0.38	0.153	2.25679e-12	Rbp1
Il1r1	9.3726e-17	0.361232	0.542	0.267	2.62414e-12	Il1r1
Slc1a5	1.01394e-16	-0.530181	0.578	0.653	2.83884e-12	Slc1a5
Tm4sf1	1.04022e-16	0.687936	0.659	0.456	2.9124e-12	Tm4sf1
Aldh3a1	1.04075e-16	-0.520757	0.102	0.265	2.9139e-12	Aldh3a1
Itgav	1.05317e-16	0.253036	0.459	0.209	2.94866e-12	Itgav
Naa38	1.20553e-16	0.290143	0.601	0.327	3.37524e-12	Naa38
Cox7b	1.40769e-16	0.341821	0.841	0.698	3.94125e-12	Cox7b
Eif6	1.66507e-16	0.381844	0.751	0.551	4.66186e-12	Eif6
Klf3	1.7601e-16	-0.588146	0.253	0.404	4.92793e-12	Klf3
Ddb1	1.77649e-16	0.328572	0.632	0.358	4.97381e-12	Ddb1
Tax1bp3	1.82262e-16	0.302885	0.624	0.347	5.10298e-12	Tax1bp3
Ndufc1	2.34982e-16	0.337881	0.759	0.502	6.57902e-12	Ndufc1
Palm	2.36348e-16	-0.504601	0.211	0.365	6.61728e-12	Palm
Dctpp1	2.37194e-16	0.252719	0.374	0.151	6.64095e-12	Dctpp1
Gm10073	2.68076e-16	0.342313	0.885	0.76	7.5056e-12	Gm10073
Ly6a	2.74512e-16	-0.462627	0.947	0.956	7.68577e-12	Ly6a
Snhg18	3.09869e-16	0.363374	0.769	0.538	8.67571e-12	Snhg18
Psenen	3.13427e-16	0.313377	0.813	0.6	8.77534e-12	Psenen
Actb	3.22445e-16	0.691941	0.985	0.971	9.0278e-12	Actb
Cdo1	3.25307e-16	-0.55905	0.093	0.253	9.10794e-12	Cdo1
Ufm1	3.33817e-16	0.311697	0.628	0.365	9.34622e-12	Ufm1
Ppp1r15a	4.08541e-16	-0.550818	0.762	0.809	1.14383e-11	Ppp1r15a
Hnrnpa1	5.58084e-16	0.478136	0.75	0.596	1.56252e-11	Hnrnpa1
Slc25a3	5.86859e-16	0.325243	0.918	0.871	1.64309e-11	Slc25a3
Sox4	6.20467e-16	0.263346	0.315	0.115	1.73718e-11	Sox4
Ptrf	6.20903e-16	-0.470175	0.677	0.718	1.7384e-11	Ptrf
Ndufa4l2	6.44867e-16	0.906142	0.528	0.305	1.8055e-11	Ndufa4l2
Fxyd6	8.13653e-16	0.384659	0.556	0.307	2.27806e-11	Fxyd6
Galk1	8.9282e-16	0.259677	0.483	0.231	2.49972e-11	Galk1
Ero1l	1.00665e-15	0.355989	0.402	0.178	2.81841e-11	Ero1l
Pdgfa	1.14633e-15	0.269191	0.378	0.158	3.20951e-11	Pdgfa
Serpinb6a	1.30314e-15	-0.388447	0.931	0.929	3.64852e-11	Serpinb6a
Add3	1.66206e-15	-0.544631	0.345	0.48	4.65344e-11	Add3
Ucp2	1.66545e-15	0.292587	0.151	0.02	4.66292e-11	Ucp2
Ak1	1.70313e-15	0.268617	0.52	0.264	4.76842e-11	Ak1
Atpif1	2.49633e-15	0.381952	0.792	0.609	6.98922e-11	Atpif1
Swi5	2.74702e-15	0.338025	0.907	0.809	7.69112e-11	Swi5
mt-Nd4	2.85148e-15	0.270997	0.999	0.996	7.98358e-11	mt-Nd4
P3h4	2.95838e-15	0.346805	0.6	0.364	8.28287e-11	P3h4
Akr1a1	3.09009e-15	0.325077	0.908	0.838	8.65164e-11	Akr1a1
Cox6c	3.15982e-15	0.3088	0.958	0.935	8.84687e-11	Cox6c
Sulf1	3.79664e-15	0.288076	0.53	0.287	1.06298e-10	Sulf1
Kdelr1	4.89293e-15	0.354563	0.798	0.658	1.36992e-10	Kdelr1
2810417H13Rik	6.90631e-15	0.285774	0.116	0.005	1.93363e-10	2810417H13Rik
Ereg	7.3367e-15	0.414366	0.123	0.009	2.05413e-10	Ereg
Mtch1	7.59064e-15	0.253	0.449	0.207	2.12523e-10	Mtch1
Pofut2	7.60415e-15	0.347894	0.711	0.478	2.12901e-10	Pofut2
Ptgfrn	8.10715e-15	0.31757	0.548	0.295	2.26984e-10	Ptgfrn
Gpm6b	8.72947e-15	0.269517	0.575	0.327	2.44408e-10	Gpm6b
Mt1	8.80213e-15	-0.478848	0.997	0.996	2.46442e-10	Mt1
Aplp2	8.84811e-15	-0.481953	0.643	0.675	2.47729e-10	Aplp2
Il6st	8.89224e-15	0.364938	0.718	0.491	2.48965e-10	Il6st
mt-Co1	1.02915e-14	0.360478	1	1	2.88142e-10	mt-Co1
Clec11a	1.03437e-14	0.394936	0.543	0.305	2.89604e-10	Clec11a
Aqp2	1.04348e-14	0.360149	0.159	0.027	2.92154e-10	Aqp2
Sf3b5	1.0651e-14	0.32452	0.717	0.502	2.98205e-10	Sf3b5
Ltbp3	1.12342e-14	0.256546	0.528	0.269	3.14534e-10	Ltbp3
Prdx4	1.33369e-14	0.353734	0.816	0.655	3.73408e-10	Prdx4
Gnai2	1.38591e-14	0.312307	0.857	0.718	3.88028e-10	Gnai2
P4ha2	1.51705e-14	0.322757	0.512	0.284	4.24744e-10	P4ha2
Col8a1	1.53845e-14	0.292431	0.34	0.142	4.30734e-10	Col8a1
Pcbp1	1.55175e-14	0.322186	0.662	0.415	4.34459e-10	Pcbp1
Spp1	1.62273e-14	-0.522402	0.366	0.153	4.54332e-10	Spp1
Pfn1	1.81243e-14	0.346064	0.957	0.94	5.07444e-10	Pfn1
Tbca	1.8188e-14	0.304427	0.88	0.72	5.09228e-10	Tbca
Aprt	2.12118e-14	0.33471	0.729	0.498	5.93887e-10	Aprt
Atp6v0e	2.16779e-14	0.309546	0.881	0.758	6.06939e-10	Atp6v0e
Ddt	2.29272e-14	0.256402	0.566	0.304	6.41917e-10	Ddt
Tmod2	2.48868e-14	-0.450074	0.141	0.291	6.9678e-10	Tmod2
Ikbip	3.20649e-14	0.277915	0.624	0.373	8.97753e-10	Ikbip
Mrpl18	3.77743e-14	0.254481	0.505	0.269	1.05761e-09	Mrpl18
Prdx1	4.84946e-14	0.303529	0.99	0.962	1.35775e-09	Prdx1
Smpdl3a	5.10057e-14	-0.499848	0.419	0.54	1.42806e-09	Smpdl3a
Stmn4	5.25689e-14	-0.362318	0.02	0.113	1.47182e-09	Stmn4
Tmem208	6.34409e-14	0.285613	0.632	0.385	1.77622e-09	Tmem208
Cadm3	6.35731e-14	-0.582173	0.218	0.375	1.77992e-09	Cadm3
Smpd3	6.58777e-14	-0.448565	0.019	0.111	1.84444e-09	Smpd3
Zfp385a	6.77097e-14	-0.503025	0.137	0.276	1.89573e-09	Zfp385a
Cox8a	7.43383e-14	0.273922	0.972	0.935	2.08132e-09	Cox8a
Cct2	8.80149e-14	0.267549	0.688	0.442	2.46424e-09	Cct2
Ufc1	1.01828e-13	0.320587	0.722	0.489	2.85098e-09	Ufc1
Nap1l1	1.03882e-13	0.318934	0.775	0.562	2.90849e-09	Nap1l1
Dtymk	1.06297e-13	0.265405	0.548	0.3	2.97611e-09	Dtymk
Htra3	1.07511e-13	-0.532493	0.732	0.756	3.01009e-09	Htra3
Junb	1.28395e-13	-0.338559	0.966	0.969	3.5948e-09	Junb
Cisd1	1.30307e-13	0.275225	0.499	0.269	3.64833e-09	Cisd1
Psap	1.43921e-13	-0.299305	0.968	0.965	4.02949e-09	Psap
Csf1	1.59483e-13	-0.394521	0.503	0.615	4.46521e-09	Csf1
Yif1a	1.73993e-13	0.275617	0.606	0.365	4.87145e-09	Yif1a
Eif4ebp1	1.93996e-13	0.325481	0.634	0.418	5.43149e-09	Eif4ebp1
Svep1	2.35656e-13	0.322497	0.502	0.273	6.59791e-09	Svep1
Sar1a	2.48726e-13	0.295411	0.833	0.682	6.96382e-09	Sar1a
2810428I15Rik	2.83084e-13	0.39638	0.762	0.589	7.9258e-09	2810428I15Rik
Igfbp5	3.33863e-13	-0.628031	0.628	0.733	9.34751e-09	Igfbp5
Col11a1	4.5076e-13	0.699764	0.283	0.12	1.26204e-08	Col11a1
Anxa7	4.53172e-13	-0.452154	0.553	0.602	1.26879e-08	Anxa7
Stxbp6	4.66627e-13	-0.403625	0.194	0.342	1.30646e-08	Stxbp6
Capg	4.80963e-13	-0.440805	0.797	0.802	1.3466e-08	Capg
Srpx	5.62972e-13	0.315173	0.525	0.287	1.57621e-08	Srpx
Ddost	5.65811e-13	0.301991	0.882	0.769	1.58416e-08	Ddost
Mrpl57	5.77996e-13	0.267711	0.57	0.329	1.61827e-08	Mrpl57
Eif3k	5.79715e-13	0.263312	0.901	0.818	1.62309e-08	Eif3k
Psmb4	5.88593e-13	0.284152	0.766	0.576	1.64794e-08	Psmb4
Metrnl	6.61146e-13	-0.742707	0.539	0.596	1.85108e-08	Metrnl
Hsph1	7.4646e-13	-0.797257	0.829	0.791	2.08994e-08	Hsph1
Ckb	7.9691e-13	-0.597876	0.318	0.449	2.23119e-08	Ckb
Myeov2	9.26003e-13	0.315352	0.812	0.633	2.59262e-08	Myeov2
Atp5j	1.10215e-12	0.254402	0.934	0.875	3.08581e-08	Atp5j
Hk2	1.1852e-12	-0.356185	1	1	3.31832e-08	Hk2
Cd44	1.29257e-12	0.409402	0.744	0.531	3.61894e-08	Cd44
Clta	1.34018e-12	0.270048	0.898	0.78	3.75223e-08	Clta
Mettl9	1.47438e-12	0.271042	0.622	0.382	4.12797e-08	Mettl9
Atp5a1	1.64428e-12	0.294953	0.891	0.802	4.60367e-08	Atp5a1
Klf9	1.70896e-12	-0.530536	0.57	0.624	4.78475e-08	Klf9
2010107E04Rik	1.71305e-12	0.362475	0.807	0.682	4.79619e-08	2010107E04Rik
Gng5	2.07647e-12	0.283486	0.934	0.869	5.8137e-08	Gng5
Col1a2	2.24898e-12	0.57772	0.994	0.978	6.29671e-08	Col1a2
Wisp2	2.30381e-12	0.352431	0.764	0.544	6.45022e-08	Wisp2
Sat1	2.34489e-12	-0.273354	0.843	0.855	6.56523e-08	Sat1
Ndufa4	2.75812e-12	0.342587	0.88	0.765	7.72218e-08	Ndufa4
Ndufa3	3.01356e-12	0.28334	0.762	0.582	8.43736e-08	Ndufa3
Emc10	3.12751e-12	0.274872	0.824	0.629	8.75639e-08	Emc10
Nrp1	3.15252e-12	0.253083	0.633	0.382	8.82643e-08	Nrp1
Man1a	3.2751e-12	-0.46391	0.586	0.644	9.16963e-08	Man1a
Marcks	3.80351e-12	0.258786	0.635	0.387	1.06491e-07	Marcks
Srp19	4.12304e-12	0.275797	0.6	0.36	1.15437e-07	Srp19
Rbm3	4.97027e-12	0.392789	0.952	0.92	1.39158e-07	Rbm3
Cks1b	4.9877e-12	0.255253	0.55	0.316	1.39646e-07	Cks1b
Ndufa6	5.13787e-12	-0.371249	0.821	0.804	1.4385e-07	Ndufa6
Triobp	5.55068e-12	-0.486393	0.306	0.424	1.55408e-07	Triobp
S100a11	5.57153e-12	0.316137	0.971	0.955	1.55992e-07	S100a11
Nop10	5.77039e-12	0.292837	0.828	0.644	1.61559e-07	Nop10
Spon2	7.06097e-12	0.290755	0.217	0.076	1.97693e-07	Spon2
Ephx1	9.74911e-12	-0.343199	0.13	0.26	2.72956e-07	Ephx1
Cox5b	1.05363e-11	0.258188	0.884	0.822	2.94995e-07	Cox5b
Bag1	1.10732e-11	-0.531384	0.491	0.535	3.10027e-07	Bag1
Cnn3	1.1861e-11	0.323214	0.721	0.522	3.32084e-07	Cnn3
Gm9780	1.25486e-11	-0.438144	0.25	0.382	3.51335e-07	Gm9780
Pdgfra	1.32033e-11	-0.462344	0.607	0.653	3.69665e-07	Pdgfra
Slc39a7	1.3508e-11	0.250381	0.697	0.487	3.78196e-07	Slc39a7
Rps27rt	1.40539e-11	-0.384202	0.786	0.773	3.93482e-07	Rps27rt
Iqgap1	1.48926e-11	0.260163	0.685	0.458	4.16963e-07	Iqgap1
Eprs	1.49353e-11	0.254406	0.635	0.402	4.18158e-07	Eprs
Antxr1	1.59737e-11	0.260993	0.639	0.393	4.47232e-07	Antxr1
Higd1a	1.6102e-11	0.289009	0.796	0.669	4.50825e-07	Higd1a
Eny2	1.61774e-11	0.25196	0.718	0.529	4.52934e-07	Eny2
Spop	1.86594e-11	-0.434359	0.626	0.638	5.22425e-07	Spop
Cxcl14	1.88887e-11	0.754516	0.722	0.496	5.28846e-07	Cxcl14
Tmsb4x	1.92221e-11	-0.460581	0.992	0.989	5.3818e-07	Tmsb4x
Ccnl1	1.99183e-11	-0.434586	0.854	0.813	5.57673e-07	Ccnl1
Cycs	2.20615e-11	0.340616	0.761	0.569	6.17677e-07	Cycs
Olfml3	2.62613e-11	0.339046	0.874	0.727	7.35265e-07	Olfml3
Ctsl	2.95887e-11	-0.285951	0.979	0.976	8.28424e-07	Ctsl
Fn1	3.04204e-11	0.327733	0.932	0.813	8.51709e-07	Fn1
Mcfd2	4.14312e-11	0.273703	0.586	0.378	1.15999e-06	Mcfd2
Lman2	4.17197e-11	0.289048	0.684	0.484	1.16807e-06	Lman2
Amy1	4.18719e-11	-0.288552	0.061	0.169	1.17233e-06	Amy1
Slc39a1	4.26055e-11	0.450738	0.545	0.324	1.19287e-06	Slc39a1
Cpe	4.26932e-11	-0.82845	0.188	0.316	1.19532e-06	Cpe
Snrpd3	4.97105e-11	0.250982	0.688	0.475	1.3918e-06	Snrpd3
Anxa4	5.69224e-11	-0.445541	0.432	0.496	1.59371e-06	Anxa4
Gpx1	5.87662e-11	-0.444134	0.916	0.9	1.64534e-06	Gpx1
Fstl1	6.00134e-11	0.348692	0.946	0.916	1.68026e-06	Fstl1
H13	7.12218e-11	0.296269	0.714	0.542	1.99407e-06	H13
Gm2a	7.49559e-11	-0.441376	0.356	0.46	2.09861e-06	Gm2a
Ncl	8.39018e-11	0.330461	0.88	0.762	2.34908e-06	Ncl
Ssr3	9.09737e-11	0.268364	0.803	0.669	2.54708e-06	Ssr3
Cxcl12	9.22162e-11	0.357233	0.921	0.745	2.58187e-06	Cxcl12
Vat1	9.64526e-11	-0.453624	0.602	0.625	2.70048e-06	Vat1
Sdf2l1	1.34798e-10	0.256824	0.443	0.256	3.77408e-06	Sdf2l1
Snrpd2	1.53681e-10	0.255134	0.833	0.673	4.30276e-06	Snrpd2
Mbnl1	1.70188e-10	-0.538131	0.556	0.593	4.76493e-06	Mbnl1
Hist1h2bc	1.70485e-10	0.313042	0.626	0.4	4.77323e-06	Hist1h2bc
Htra1	1.75019e-10	-0.533902	0.779	0.771	4.90018e-06	Htra1
Lpar1	1.89507e-10	-0.418809	0.678	0.685	5.30581e-06	Lpar1
Sema3e	1.9332e-10	-0.361975	0.071	0.176	5.41258e-06	Sema3e
Ap2s1	2.06217e-10	0.262943	0.691	0.5	5.77366e-06	Ap2s1
Sec13	2.15624e-10	0.260937	0.645	0.444	6.03703e-06	Sec13
Tubb2a	2.47229e-10	0.274954	0.708	0.533	6.92192e-06	Tubb2a
Set	2.82529e-10	0.268409	0.624	0.425	7.91023e-06	Set
Ppa1	3.00227e-10	0.30186	0.635	0.444	8.40574e-06	Ppa1
Dpp4	3.02799e-10	-0.276448	0.061	0.162	8.47776e-06	Dpp4
Gm10076	3.32869e-10	0.321865	0.769	0.636	9.31966e-06	Gm10076
Abca8a	3.71604e-10	-0.379512	0.158	0.295	1.04042e-05	Abca8a
Fmod	3.75253e-10	0.319979	0.404	0.227	1.05063e-05	Fmod
Ppp1r2	3.88457e-10	-0.383603	0.718	0.715	1.0876e-05	Ppp1r2
Dpt	3.90192e-10	-0.400535	0.875	0.856	1.09246e-05	Dpt
Cdkn1a	5.25042e-10	-0.403516	0.618	0.678	1.47001e-05	Cdkn1a
Mfge8	6.97545e-10	-0.485175	0.722	0.729	1.95299e-05	Mfge8
Tmem147	7.03558e-10	0.251028	0.641	0.436	1.96982e-05	Tmem147
Top1	7.19071e-10	0.284348	0.847	0.653	2.01326e-05	Top1
Trip10	8.03523e-10	-0.396401	0.277	0.393	2.2497e-05	Trip10
Sqstm1	8.28582e-10	-0.425149	0.876	0.858	2.31987e-05	Sqstm1
Etfb	8.90327e-10	0.281282	0.661	0.465	2.49274e-05	Etfb
Prss23	1.13784e-09	0.260645	0.573	0.355	3.18571e-05	Prss23
Ranbp1	1.20715e-09	0.326713	0.806	0.7	3.37977e-05	Ranbp1
Cltb	1.24557e-09	-0.352772	0.745	0.72	3.48736e-05	Cltb
Ace	1.3521e-09	-0.434996	0.287	0.422	3.78562e-05	Ace
Egr1	1.51397e-09	-0.3844	0.875	0.88	4.23883e-05	Egr1
Fkbp2	1.81465e-09	0.28914	0.753	0.558	5.08065e-05	Fkbp2
Uqcr11	1.93882e-09	0.268605	0.852	0.729	5.42832e-05	Uqcr11
Bglap	1.99234e-09	-0.470115	0.061	0.151	5.57814e-05	Bglap
Apoe	2.66185e-09	-0.829085	0.405	0.498	7.45266e-05	Apoe
Copz2	2.7673e-09	0.282779	0.744	0.616	7.74789e-05	Copz2
Dpysl2	3.17669e-09	-0.485387	0.467	0.522	8.89409e-05	Dpysl2
Lmo2	3.38414e-09	-0.311493	0.084	0.185	9.47491e-05	Lmo2
Fam124a	3.40098e-09	-0.25731	0.071	0.167	9.52208e-05	Fam124a
Serbp1	3.49598e-09	0.269869	0.899	0.816	9.78805e-05	Serbp1
S100a4	3.65988e-09	-0.699	0.858	0.809	0.000102469	S100a4
Lama2	4.3667e-09	-0.380069	0.178	0.295	0.000122259	Lama2
C1ra	4.48315e-09	-0.341971	0.693	0.742	0.000125519	C1ra
Rab7	5.63227e-09	-0.303488	0.779	0.74	0.000157692	Rab7
Calm2	5.75442e-09	-0.272504	0.966	0.956	0.000161112	Calm2
Col15a1	5.75932e-09	-0.406194	0.114	0.222	0.000161249	Col15a1
Rap1a	6.48063e-09	-0.357503	0.749	0.72	0.000181445	Rap1a
Gfpt2	6.79657e-09	-0.528879	0.672	0.7	0.00019029	Gfpt2
Kif5b	7.10095e-09	-0.338166	0.722	0.713	0.000198812	Kif5b
Mt2	7.34571e-09	-0.34102	0.988	0.991	0.000205665	Mt2
Gpx3	7.57036e-09	-0.860453	0.892	0.853	0.000211955	Gpx3
Tspan5	8.26139e-09	-0.306192	0.115	0.213	0.000231302	Tspan5
Hes1	1.07686e-08	-0.672437	0.279	0.391	0.000301501	Hes1
Fmo2	1.09401e-08	-0.270345	0.035	0.111	0.0003063	Fmo2
Tmem50a	1.15562e-08	-0.258632	0.868	0.838	0.000323549	Tmem50a
Ppp1ca	1.16001e-08	0.254512	0.815	0.724	0.00032478	Ppp1ca
Sfrp4	1.26517e-08	-1.61908	0.218	0.329	0.000354223	Sfrp4
C7	1.29445e-08	-0.268418	0.048	0.131	0.000362421	C7
Aldh1a2	1.32232e-08	0.461797	0.181	0.075	0.000370223	Aldh1a2
Entpd2	1.4213e-08	-0.457159	0.57	0.636	0.000397934	Entpd2
Nrep	1.56852e-08	-0.504096	0.19	0.293	0.000439155	Nrep
Plscr4	1.59932e-08	-0.332526	0.171	0.275	0.000447778	Plscr4
Fmo1	1.68661e-08	-0.355421	0.137	0.244	0.000472217	Fmo1
Prnp	1.70411e-08	-0.344935	0.827	0.802	0.000477116	Prnp
Atf3	2.05549e-08	-0.508426	0.813	0.795	0.000575496	Atf3
Bag3	2.05588e-08	-0.326716	0.876	0.867	0.000575604	Bag3
Aff3	2.34674e-08	-0.374586	0.126	0.224	0.00065704	Aff3
Osbpl1a	2.75672e-08	-0.347981	0.215	0.316	0.000771826	Osbpl1a
Rab18	3.01766e-08	-0.311755	0.73	0.698	0.000844885	Rab18
Nfix	3.04247e-08	-0.366328	0.791	0.775	0.00085183	Nfix
Uap1	3.25227e-08	-0.44601	0.883	0.858	0.000910571	Uap1
Krtdap	3.36624e-08	-1.27888	0.07	0.156	0.000942479	Krtdap
Ar	3.40891e-08	-0.384652	0.194	0.302	0.000954426	Ar
Ntn1	3.67153e-08	-0.370814	0.294	0.4	0.00102796	Ntn1
Pir	3.89676e-08	-0.340541	0.162	0.264	0.00109101	Pir
Rgs2	4.2375e-08	0.277381	0.215	0.096	0.00118641	Rgs2
Emp3	4.41451e-08	-0.344585	0.937	0.924	0.00123597	Emp3
Ebf2	4.60203e-08	-0.379754	0.239	0.351	0.00128848	Ebf2
Sumo1	4.78786e-08	-0.253363	0.845	0.822	0.00134051	Sumo1
Reep3	5.19141e-08	-0.381187	0.516	0.544	0.00145349	Reep3
Vapa	5.83199e-08	-0.294052	0.725	0.722	0.00163284	Vapa
Plpp1	6.1269e-08	0.255081	0.635	0.464	0.00171541	Plpp1
Thbd	6.28173e-08	-0.421214	0.357	0.451	0.00175876	Thbd
Ctsf	7.12308e-08	-0.319827	0.363	0.453	0.00199432	Ctsf
Ier3	7.48087e-08	0.430276	0.857	0.729	0.00209449	Ier3
Ptgis	8.25996e-08	-0.553973	0.312	0.405	0.00231262	Ptgis
Serpina3n	8.59241e-08	0.520458	0.635	0.476	0.0024057	Serpina3n
Mmp13	9.57364e-08	-0.258715	0.222	0.107	0.00268043	Mmp13
Lamp2	1.01274e-07	-0.25872	0.904	0.851	0.00283547	Lamp2
Tmbim1	1.07761e-07	-0.382223	0.675	0.649	0.00301709	Tmbim1
Sbds	1.13088e-07	-0.398673	0.544	0.551	0.00316624	Sbds
Nop58	1.171e-07	-0.472512	0.653	0.638	0.00327857	Nop58
Gas6	1.20947e-07	0.480686	0.802	0.696	0.00338627	Gas6
Rps27l	1.32931e-07	0.275893	0.914	0.887	0.00372181	Rps27l
Lsamp	1.33527e-07	-0.282172	0.102	0.195	0.0037385	Lsamp
Pttg1ip	1.41163e-07	-0.35851	0.677	0.651	0.00395228	Pttg1ip
Mat2a	1.4272e-07	-0.311969	0.761	0.733	0.00399587	Mat2a
Rcan2	1.81046e-07	-0.401926	0.207	0.293	0.00506893	Rcan2
Gsta3	2.04829e-07	-0.291034	0.047	0.122	0.00573479	Gsta3
Ptp4a1	2.16156e-07	-0.444314	0.784	0.749	0.00605192	Ptp4a1
Srsf5	2.41987e-07	-0.308375	0.669	0.671	0.00677515	Srsf5
Cd302	2.94583e-07	-0.268309	0.803	0.798	0.00824774	Cd302
Cyba	3.20903e-07	-0.315139	0.82	0.816	0.00898465	Cyba
Etfa	3.50789e-07	-0.326911	0.654	0.638	0.00982138	Etfa
Asah1	3.55183e-07	-0.32414	0.507	0.551	0.00994441	Asah1
Pgf	3.56233e-07	-0.286604	0.048	0.12	0.00997381	Pgf
Slco3a1	3.73362e-07	-0.341609	0.141	0.227	0.0104534	Slco3a1
Socs3	4.6706e-07	-0.414654	0.85	0.825	0.0130768	Socs3
Rnh1	4.84183e-07	-0.313763	0.796	0.769	0.0135562	Rnh1
Ybx1	4.85013e-07	-0.322557	0.736	0.722	0.0135794	Ybx1
Trim47	5.05033e-07	-0.461701	0.312	0.371	0.0141399	Trim47
Dnaja1	5.53921e-07	-0.294592	0.965	0.964	0.0155087	Dnaja1
Degs1	5.54717e-07	-0.352893	0.697	0.684	0.015531	Degs1
Pam	5.86405e-07	-0.315834	0.643	0.645	0.0164182	Pam
Smim10l1	6.14317e-07	-0.357884	0.595	0.584	0.0171997	Smim10l1
Fuca1	6.99856e-07	-0.303462	0.789	0.756	0.0195946	Fuca1
Rora	8.73014e-07	-0.357146	0.628	0.631	0.0244426	Rora
Csrnp1	9.29556e-07	-0.519741	0.694	0.649	0.0260257	Csrnp1
Pik3r1	9.36751e-07	-0.432958	0.352	0.416	0.0262271	Pik3r1
Hspb8	9.53976e-07	-0.489386	0.538	0.553	0.0267094	Hspb8
Gdf10	1.14655e-06	-0.412568	0.168	0.262	0.0321011	Gdf10
Arl4a	1.22646e-06	-0.410387	0.706	0.689	0.0343383	Arl4a
Gm15417	1.23101e-06	-0.312854	0.162	0.245	0.0344658	Gm15417
Dnajb4	1.30092e-06	-0.354459	0.734	0.744	0.036423	Dnajb4
Efemp1	1.32521e-06	-0.558692	0.375	0.445	0.0371033	Efemp1
Ugp2	1.44176e-06	-0.424656	0.688	0.68	0.0403663	Ugp2
AI607873	1.88616e-06	-0.312589	0.223	0.327	0.0528086	AI607873
2007-09-01	1.89944e-06	-0.278449	0.798	0.764	0.0531805	2007-09-01
Serinc1	1.90357e-06	-0.305794	0.741	0.693	0.0532961	Serinc1
Id2	1.99414e-06	-0.564249	0.357	0.433	0.0558318	Id2
Rhoa	2.37199e-06	-0.277799	0.904	0.889	0.066411	Rhoa
Por	2.86821e-06	-0.324338	0.337	0.393	0.0803043	Por
Igf2	3.42537e-06	-0.311127	0.082	0.156	0.0959036	Igf2
Angptl7	3.94436e-06	-1.26057	0.119	0.202	0.110434	Angptl7
Dbp	3.97855e-06	-0.259758	0.062	0.127	0.111391	Dbp
Snx2	3.99224e-06	-0.333086	0.452	0.485	0.111775	Snx2
Aldoa	4.67288e-06	0.288958	0.92	0.865	0.130831	Aldoa
Sema3c	4.83578e-06	-0.442091	0.314	0.382	0.135392	Sema3c
Tmem43	5.05745e-06	-0.373827	0.453	0.473	0.141598	Tmem43
Tcp11l2	5.94738e-06	-0.32185	0.284	0.353	0.166515	Tcp11l2
Map1lc3a	6.28488e-06	-0.317213	0.765	0.713	0.175964	Map1lc3a
Rdx	6.98926e-06	-0.285349	0.645	0.645	0.195685	Rdx
Cyb561	8.14827e-06	-0.259466	0.132	0.211	0.228135	Cyb561
Mgll	8.1982e-06	-0.277452	0.136	0.215	0.229533	Mgll
Mxra8	8.59675e-06	0.284089	0.865	0.762	0.240692	Mxra8
Heg1	9.90705e-06	-0.334797	0.242	0.32	0.277377	Heg1
Blvrb	1.11249e-05	-0.358318	0.616	0.584	0.311474	Blvrb
H2afz	1.2033e-05	0.411908	0.919	0.855	0.336899	H2afz
4930523C07Rik	1.25268e-05	-0.411043	0.342	0.395	0.350726	4930523C07Rik
Ak3	1.26809e-05	-0.329608	0.31	0.36	0.355041	Ak3
Gltscr2	1.29746e-05	-0.250122	0.792	0.731	0.363262	Gltscr2
Ginm1	1.48845e-05	-0.278162	0.602	0.598	0.416735	Ginm1
Bcl3	1.63816e-05	-0.381138	0.205	0.275	0.458652	Bcl3
Pcsk6	1.75473e-05	-0.368383	0.152	0.233	0.491289	Pcsk6
Map1b	1.7955e-05	-0.645123	0.458	0.469	0.502705	Map1b
Ibsp	1.95813e-05	-2.15723	0.109	0.176	0.548236	Ibsp
Cfh	2.17872e-05	-0.938653	0.449	0.485	0.609998	Cfh
Herpud1	2.24013e-05	-0.289533	0.609	0.589	0.627191	Herpud1
Tmem159	2.28737e-05	-0.323307	0.536	0.535	0.640418	Tmem159
Adh7	2.35494e-05	-0.297555	0.115	0.187	0.659336	Adh7
Syf2	2.45986e-05	-0.313986	0.428	0.453	0.688712	Syf2
Pls3	2.49591e-05	-0.363724	0.526	0.518	0.698805	Pls3
Sf3b1	3.11311e-05	-0.274444	0.745	0.716	0.871608	Sf3b1
Gpc3	4.09227e-05	-0.373205	0.248	0.327	1	Gpc3
Itih5	5.30337e-05	-0.361487	0.316	0.389	1	Itih5
Trafd1	5.33913e-05	-0.285367	0.194	0.258	1	Trafd1
Pid1	5.45366e-05	-0.265794	0.207	0.282	1	Pid1
2002-03-01	5.49998e-05	-0.330512	0.408	0.433	1	2002-03-01
Cd55	5.57416e-05	-0.615901	0.324	0.378	1	Cd55
C4b	6.26152e-05	-0.753117	0.402	0.433	1	C4b
Fth1	6.34724e-05	0.437909	1	1	1	Fth1
Gda	6.57803e-05	-0.267464	0.284	0.356	1	Gda
Rarg	7.73168e-05	-0.306392	0.303	0.353	1	Rarg
Sbsn	8.32801e-05	-0.28221	0.458	0.302	1	Sbsn
Aspn	8.82516e-05	-0.709189	0.797	0.795	1	Aspn
Dazap2	9.07866e-05	-0.298451	0.506	0.502	1	Dazap2
Msx1	9.51073e-05	-0.371723	0.24	0.304	1	Msx1
Gas7	9.74076e-05	-0.306116	0.127	0.193	1	Gas7
Hmox1	0.000101501	-0.628825	0.552	0.531	1	Hmox1
Chic2	0.000102313	-0.305004	0.348	0.384	1	Chic2
Epn2	0.000108587	-0.266287	0.232	0.289	1	Epn2
Gnpnat1	0.000113089	-0.402715	0.503	0.491	1	Gnpnat1
Adamtsl4	0.000117534	-0.291776	0.186	0.244	1	Adamtsl4
Penk	0.000121315	-0.596442	0.297	0.367	1	Penk
Cd200	0.00012412	-0.456047	0.101	0.16	1	Cd200
Tcf4	0.000134524	-0.300275	0.61	0.58	1	Tcf4
Phldb1	0.000151575	-0.253601	0.224	0.287	1	Phldb1
Cxcl2	0.000164399	-0.570384	0.203	0.116	1	Cxcl2
Chad	0.000167223	-0.884885	0.18	0.24	1	Chad
Plxdc2	0.000206325	-0.321623	0.727	0.675	1	Plxdc2
Plekhf1	0.000208749	-0.37563	0.345	0.378	1	Plekhf1
Txnip	0.000209985	-0.47757	0.301	0.353	1	Txnip
Apbb1ip	0.000243435	-0.261906	0.181	0.238	1	Apbb1ip
Hspb1	0.000243524	-0.617287	0.851	0.835	1	Hspb1
Sptssa	0.000323934	-0.279795	0.672	0.618	1	Sptssa
Scd1	0.000337991	-0.478436	0.31	0.351	1	Scd1
Myl12b	0.000348272	-0.282952	0.566	0.545	1	Myl12b
Antxr2	0.000348614	-0.289782	0.26	0.311	1	Antxr2
Irak3	0.000362456	-0.358759	0.26	0.305	1	Irak3
Son	0.000389698	-0.254567	0.745	0.68	1	Son
Ggh	0.000413705	-0.304689	0.626	0.576	1	Ggh
Adamts2	0.000450008	-0.333079	0.539	0.524	1	Adamts2
Mat2b	0.000495667	-0.312725	0.38	0.4	1	Mat2b
Abi3bp	0.000497834	-0.337282	0.762	0.729	1	Abi3bp
Lgals3	0.000500715	-0.34679	0.869	0.82	1	Lgals3
Selenbp1	0.000512501	-0.291368	0.193	0.249	1	Selenbp1
Hn1	0.00051741	-0.394007	0.694	0.622	1	Hn1
Bhlhe40	0.000551893	-0.531016	0.681	0.64	1	Bhlhe40
Anxa11	0.000558881	-0.268601	0.375	0.398	1	Anxa11
Gem	0.00057112	-0.26639	0.796	0.767	1	Gem
Acot9	0.000575792	-0.312409	0.358	0.38	1	Acot9
Carhsp1	0.000582244	-0.288605	0.532	0.522	1	Carhsp1
Kmt2e	0.000665704	-0.331835	0.503	0.478	1	Kmt2e
Dnaja4	0.000686958	-0.415741	0.38	0.413	1	Dnaja4
Ahsa1	0.000692137	-0.27531	0.684	0.638	1	Ahsa1
Snx21	0.000703767	-0.335396	0.268	0.304	1	Snx21
Prrx1	0.00078125	-0.36882	0.681	0.627	1	Prrx1
Pnrc1	0.000792781	-0.34003	0.571	0.536	1	Pnrc1
Adk	0.000902393	-0.299014	0.593	0.553	1	Adk
Card19	0.000913049	-0.325238	0.519	0.493	1	Card19
Scara3	0.000952133	-0.358707	0.623	0.576	1	Scara3
Ccdc50	0.00108479	-0.301681	0.381	0.393	1	Ccdc50
Lzts2	0.00136404	-0.252559	0.358	0.376	1	Lzts2
Cped1	0.0014528	-0.291946	0.312	0.344	1	Cped1
Cdkn1c	0.00163533	-0.412511	0.307	0.351	1	Cdkn1c
Aqp1	0.0016567	-0.901629	0.345	0.365	1	Aqp1
Slc48a1	0.00167661	-0.302037	0.366	0.384	1	Slc48a1
Steap3	0.00194858	-0.322883	0.542	0.522	1	Steap3
Irf1	0.00196298	-0.42883	0.355	0.393	1	Irf1
Ugdh	0.001995	-0.485195	0.878	0.807	1	Ugdh
Islr	0.00200346	-0.396452	0.551	0.533	1	Islr
Ddr2	0.00217457	-0.285798	0.473	0.464	1	Ddr2
Emp1	0.00248183	-0.266223	0.896	0.86	1	Emp1
Rabgap1l	0.00248509	-0.317679	0.257	0.291	1	Rabgap1l
Ccl8	0.00261889	0.321943	0.182	0.12	1	Ccl8
Tgfb2	0.00283646	-0.445795	0.473	0.456	1	Tgfb2
Pla1a	0.00296775	-0.635616	0.136	0.184	1	Pla1a
Pthlh	0.00303252	-0.416363	0.079	0.12	1	Pthlh
Gm13305	0.00318244	-0.540116	0.104	0.149	1	Gm13305
Trim35	0.00325587	-0.271827	0.279	0.307	1	Trim35
Cr1l	0.00327881	-0.287291	0.429	0.416	1	Cr1l
Efhd2	0.00367434	-0.289701	0.225	0.258	1	Efhd2
Nfia	0.00370284	-0.29392	0.476	0.478	1	Nfia
Prelp	0.00380039	-0.320358	0.627	0.627	1	Prelp
Bmp2	0.00387778	-0.360257	0.275	0.324	1	Bmp2
Dusp1	0.00388271	-0.370087	0.769	0.745	1	Dusp1
Coq10b	0.00399392	-0.263149	0.67	0.607	1	Coq10b
Ackr3	0.00416076	-0.412966	0.482	0.489	1	Ackr3
Pltp	0.00448962	-0.401738	0.193	0.235	1	Pltp
Nid1	0.0045773	-0.347871	0.619	0.571	1	Nid1
Pgrmc1	0.00467735	-0.27134	0.678	0.607	1	Pgrmc1
Klf10	0.00539989	-0.358309	0.329	0.349	1	Klf10
1110001J03Rik	0.00562317	-0.250709	0.463	0.438	1	1110001J03Rik
Gm10116	0.00562501	-0.306572	0.454	0.435	1	Gm10116
Mafb	0.0059359	-0.431801	0.274	0.305	1	Mafb
Hoxa10	0.00602226	-0.321071	0.185	0.22	1	Hoxa10
Gm2000	0.00602757	-0.269165	0.699	0.636	1	Gm2000
Omd	0.00649581	-0.28538	0.115	0.156	1	Omd
Tmem55b	0.00730378	-0.278155	0.338	0.347	1	Tmem55b
Nav1	0.00779377	-0.258709	0.315	0.338	1	Nav1
Slc38a2	0.00862079	-0.255742	0.66	0.605	1	Slc38a2
Tiparp	0.00907755	-0.316644	0.614	0.589	1	Tiparp
Hmgn3	0.00910292	-0.262589	0.668	0.602	1	Hmgn3
Gas1	0.00926974	-0.393	0.473	0.476	1	Gas1
Cyp2f2	0.00987836	-0.536763	0.184	0.224	1	Cyp2f2
Id1	0.0100528	-0.454845	0.208	0.244	1	Id1
Vps26a	0.0106126	-0.275648	0.31	0.32	1	Vps26a
Zfp36l2	0.0106808	-0.309049	0.41	0.413	1	Zfp36l2
Fbln7	0.011058	-0.602147	0.255	0.289	1	Fbln7
Sde2	0.0111994	-0.273799	0.44	0.429	1	Sde2
Zfp703	0.0113309	-0.254754	0.346	0.36	1	Zfp703
Vamp4	0.0118102	-0.274754	0.366	0.365	1	Vamp4
Mfap5	0.0120174	-0.428359	0.813	0.791	1	Mfap5
Ghr	0.0123416	-0.290153	0.398	0.395	1	Ghr
Boc	0.0136241	-0.310841	0.241	0.264	1	Boc
Camk1	0.014798	-0.257028	0.519	0.478	1	Camk1
2010111I01Rik	0.0181497	-0.337617	0.449	0.422	1	2010111I01Rik
Dnajb9	0.0208383	-0.316033	0.65	0.564	1	Dnajb9
Adgrd1	0.0239733	-0.256151	0.278	0.307	1	Adgrd1
Sfxn3	0.0248136	-0.261064	0.348	0.338	1	Sfxn3
Smarca2	0.0285134	-0.28346	0.398	0.384	1	Smarca2
Dnajb1	0.0308006	-0.314902	0.931	0.882	1	Dnajb1
Stk38	0.0324544	-0.263186	0.338	0.333	1	Stk38
Kazald1	0.0334363	-0.256734	0.231	0.253	1	Kazald1
Mxra7	0.0376058	-0.269093	0.43	0.398	1	Mxra7
Filip1l	0.0481659	-0.259055	0.221	0.236	1	Filip1l
Bglap2	0.0515832	-0.396181	0.084	0.111	1	Bglap2
Icam1	0.0529521	-0.339579	0.492	0.465	1	Icam1
Wwp1	0.055022	-0.262778	0.229	0.24	1	Wwp1
Tshz2	0.0566954	-0.250395	0.52	0.484	1	Tshz2
Nr3c1	0.0645101	-0.276809	0.492	0.44	1	Nr3c1
Cab39l	0.0686331	-0.264116	0.265	0.267	1	Cab39l
Sp3	0.0692616	-0.25394	0.238	0.245	1	Sp3
Lamc1	0.0716048	-0.364416	0.492	0.436	1	Lamc1
Procr	0.0739382	-0.610875	0.471	0.435	1	Procr
Itm2a	0.0769681	0.314787	0.718	0.687	1	Itm2a
Slc43a3	0.0779384	-0.361463	0.34	0.327	1	Slc43a3
Anxa8	0.0881219	-0.685764	0.495	0.451	1	Anxa8
Cp	0.0966657	-0.336169	0.269	0.28	1	Cp
H1f0	0.119131	-0.278176	0.448	0.427	1	H1f0
Comp	0.133927	-0.696138	0.721	0.664	1	Comp
Pi16	0.141837	-0.719894	0.465	0.445	1	Pi16
Btg1	0.194478	-0.336289	0.877	0.818	1	Btg1
Kctd12	0.199455	-0.278182	0.368	0.345	1	Kctd12
Sparcl1	0.247624	-0.48885	0.359	0.344	1	Sparcl1
Colec12	0.411833	-0.254557	0.686	0.558	1	Colec12
Ifi27l2a	0.526471	-0.342791	0.245	0.242	1	Ifi27l2a
Anxa3	0.542932	-0.452385	0.45	0.382	1	Anxa3
Phlda3	0.572469	-0.260124	0.446	0.391	1	Phlda3
Pde4b	0.610214	-0.257181	0.452	0.395	1	Pde4b
Clu	0.816893	-0.669132	0.305	0.273	1	Clu
Mnda	0.83818	-0.303019	0.48	0.405	1	Mnda
Has1	0.931118	-0.464467	0.818	0.671	1	Has1

## Sheet: GlsHk2_Gls_resolved_vs_rest_RNA
	p_val	avg_log2FC	pct.1	pct.2	p_val_adj	gene
Hbb-bs	9.37151e-24	0.684469	0.779	0.579	2.62383e-19	Hbb-bs
Col2a1	1.2788e-21	-0.421945	0.023	0.242	3.58038e-17	Col2a1
Il11ra1	2.13096e-17	-0.768201	0.767	0.909	5.96626e-13	Il11ra1
Ybx1	1.1575e-13	-0.512008	0.512	0.719	3.24076e-09	Ybx1
Cdkn1a	1.16558e-13	0.851072	0.712	0.527	3.2634e-09	Cdkn1a
Ly6a	3.65019e-13	-0.535553	0.91	0.963	1.02198e-08	Ly6a
Ier3	5.88605e-13	0.999049	0.76	0.628	1.64798e-08	Ier3
Zfp36	6.10594e-13	0.89674	0.804	0.682	1.70954e-08	Zfp36
Dusp1	7.52929e-13	0.755305	0.896	0.853	2.10805e-08	Dusp1
Nfkbia	2.06053e-12	0.71023	0.906	0.862	5.76908e-08	Nfkbia
Nfib	4.62832e-12	-0.502798	0.546	0.729	1.29584e-07	Nfib
Sparc	1.10701e-11	-0.602369	0.998	1	3.09941e-07	Sparc
Serpinh1	4.41184e-11	-0.444001	0.945	0.983	1.23523e-06	Serpinh1
Pcolce	9.44817e-11	-0.51272	0.963	0.981	2.6453e-06	Pcolce
Klf4	1.13977e-10	0.764182	0.772	0.702	3.19113e-06	Klf4
Tspan4	1.50174e-10	-0.457416	0.611	0.762	4.20457e-06	Tspan4
mt-Co3	7.51581e-10	0.262938	1	1	2.10428e-05	mt-Co3
AY036118	7.63854e-10	0.290661	0.214	0.074	2.13864e-05	AY036118
Crip1	8.05398e-10	0.547645	0.998	0.992	2.25495e-05	Crip1
Klf6	1.57135e-09	0.539062	0.77	0.663	4.39948e-05	Klf6
Ahnak	2.03366e-09	-0.330513	0.878	0.924	5.69384e-05	Ahnak
Id3	2.32091e-09	0.666352	0.935	0.899	6.4981e-05	Id3
Cyb5a	2.38623e-09	-0.320186	0.869	0.934	6.68098e-05	Cyb5a
Btg1	2.6642e-09	0.548195	0.774	0.665	7.45922e-05	Btg1
Nr4a1	3.51241e-09	0.800061	0.652	0.529	9.83406e-05	Nr4a1
Arf5	3.52625e-09	-0.312476	0.834	0.917	9.87279e-05	Arf5
Eef2	4.95076e-09	0.311108	0.988	0.967	0.000138611	Eef2
Hspa8	5.58138e-09	0.50538	0.993	0.988	0.000156268	Hspa8
Cd63	5.9914e-09	-0.27925	0.984	0.996	0.000167747	Cd63
Mt2	6.71589e-09	0.578026	0.977	0.963	0.000188031	Mt2
Fbln7	6.78675e-09	0.925451	0.396	0.242	0.000190015	Fbln7
Neat1	6.92378e-09	0.535252	0.774	0.674	0.000193852	Neat1
Btg2	6.93771e-09	0.696357	0.765	0.645	0.000194242	Btg2
Thbs4	7.24549e-09	0.648475	0.376	0.207	0.000202859	Thbs4
Atf3	8.3185e-09	0.853027	0.749	0.661	0.000232901	Atf3
Pltp	9.70277e-09	0.464103	0.364	0.194	0.000271658	Pltp
Gsn	1.01109e-08	-0.465634	0.998	1	0.000283084	Gsn
Ppl	1.27393e-08	-0.310064	0.108	0.26	0.000356675	Ppl
Cxcl1	1.45208e-08	1.38211	0.618	0.486	0.000406553	Cxcl1
Ccdc80	1.47596e-08	-0.539373	0.876	0.926	0.000413239	Ccdc80
Tnfaip6	1.60349e-08	0.745306	0.583	0.432	0.000448945	Tnfaip6
Wisp2	2.15712e-08	-0.839952	0.491	0.618	0.00060395	Wisp2
Rcan1	2.29194e-08	0.808245	0.588	0.442	0.000641697	Rcan1
Ecm1	2.7835e-08	-0.381052	0.896	0.936	0.000779325	Ecm1
Hba-a1	3.05299e-08	0.342987	0.394	0.233	0.000854775	Hba-a1
Sqstm1	3.82087e-08	0.432516	0.823	0.758	0.00106977	Sqstm1
Plpp3	4.54858e-08	-0.466666	0.804	0.895	0.00127351	Plpp3
Fosb	5.16677e-08	0.678814	0.668	0.587	0.00144659	Fosb
Dkk3	5.3348e-08	0.595417	0.355	0.211	0.00149364	Dkk3
Ifi27l2a	6.81442e-08	-0.541443	0.138	0.285	0.0019079	Ifi27l2a
Islr	6.88507e-08	0.450065	0.659	0.517	0.00192768	Islr
Has1	7.15081e-08	0.730719	0.553	0.413	0.00200208	Has1
C1qtnf3	1.02202e-07	0.425863	0.157	0.052	0.00286145	C1qtnf3
Cav1	1.33823e-07	-0.347167	0.592	0.74	0.00374677	Cav1
Mgst1	1.38037e-07	-0.315614	0.712	0.857	0.00386476	Mgst1
Lgals1	1.50321e-07	-0.358245	0.972	0.99	0.00420867	Lgals1
Gas1	1.51263e-07	-0.54619	0.514	0.647	0.00423507	Gas1
Thy1	1.55947e-07	-0.45789	0.346	0.51	0.0043662	Thy1
Hmox1	1.67753e-07	-0.617061	0.205	0.355	0.00469675	Hmox1
Irf1	2.20115e-07	0.608367	0.463	0.331	0.00616279	Irf1
Gm13305	2.34976e-07	-0.527052	0.09	0.215	0.00657885	Gm13305
Fos	2.53111e-07	0.669706	0.935	0.915	0.00708661	Fos
Prkcdbp	2.91685e-07	-0.300598	0.859	0.913	0.00816659	Prkcdbp
Rcn3	3.09835e-07	-0.3243	0.776	0.876	0.00867475	Rcn3
Csrnp1	3.52457e-07	0.48708	0.505	0.366	0.0098681	Csrnp1
Fth1	3.69606e-07	-0.27556	1	1	0.0103482	Fth1
Nfkbiz	4.44487e-07	0.522033	0.516	0.374	0.0124447	Nfkbiz
Dkk2	4.57818e-07	-0.718164	0.196	0.331	0.012818	Dkk2
Mt1	4.69545e-07	0.534975	0.991	0.988	0.0131463	Mt1
Marcksl1	5.03062e-07	0.342399	0.177	0.07	0.0140847	Marcksl1
Dbp	6.13225e-07	-0.309047	0.081	0.194	0.0171691	Dbp
Dpt	6.77837e-07	-0.369156	0.788	0.841	0.0189781	Dpt
Ctnnbip1	8.30931e-07	-0.256772	0.124	0.25	0.0232644	Ctnnbip1
Bag1	9.60995e-07	-0.321085	0.403	0.558	0.0269059	Bag1
Hspe1	9.66231e-07	-0.405145	0.728	0.808	0.0270525	Hspe1
Col3a1	9.97285e-07	-0.450021	0.942	0.973	0.027922	Col3a1
Pfn1	1.04438e-06	-0.286708	0.945	0.969	0.0292405	Pfn1
Ifrd1	1.11729e-06	0.511643	0.795	0.702	0.0312818	Ifrd1
Ly6c1	1.17314e-06	-0.388291	0.889	0.907	0.0328457	Ly6c1
Colgalt1	1.24396e-06	-0.255122	0.244	0.399	0.0348284	Colgalt1
Rcn1	1.35314e-06	-0.298657	0.293	0.442	0.0378852	Rcn1
Ccl2	1.38462e-06	1.06769	0.295	0.171	0.0387667	Ccl2
Serpina3n	1.42944e-06	-0.468105	0.371	0.521	0.0400214	Serpina3n
Steap4	1.60723e-06	-0.413438	0.214	0.362	0.0449992	Steap4
Gpx1	1.70703e-06	0.319161	0.933	0.944	0.0477935	Gpx1
Fgf7	1.85266e-06	-0.370042	0.249	0.399	0.0518708	Fgf7
Ifi27	1.97975e-06	-0.314426	0.659	0.756	0.0554291	Ifi27
Rps27rt	2.34136e-06	0.319491	0.816	0.733	0.0655535	Rps27rt
St3gal1	2.42461e-06	-0.309689	0.233	0.37	0.0678841	St3gal1
Tmsb10	2.44717e-06	-0.371239	0.882	0.934	0.0685158	Tmsb10
Vkorc1	2.51188e-06	-0.334335	0.682	0.762	0.0703277	Vkorc1
Gstm1	2.51777e-06	-0.324485	0.813	0.876	0.0704927	Gstm1
Gadd45a	2.5329e-06	0.386225	0.366	0.227	0.070916	Gadd45a
Ifitm3	2.6381e-06	-0.285257	0.991	0.99	0.0738615	Ifitm3
Ifi205	2.66068e-06	-0.376491	0.281	0.419	0.0744938	Ifi205
Adh7	2.82426e-06	-0.303662	0.141	0.264	0.0790738	Adh7
Nbl1	2.90976e-06	0.490288	0.935	0.909	0.0814676	Nbl1
Fmod	2.9348e-06	0.664531	0.382	0.238	0.0821686	Fmod
C3	3.07687e-06	-0.585459	0.419	0.548	0.0861461	C3
Enpp1	3.32508e-06	0.278292	0.2	0.097	0.0930956	Enpp1
Serpina3c	3.38108e-06	-0.387979	0.159	0.285	0.0946635	Serpina3c
Cnpy2	4.27196e-06	-0.284179	0.505	0.638	0.119606	Cnpy2
Col1a2	5.29941e-06	-0.445244	0.965	0.988	0.148373	Col1a2
Tnfaip2	5.36941e-06	0.493562	0.378	0.256	0.150333	Tnfaip2
Ackr3	5.52209e-06	0.474581	0.537	0.428	0.154607	Ackr3
Mamdc2	5.86489e-06	0.275982	0.214	0.107	0.164205	Mamdc2
Tmem160	6.44548e-06	-0.250993	0.376	0.512	0.180461	Tmem160
Atf4	7.49726e-06	0.316012	0.804	0.731	0.209908	Atf4
Ccl8	8.18877e-06	-0.323135	0.037	0.116	0.229269	Ccl8
Gadd45b	8.36712e-06	0.625638	0.578	0.463	0.234263	Gadd45b
Lrrfip2	8.3785e-06	0.306625	0.378	0.252	0.234581	Lrrfip2
Crtap	8.8793e-06	-0.256659	0.387	0.527	0.248603	Crtap
Aqp1	9.42241e-06	0.651103	0.523	0.388	0.263809	Aqp1
Ecm2	1.05906e-05	0.464828	0.73	0.657	0.296517	Ecm2
Serping1	1.06284e-05	-0.314693	0.972	0.979	0.297574	Serping1
Hsp90b1	1.13359e-05	-0.302849	0.779	0.845	0.317384	Hsp90b1
Inmt	1.54917e-05	-0.659095	0.217	0.337	0.433737	Inmt
Fam198b	1.81548e-05	-0.292851	0.115	0.221	0.508298	Fam198b
Junb	1.87634e-05	0.457117	0.94	0.915	0.525339	Junb
Rpl36al	2.27091e-05	-0.256508	0.855	0.926	0.63581	Rpl36al
Fbln1	2.27647e-05	-0.389345	0.53	0.659	0.637367	Fbln1
Mpp1	2.58428e-05	-0.250294	0.221	0.343	0.723546	Mpp1
Klf2	2.60064e-05	0.350359	0.426	0.3	0.728128	Klf2
Podn	2.69481e-05	-0.316589	0.297	0.438	0.754494	Podn
Penk	2.90322e-05	-0.42925	0.274	0.409	0.812843	Penk
Plxdc2	3.25234e-05	0.332598	0.705	0.659	0.910591	Plxdc2
Hsph1	3.93502e-05	-0.587107	0.475	0.591	1	Hsph1
Gem	4.02969e-05	0.655777	0.675	0.622	1	Gem
Gm17056	4.7222e-05	0.325439	0.154	0.072	1	Gm17056
Blvrb	4.98581e-05	-0.255045	0.525	0.657	1	Blvrb
Socs3	5.07504e-05	0.447859	0.781	0.725	1	Socs3
Sned1	6.30561e-05	-0.37426	0.145	0.25	1	Sned1
Kcnq1ot1	7.63483e-05	-0.329719	0.233	0.351	1	Kcnq1ot1
Bmp2	7.81714e-05	0.38194	0.336	0.229	1	Bmp2
Rgcc	8.72995e-05	0.54303	0.477	0.364	1	Rgcc
Sra1	9.2056e-05	-0.252914	0.505	0.616	1	Sra1
Ptgis	9.7687e-05	-0.252967	0.401	0.556	1	Ptgis
Zfp36l1	9.81469e-05	0.48526	0.797	0.777	1	Zfp36l1
Ptpn1	0.000114358	0.253154	0.313	0.207	1	Ptpn1
Il1r2	0.000123949	-0.296546	0.058	0.134	1	Il1r2
Vit	0.000133934	-0.330585	0.47	0.576	1	Vit
Igf1	0.000138319	-0.317209	0.684	0.795	1	Igf1
2010111I01Rik	0.000142207	0.31713	0.523	0.426	1	2010111I01Rik
Ckb	0.000152233	0.350992	0.553	0.483	1	Ckb
Sdc4	0.000155411	0.526035	0.615	0.531	1	Sdc4
Figf	0.000163492	-0.287948	0.161	0.256	1	Figf
Sdc2	0.000176126	0.25996	0.82	0.76	1	Sdc2
Cpz	0.000183291	-0.289494	0.085	0.169	1	Cpz
Gpc3	0.000212254	-0.336259	0.226	0.345	1	Gpc3
Gas6	0.000212575	-0.585962	0.691	0.762	1	Gas6
Steap3	0.000248987	-0.275127	0.498	0.612	1	Steap3
Tm4sf1	0.00024985	0.397076	0.53	0.424	1	Tm4sf1
Psmc2	0.000251846	-0.256582	0.325	0.43	1	Psmc2
Osr2	0.000253341	0.476592	0.456	0.355	1	Osr2
Efemp2	0.000255148	-0.250239	0.394	0.506	1	Efemp2
Hp1bp3	0.000257004	-0.26045	0.35	0.452	1	Hp1bp3
Rnd1	0.000261546	0.262271	0.177	0.097	1	Rnd1
Sox4	0.000264703	0.259926	0.18	0.099	1	Sox4
Plod2	0.000266373	0.337339	0.311	0.219	1	Plod2
Adamts2	0.000280082	-0.274007	0.459	0.581	1	Adamts2
Eln	0.000296073	-0.858852	0.108	0.192	1	Eln
Sod3	0.000337086	-0.301785	0.694	0.775	1	Sod3
Crlf1	0.000354666	-0.343311	0.134	0.219	1	Crlf1
Swt1	0.000358589	-0.355168	0.235	0.345	1	Swt1
C4b	0.000359053	-0.364631	0.288	0.407	1	C4b
Cacybp	0.000359426	-0.285549	0.429	0.529	1	Cacybp
4930523C07Rik	0.000367497	0.286919	0.502	0.413	1	4930523C07Rik
Pdgfrl	0.000373518	0.331824	0.346	0.238	1	Pdgfrl
Snhg18	0.000399399	-0.303654	0.477	0.585	1	Snhg18
Rhob	0.000410697	0.445093	0.604	0.531	1	Rhob
Phlda1	0.000414147	0.329537	0.712	0.663	1	Phlda1
Adamts1	0.000439866	0.33483	0.382	0.281	1	Adamts1
Clic4	0.000477499	0.26051	0.62	0.545	1	Clic4
Tnfsf9	0.000488965	0.549626	0.247	0.161	1	Tnfsf9
Cilp2	0.000569165	0.385956	0.219	0.132	1	Cilp2
Dnaja1	0.000582278	0.353271	0.882	0.87	1	Dnaja1
Apoe	0.000601345	0.473646	0.5	0.415	1	Apoe
Cfb	0.000612217	-0.289728	0.265	0.37	1	Cfb
Cxcl14	0.000613665	-0.460177	0.378	0.479	1	Cxcl14
Myc	0.000614267	0.401903	0.465	0.374	1	Myc
Vasn	0.000620297	0.281583	0.523	0.438	1	Vasn
Stat3	0.000651687	0.28055	0.512	0.424	1	Stat3
Nr4a2	0.000669996	0.557864	0.316	0.231	1	Nr4a2
Hspa1b	0.000676443	-0.502884	0.581	0.645	1	Hspa1b
Lcn2	0.000727375	-0.354788	0.046	0.105	1	Lcn2
Pim3	0.000741357	0.257462	0.297	0.213	1	Pim3
Inhba	0.000803518	0.307014	0.191	0.116	1	Inhba
Ubc	0.000844649	0.326154	0.975	0.977	1	Ubc
Nov	0.000887588	0.406982	0.412	0.316	1	Nov
Sertad2	0.000918196	0.254133	0.313	0.225	1	Sertad2
Tubb2a	0.000928949	0.414733	0.597	0.535	1	Tubb2a
Wwtr1	0.00096557	0.268612	0.385	0.306	1	Wwtr1
Olfml3	0.00120021	-0.346315	0.671	0.75	1	Olfml3
Ltbp4	0.00125244	0.271109	0.719	0.663	1	Ltbp4
Hspd1	0.00127504	-0.351633	0.541	0.614	1	Hspd1
Nfkb1	0.00138519	0.298648	0.366	0.277	1	Nfkb1
Angptl7	0.00153784	0.876861	0.38	0.295	1	Angptl7
Erf	0.00169873	0.282722	0.302	0.225	1	Erf
Fxyd6	0.00178995	0.433504	0.456	0.382	1	Fxyd6
Ndrg1	0.00195132	0.387392	0.546	0.465	1	Ndrg1
Rgs2	0.00200451	0.469509	0.134	0.076	1	Rgs2
Icam1	0.00208552	0.50208	0.399	0.312	1	Icam1
C1s1	0.00221375	-0.265759	0.576	0.655	1	C1s1
Sult5a1	0.0025445	-0.319161	0.171	0.246	1	Sult5a1
Mmp2	0.0025867	0.695007	0.88	0.878	1	Mmp2
Ctsk	0.00264224	0.688492	0.802	0.804	1	Ctsk
Sbsn	0.0026631	0.44854	0.435	0.351	1	Sbsn
Bhlhe40	0.0031037	0.371531	0.569	0.512	1	Bhlhe40
Col1a1	0.00310408	-0.260723	0.924	0.986	1	Col1a1
Fabp4	0.00341085	0.593472	0.141	0.083	1	Fabp4
Cyr61	0.00343369	0.535301	0.544	0.471	1	Cyr61
Tnfaip3	0.00375338	0.260375	0.164	0.103	1	Tnfaip3
Thbd	0.00387863	-0.359208	0.41	0.483	1	Thbd
Ccl7	0.00414855	0.651537	0.366	0.287	1	Ccl7
Mgp	0.00442136	0.385228	0.712	0.649	1	Mgp
Thbs1	0.00457908	0.323002	0.157	0.097	1	Thbs1
Aspn	0.00490745	0.25592	0.846	0.833	1	Aspn
Gfpt2	0.00496149	0.411423	0.548	0.49	1	Gfpt2
Rrad	0.00500234	0.59933	0.2	0.134	1	Rrad
Pamr1	0.00538037	0.28603	0.325	0.246	1	Pamr1
Dpep1	0.00539476	-0.344985	0.247	0.331	1	Dpep1
Arrdc3	0.00597488	0.322781	0.302	0.231	1	Arrdc3
Sat1	0.00610017	0.311002	0.848	0.783	1	Sat1
Metrnl	0.00610247	0.271444	0.482	0.419	1	Metrnl
Cilp	0.00642228	0.255914	0.419	0.333	1	Cilp
Sgk1	0.00714643	0.751452	0.551	0.531	1	Sgk1
Tra2a	0.00764844	0.271097	0.505	0.442	1	Tra2a
Aebp1	0.00787002	0.326934	0.774	0.773	1	Aebp1
Crabp2	0.00822594	0.256771	0.152	0.095	1	Crabp2
Aldh3a1	0.00842831	-0.304785	0.286	0.374	1	Aldh3a1
Brd2	0.00884176	0.34985	0.477	0.426	1	Brd2
Cldn10	0.00971325	-0.261396	0.161	0.225	1	Cldn10
Pnp	0.00995311	0.283465	0.551	0.494	1	Pnp
Fosl1	0.0101805	0.253262	0.118	0.07	1	Fosl1
Cthrc1	0.0108666	0.377061	0.265	0.196	1	Cthrc1
Pxdc1	0.0113039	0.266113	0.362	0.308	1	Pxdc1
Cxcl12	0.0116749	-0.401147	0.652	0.731	1	Cxcl12
Fn1	0.0129644	0.44029	0.836	0.841	1	Fn1
Sox9	0.0138705	0.330474	0.23	0.169	1	Sox9
Clec11a	0.0142789	-0.376508	0.339	0.397	1	Clec11a
Hsp90aa1	0.0145939	0.379314	0.915	0.897	1	Hsp90aa1
Angptl2	0.0152736	0.411068	0.599	0.57	1	Angptl2
Gm12840	0.0170975	0.390692	0.127	0.081	1	Gm12840
Mustn1	0.0188376	0.30381	0.558	0.504	1	Mustn1
Cst3	0.0212852	0.31803	1	0.998	1	Cst3
Tob1	0.0225463	0.273787	0.544	0.512	1	Tob1
Hes1	0.0228324	0.504279	0.463	0.417	1	Hes1
Serpine1	0.0232998	0.44382	0.187	0.138	1	Serpine1
Nop58	0.0248013	-0.259228	0.371	0.44	1	Nop58
Rasl11a	0.0275694	0.473183	0.194	0.138	1	Rasl11a
Apod	0.028241	-0.30095	0.806	0.847	1	Apod
Fndc1	0.0303358	0.28186	0.599	0.595	1	Fndc1
Axl	0.0368332	0.26417	0.774	0.771	1	Axl
Hbegf	0.0441673	0.369265	0.256	0.2	1	Hbegf
Gng11	0.0441805	0.298044	0.604	0.595	1	Gng11
Uap1	0.0466748	0.274572	0.749	0.727	1	Uap1
Itm2a	0.0469863	-0.363248	0.611	0.663	1	Itm2a
Fibin	0.0494702	0.56001	0.242	0.2	1	Fibin
Lox	0.0538163	-0.31601	0.38	0.434	1	Lox
Spon2	0.0602733	0.428967	0.145	0.105	1	Spon2
Sparcl1	0.0621885	0.349296	0.327	0.275	1	Sparcl1
Hspa1a	0.068641	-0.352583	0.906	0.901	1	Hspa1a
Bag3	0.07887	-0.28346	0.671	0.694	1	Bag3
Jun	0.101892	0.25797	0.926	0.93	1	Jun
Sfrp4	0.133147	-1.01833	0.376	0.399	1	Sfrp4
Il6	0.147155	0.405845	0.173	0.14	1	Il6
Vcam1	0.149859	0.265498	0.191	0.157	1	Vcam1
Mmp3	0.166279	0.482239	0.175	0.147	1	Mmp3
Postn	0.17501	-0.517479	0.293	0.318	1	Postn
Ptgs2	0.217908	0.332533	0.113	0.093	1	Ptgs2
Dnajb1	0.241981	-0.834657	0.735	0.715	1	Dnajb1
Errfi1	0.25173	0.382042	0.647	0.636	1	Errfi1
Mfap4	0.281989	-0.339312	0.182	0.211	1	Mfap4
Plk2	0.349083	0.318818	0.101	0.087	1	Plk2
Scg3	0.365933	-0.342786	0.124	0.103	1	Scg3
Krtdap	0.492652	-0.335612	0.145	0.161	1	Krtdap
Fgl2	0.498357	0.325401	0.339	0.384	1	Fgl2
Mfge8	0.532889	0.280628	0.76	0.8	1	Mfge8
Lum	0.73654	0.486278	0.873	0.905	1	Lum
Ugdh	0.886881	0.491452	0.717	0.795	1	Ugdh
Nupr1	0.988958	0.289792	0.922	0.942	1	Nupr1

[truncated: 2 more sheets: GlsHk2_Gls_resing_vs_rest_RNA, GlsHk2_Gls_peak_vs_rest_RNA]
